# Supplementary material for: Planarian microtubules form a network within muscle and regulate injury-induced genes essential for regeneration patterning
Source: Development. 2025 Oct 16;152(20):dev204669. doi: 10.1242/dev.204669 (PMC12579930; doi:10.1242/dev.204669)
Supplement: Table S1. Annotation of tubulin genes in Schmidtea mediterranea [file develop-152-204669-TableS1.xlsx]

## Sheet: Sheet1
SMEST	nt	prot	length(nt)	ddv6_IDs (any)	blastx.id.summary	class	tub_category	enumeration	category.count	blastx.1.sp	blastx.1.name	blastx.1.evalue	blastx.2.sp	blastx.2.name	blastx.2.evalue	blastx.3.sp	blastx.3.name	blastx.3.evalue	NCBI_name
SMEST039778001.1	tcattatgtcaaagttcactcagccaaaataaatcggaatgatttataaaagattgtcgaaatttcttgttataaaatttataggaaatgagagagtgtattagtatacatgtcggacaagcaggagtccaaattggtaatagttgttgggaattgtactgtttggaacatggaattaatccagatggacgaatttctaatgaaggcaccaatggagccaaggatgaaccttttaatacttttttcagtgaaactataaccggaaagcatattcctcgagctgtcatgattgacctagagcaaactgtcgtggacgaaataagaaatggtaaatatcgacagctctttcatcccgaacaattaattactggcaaagaagattcagcaaataattatgct…	MRECISIHVGQAGVQIGNSCWELYCLEHGINPDGRISNEGTNGAKDEPFNTFFSETITGKHIPRAVMIDLEQTVVDEIRNGKYRQLFHPEQLITGKEDSANNYARGHYTVGKDIIETVEEKINKLAENCSGLQGFLIFHSFGGGTGSGFTSLLIERLSVSYGKKSKLQFSVYPSPKVATAVVEPYNSILTTYNTISQSDCAFMVDNEAIFDICQKNLEVERPTYKHLNRLIGQIVSSITASLRFDGALNVDLNEFQTNLVPFPRIHFPLASYAPLISKKKIQHENLSVSEIANACFDVSNQMVKCDPRQGKYMACCMLFRGDVVPKDVNFAIASLKSKRSIEFVDWCPTGFKVGINYQAPTTVPDDDLGKVSRAVCMLSNTTAIVEAWARLNMQFDLMF…	1574	dd_Smed_v6_13463_0_1	tubulin alpha-1 chain-like	full-length	alpha	1	alpha.1	Apis mellifera	tubulin alpha-1 chain-like	0	Mus musculus	tubulin, alpha 3A	0	Xenopus tropicalis	tubulin alpha 1a	0	NA
SMEST079660001.1	cataatttctgaatgatgattcgcggttggcacgttaaaatttatggatgatttcgatttcaccaatgcaataacgtgtgtgtgtgtgtcaaatgacgtcacaagcgggataggaaatcaaccgaaatacacacaaacgtgaatggcttacaaatatcgtctgtctggcgaaatcagacattttaatttaaaaaactttttttgaaaatgagagaatgtattagtattcatatcggtcaggctggcgtgcaaatgggcaattcttgctgggagttgtactgtcttgagcatggtattcaacaagacggacagaaacccagtgaaaatcccaaattcggtaatgaagattgcttcagtacatttttcagtgaaactgggaatggaaagtatgttcccaga…	MRECISIHIGQAGVQMGNSCWELYCLEHGIQQDGQKPSENPKFGNEDCFSTFFSETGNGKYVPRAIFVDLEPSVIDEVRNGSYKELFHPEQLISGKEDAANNYARGHYTVGKEIVDQVLNRIRKVADNCTGLQGFLMFHSFGGGTGSGFTSLLMERLSVDYGKKSKLEFGIYPAPQISTAVVEPYNSILTTHTTLEHSDVAFMVDNEAIYEICRKNLGIERPSYTNLNRLIGQVVSSITASLRFEGSLNVDLNEFQTNLVPYPRIHFPLATYAPIISGERAFHEQLSVAEITNSCFEPNNQMVKCDPRNGKYMSCCLLYRGDVVPKDVNAAVNIIKTRKSIQFVDWCPTGFKVGINSQPPTAVPGGDMATVKRAVCMLSNTTAIAEAWARLNHKFDLMY…	1683	dd_Smed_v6_2143_0_1,dd_Smed_v6_2697_0_1	tubulin alpha 1c	full-length	alpha	2	alpha.2	Homo sapiens	tubulin alpha 1c	0	Mus musculus	tubulin, alpha 4A	0	Danio rerio	tubulin, alpha 8 like 2	0	NA
SMEST079650001.1	ataacatcggatttgaagttcatacaaatatcaaagaattttcgaataaacaggatgctaaatattcgttttcgttatttcgtaataataaataatgatacaatgcagtcatacttcagtaattttgtgtacattattgtgtacaatcaaacagatacaagcaccataggtgtgcattacagttgtgtgtgtgttgcgcgattgatgatacgagggatagaaaattattcgatgagtcatacacacatttggttctaagttacataaatgcaatcgtttgaaatcgttggacattttacaaacctttaaaataaaatgagagaatgcattagtatacatattgggcaagccggagtccaaatgggaaatgcctgctgggaattgtactgtcttgaacat…	MRECISIHIGQAGVQMGNACWELYCLEHGIQQDGLMPSEKPKHGNEDCFNTFFSETGNGKYVPRALFVDLEPSVIGEVRNGAYRQLFHPEQLISGKEDAANNYARGHYTVGKELIDQVLDRIRKVADNCTGLQGFLMFHSFGGGTGSGFTSLLMERLSVDYGKKSKLEFAVYPAPQIATAVVEPYNSILTTHTTLEHSDCAFMVDNEAIYDICKKNLGIERPTYTSLNRLIGQIVSSITASLRFNGALNVDLNEFQTNLVPYPRIHFPLATYAPIISADKAFHEQLSVAEITNSCFEPNNQMVKCDPRHGKYMSCCLLYRGDVVPKDVNAAIHNIKTKKAIQFVDWCPTGFKVGINYQPPTVVPGGDMAKTQRAVCMLSNTTAIVEAWSRLNHKFDLMY…	1789		tubulin alpha-3 chain-like	full-length	alpha	3	alpha.3	Canis lupus familiaris	tubulin alpha-3 chain-like	0	Mus musculus	tubulin, alpha 3A	0	Danio rerio	tubulin, alpha 8 like 2	0	NA
SMEST017700001.1	actgatacaatgtcagttctatattaaaaagtaaagatatgatactgcatttttattttttcgcatgttatttttgatacgttttaagtaaaatttgttatggaaaagaatatccaaacttaatttaaaatattattttaattaaattaatttatttgaaaacgataatcatttcataatacatttgtttaagttattaagaattgtctatcacttatttaagcaatttaattaaaatgagagaatgtatcagtgttcatatcggtcaagctggtgtacaaatgggtaacgcctgctgggaattgtattgccttgaacacggaattcaacaggatggacaaatgcccagtgagaaaccgcaattcggaaatgaagattgctttaacacattctttagtg…	MRECISVHIGQAGVQMGNACWELYCLEHGIQQDGQMPSEKPQFGNEDCFNTFFSDCGNGKFVPRAIFVDLEPSVIDEVRTGSYRQLFHPEQLVSGKEDAANNYARGHYTIGKEIIDQVSDRIRKMADNCTGLQGFLIFHSFGGGTGSGFTSLLMEKLSVDYGKKSKLEFAVYPAPQVSTAVVEPYNSILTTHTTLEHSDVAFMVDNEAIYDICSRKLGIERPTYTNLNKIIGQVVSSITASLRFDGALNVDLNEFQTNLVPYPRIHFPLATYAPIISADKAFHEQLSVSEITNSCFEPSNQMVKCDPRHGKYMSCCLLYRGDVVPKDVNAAISFIKSKKTIQFVDWCPTGFKVGINSQPPTVVPGGDLAKVQRAVCMLSNTTAIAEAWARLNHKFDLMY…	1776	dd_Smed_v6_648_0_1	tubulin, alpha 3A	full-length	alpha	4	alpha.4	Mus musculus	tubulin, alpha 3A	0	Xenopus tropicalis	tubulin alpha 1a	0	Danio rerio	tubulin, alpha 8 like 2	0	NA
SMEST005487001.1	ttttactttttaattaattaacctttacctcttgtataaccgggagaatggcaaaatttaccctaaaagagctaacacaacattcgtagtgttagaatgaacatttatttatcacagtgtatcttaataatttgatccaaaagatttaagtttatggttttaaattaattccgaaattggggaggatgaattcctaggcttaaggtgattttgttacacgttctcttatttttggaaaacatcgttttatttaggataaattaaatttactattttttttgttagaaattttattatgaaaaaatttatctgtaaagcattaacaataatgcttattcttgtttattgtagaaattcaataaattcttattatttaccaaacaaaagcaagttatgaat…	MRECISVHVGQAGVQMGNACWELYCLEHGIQPDGQMPSDKTIGGGDDSFNTFFSETGAGKHVPRAVFVDLEPTVVDEVRTGTYRQLFHPEQLITGKEDAANNYARGHYTIGKEIVDLVLDRIRKLADQCTGLQGFLIFHSFGGGTGSGFTSLLMERLSVDYGKKSKLEFAVYPAPQIATAVVEPYNSILTTHTTLEHSDCAFMVDNEAIYDICRRNLDIERPTYTNLNRLIGQIVSSITASLRFDGALNVDLTEFQTNLVPYPRIHFPLATYAPVISAEKAYHEQLSVAEITNACFEPANQMVKCDPRHGKYMACCMLYRGDVVPKDVNAAIATIKTKRTIQFVDWCPTGFKVGINYQPPTVVPGGDLAKVQRAVCMLSNTTAIAEAWARLDHKFDLMY…	2136	dd_Smed_v6_38_0_1	tubulin alpha-3 chain-like	full-length	alpha	5	alpha.5	Gallus gallus	tubulin alpha-3 chain-like	0	Mus musculus	tubulin, alpha 3A	0	Drosophila melanogaster	alpha-Tubulin at 84B	0	alpha tubulin (Atub) mRNA - partial cds& AY067443.1
SMEST079004001.1	cattattatttaaagtttatgaataaagtgttacttcatttaagtaattataacctttaggaatttataataaaatattggaacaatgagagaatgcattagtattcatgttgggcaagcaggagtgcagatgggaaacagttgttgggagttgtattgccttgagcacggaattcaaaacaatggtattcaactcccagaaaagagaattaaaacagatgattctaagccttttagtacattttttaatgaatgtggggattatcgatttgttccaagaagtgtttttgtcgatctagagcctacagttttagatgaaataagaactggatcgtatagacaattatatcatccggaacttttaatatcaggaaaagaagatgctgcaaataattatgc…	MRECISIHVGQAGVQMGNSCWELYCLEHGIQNNGIQLPEKRIKTDDSKPFSTFFNECGDYRFVPRSVFVDLEPTVLDEIRTGSYRQLYHPELLISGKEDAANNYARGHYSVGKELIDHTTEQIRKLSEQCTGLQGFLVFHSFGGGTGSGFTSLLMEKLSIDYGKKSKLEFAIYPSPSMATAVVEPYNSILTTHTTLEHTDCAFLADNEAIYDICRRNLDIDRPTYTNLNRLVGQIVSSITASLRFDGALNVDLTEFQTNLVPYPRIHFPLVTYAPVISTQKANHEQLSVSEITNACFDPYNQMVKCNPKDGKYMACCLLYRGDVVSKDVSAAIAHIKSKKSIQFVDWCPTGFKVGLNYQPSTQVPGGDLAEVKRSLCMLSNTTAIVEAWSRLNRKFDLM…	1554	dd_Smed_v6_452_0_1	tubulin alpha chain, testis-specific-like	full-length	alpha	6	alpha.6	Apis mellifera	tubulin alpha chain, testis-specific-like	0	Strongylocentrotus purpuratus	tubulin alpha-1 chain	0	Drosophila melanogaster	alpha-Tubulin at 84B	0	clone H.100.10g unknown mRNA sequence
SMEST010593001.1	taatcatagcaacaagtgaacattcaggaatatcggttacatcatgagagaggtcatttgcattaatatcggtcaagcgggcgttcagctttccaatgctgcgtgggaactgttttgtatggaacacggcattgaggcaaacggtcttttaaaagaaaatttatccctcgatgaaacggattcttttcgaacattctttcaagaagtcccaactggccaatttgttcctaggacaataagtatagatctggaacccactgtaattgatgaaataagatctggaccttatcgaaaccttttccaccctgatcaattaatatcatccaatgaagacggggccagtaatttcgctagagcattttttacaattggaaagcgacaaatagaaaatctcactaa…	MREVICINIGQAGVQLSNAAWELFCMEHGIEANGLLKENLSLDETDSFRTFFQEVPTGQFVPRTISIDLEPTVIDEIRSGPYRNLFHPDQLISSNEDGASNFARAFFTIGKRQIENLTNTVRKLVDACEMLQGFFLIHSVSGGTGSGFTTLALDTLTLEYTKRNKFQMSVFPSPMLSTAVVEPFNTSLSSVRALENCDITNIMDNEAIYNISNACLNIPRPTFSNINRVISQVFSDMTTSLRFEGSLNSDLNQLCTNLIPYPRIHFPVCCHTPLTSPSKAEHEPLTTATLTKNLFDKNSQMVSCTLNEGKYMCCVLMYRGRITPKEVNQAIFEIKRKNEIKFVDWCPTGFKLGINNQPPIMAPGSEIAPSDKSVTMLANSTSIKDIWEKIMSKFDILFS…	1733		tubulin, alpha 8	full-length	alpha	7	alpha.7	Aotus nancymaae	tubulin, alpha 8	3.66e-171	Homo sapiens	tubulin alpha 8	1.04e-170	Mus musculus	tubulin, alpha 8	1.78e-170	NA
SMEST019721001.1	ggaatgtctatttttacatgattttagaactttttaaataaataataattcaataaaaattagcaagttaattaattaatttcaaatgcaagaagttatttgtattcatgtcggtcaggccggtatacagatgtccaatgcagcatgggaactgttttgtattgagcacggcataaatgccaatggacttttaaaagagtcgttaaaggatgacgatagtacagctttcaaaacgtttttttgtgaagctccaaatggtcaatttgtacctcgagcacttacagtggacttagagccttcagttattgatgaaatcagagttggctcgtaccggaatttattccatccaaaacagttgttaaatgtttttgatgatggaagcaataattttgcccgggc…	MQEVICIHVGQAGIQMSNAAWELFCIEHGINANGLLKESLKDDDSTAFKTFFCEAPNGQFVPRALTVDLEPSVIDEIRVGSYRNLFHPKQLLNVFDDGSNNFARAYFTVGKSFYLETLDVLRKITENCDGLQGFFLLHSHAGGTGSGFTSLILNKLSTEFAKTMKFQFSIFPSPVLCSAVVEPYNTTLAAQYDVEHSDISTIISNEAVFNICNNQLAVSRPTYSNINRVISHGFSDLTVSLRFENSLTSNFAQMGVNLIPYPRIHFPLMSHAPLMSKLMAEHEKLSTDQITRSVFDAKNQLITCDVLNGLYMCCVLQFRGDVTPKDVNQAVFKLKRKSEIKFVDWCPTGFKLGINSQPKVTVPSSEMAQSPRSVTMISNTTGIKDPMEIVMKKFDTLLY…	1862		tubulin alpha-1C chain-like	full-length	alpha	8	alpha.8	Hydra vulgaris	tubulin alpha-1C chain-like	5.4e-166	Mus musculus	tubulin, alpha 8	1.17e-160	Homo sapiens	tubulin alpha 8	1.5e-160	NA
SMEST057127001.1	ttcatacacagcgatagagtacactgattggttcctatacaaagtagcgcttctaaccgcgtcactttattggccaatactaaaaataaactattattacaaaacacatgcaaatttagagtggcttacacaatttgtaatttagatactttgctggagcagattataaagaacaaaaagagagaaagattagaagctgatatactgaaatagtaatttacattttattattcccccgcgtttgtgtattattcgaatataaattataattgattattaataacaactttaccatatttagcagaggataattaatcaaaatgcgcgaagttgtctgcataaatgtaggccaagcgggaattcaaatggccaatgcatcttgggaacttttttgcattg…	MREVVCINVGQAGIQMANASWELFCIEHGIECNGKLKYDAQDFTSFHTFFQEVPSGNYVPRAINVDLEPTVIDEIRTASYRNLWHPDYLINCCEDAANNFARGHYTIGKSVIEKFMERLRKCAMACDSVQGFIVLNSYGGGTGSGLSALIFENLSVEFSKTAKFQQAIYPAPQLATAIVEPYNSLLTASKCMENTDVVMLIDNEATYDICFKKLNISRPGYNNINRLIAQIFSAMTVSIRFGASLDNDLVQLQTNLIPYPRIHFPTVNYSPIIDSHRAAHEGLTISEITRELFDPGNQLIRCDLRLGKYMSCCIQYRGLITPRQVNIAVYDIKRRTEINFVDWCPTGFKLGISPMPPATVPGSEMAKTDKNCTMFCNTSAVAQLWQRLDKKFDLLFHKR…	1962	dd_Smed_v6_53365_0_1,dd_Smed_v6_71559_0_1,dd_Smed_v6_21245_0_1	tubulin alpha 1c	full-length	alpha	10	alpha.10	Homo sapiens	tubulin alpha 1c	0	Xenopus tropicalis	tubulin alpha 1c	0	Danio rerio	tubulin, alpha 8 like 2	0	NA
SMEST009421001.1	aataattattaaaacaaataattgattgtttattgtaaattatcgcgcactaactccatagaaataattttaacaataaaatttccgaatttattcacgtgttaaagacgactgaatcaaaacaatgcctgaaatcatatgtattaatacgggtcaggcgggagtgcagttgtcaaatgccgcgtgggaattgttctgtattgaacatggcattcaagccaacggtttgttgaaggaaaatcttcgcaatggtgacagtatggcttttaagacattttttcaagaagttccgggcggtcaatatgttccaagagccatttcaatagatttagagccgacggttctagacgaagtacgcacaggagcttaccgaaatttatggcatccagaccaattgat…	MPEIICINTGQAGVQLSNAAWELFCIEHGIQANGLLKENLRNGDSMAFKTFFQEVPGGQYVPRAISIDLEPTVLDEVRTGAYRNLWHPDQLISGSEDAANNYARGHFTLGKLLIDATVERIRRAVDMCDRLQGFFIINSFGGGTGSGFGALLIERIGVEYTKRPKFQVVIVPSNHMATAVVEPYNSLLSLNSSTEHAEICNMTDNEAVYQLLTNTLDISRPTYNNLNRILAQVFSSLSVSLRYESLLNADFDQIITNLVPYPRIHYPVCNYSPIVSVRRAEHEQLSTHEITRSIFDDQSQMVSIKISDGRYMACCLQYRGNVTPKDVNNAVFEIKRRTDVKFVEWCPTGFKLGINCQPPTAVPGSELAQTIRSVTMLSNTTAVSQIWGNIGRKFDVLFS…	2052	dd_Smed_v6_50311_0_1	tubulin alpha chain-like	full-length	alpha	11	alpha.11	Astyanax mexicanus	tubulin alpha chain-like	3.5e-176	Homo sapiens	tubulin alpha 1c	1.18e-174	Mus musculus	tubulin, alpha 1C	1.93e-174	NA
SMEST068282001.1	ttaatatttatgcatgaataattagtcaatagaataaaatctagaagaaaaacttctataatgagagaagttgtgaattttaatgttggacaagcgggtgcgcaaatgggatcggcaatgtgggaattattttgtgcggaacattcaatattggaaaacggttacaggatgagtggaataccggatatgaatgaaaagcttgattcatatttcagcacaagtccagccggtcgacttattccccgtggcattttcatagatttggaaccgacagttttagatgaaatcaaattggggcattaccgccagctgtttcatcctgataggtttatacaaggttgcgaagatgctgccagtaattttgcaagaggattttttactgttggtaaattacttttg…	MREVVNFNVGQAGAQMGSAMWELFCAEHSILENGYRMSGIPDMNEKLDSYFSTSPAGRLIPRGIFIDLEPTVLDEIKLGHYRQLFHPDRFIQGCEDAASNFARGFFTVGKLLLGSISQVTRRMFEECDHLQGIMIYRALSGGTGSGLTSALFDLLAEYPKTPKIEVPIYPSPTLCTTTVEPYNAVLAEHFCIEDTDLSLLFDNEALYDVTLKYLYYPSPTYCLINRLIAQVISSLTASLRFENTLNCDISVLQINLVPYPRIHFPLCNFAPLSCIDRHNHETITVEYLTANVFESENQMVKIDPSLGRFMSCALFYRGPISPYEVYLALSRVKRDRKLDFVEWCPTGFKVGINSSYPRRVPSSKLAPTEKNLAMLTNSSAIGQAFQRIAHKFYLLYAKR…	1655	dd_Smed_v6_81596_0_1,dd_Smed_v6_101179_0_1	tubulin alpha-1 chain-like	full-length	alpha	12	alpha.12	Amphimedon queenslandica	tubulin alpha-1 chain-like	3.92e-153	Fundulus heteroclitus	tubulin, alpha 4a	1.54e-149	Poecilia reticulata	tubulin alpha chain-like	7.4e-149	NA
SMEST021744001.1	ataataattgatccgatttcaaatttcaaatgtacatttactagaaagtagcaattttaaatgaaggaagttataagcttatatattggtcaagctggcgtccaaatgggaaatgccatatgggagttgctttgcgccgaacatggaataaatgattgtggcaatttacaggagccgccattagatatagaatgcctggaaacattttttggattaacttctggagcaagatatgttcccagagctttatttgtcgacttggagccaacagtaattgacgaaataagaaatggctcatttaaagcgttatttcatccagatcgacttataactggccctgaagatgctgccagtaattttgccagaggattttttacagtgggaaaacttcttttgggc…	MKEVISLYIGQAGVQMGNAIWELLCAEHGINDCGNLQEPPLDIECLETFFGLTSGARYVPRALFVDLEPTVIDEIRNGSFKALFHPDRLITGPEDAASNFARGFFTVGKLLLGTINNETRRLLENSDCIQGIFLFRSLGGGTGAGLTSAIFDGLAEYPKITKIEVPIYPSPTLSSAMVEPYNCLLGEHFCMEDVDVGLLLDNEALYDICSKYLTINYPTFCTINRLVAQLCSSITASARFESVMNCDITVLQTNLVPYPRIHFPLANFAPILSPEKAQHEELSIMELTRYVFERENQMMKVDHSFGRFMSCSLLFRGNVSPYHVYLALTEIKRDKSIEFVDWCPTGFKIGINVCPPTTIPCSQIAQTSKNVTMLTNTSAIGQAWQRLTHKFYLLYSKRS…	2195	dd_Smed_v6_99141_0_1,dd_Smed_v6_80730_0_1,dd_Smed_v6_99176_0_1	tubulin alpha-1B chain	full-length	alpha	13	alpha.13	Myotis brandtii	tubulin alpha-1B chain	1.13e-160	Takifugu rubripes	tubulin alpha chain-like	1.31e-160	Mus musculus	tubulin, alpha 4A	2.21e-159	NA
SMEST006374001.1	atgtttagcactgcatttttcaaacgtttgagaattatctactatacaataaataatttattgatatttaaataattaccaatgaataataatgaaagtaataataataataataacagaagacaagaagtaatatctatccaatgtggacaagctggggttcagttaggccattctgtgtgggaattattaacaattgagcacaatatttccgctagtggaatcataaaccagcaacctgatgatatatcttttactacctttttctgccattcatcagatgaccaatattatccaagagcattaatttttgacacagaaccgacaattctagacgaaattcgctgtggatactataggaaacttttccatccggatttgctgataaacggttctcaa…	MNNNESNNNNNNRRQEVISIQCGQAGVQLGHSVWELLTIEHNISASGIINQQPDDISFTTFFCHSSDDQYYPRALIFDTEPTILDEIRCGYYRKLFHPDLLINGSQDASNNFARGYISEAKRMVYSLIEKARQVIENCDNFSGFLVQSGTAGGTGSGLLSALMEHLLTEFAGRTNVQLSIFPGQKLSNCIVQPYNCVLASEKLIYCSDLNIIVDNEKLYSICSNQLDIERPTFSNINRVVSPILSGITAPIRFHGMINSDLKEISTNLVPYPTLHFPLISYAPLNSTDKLDHDLLSNESLTRSLFDEENQFTDVDLKEGSFLSSVLLYRGNCDLSCVLKTVQALKKENDFHWVDWCPTGFKISHSVQRACSIPFHGPLNYDKAATMISNHSCIASNLRN…	2277		tubulin, alpha 8	full-length	alpha	14	alpha.14	Colobus angolensis palliatus	tubulin, alpha 8	1.01e-120	Homo sapiens	tubulin alpha 8	1.29e-119	Mus musculus	tubulin, alpha 8	1.56e-119	NA
SMEST079275001.1	ataagattattagacagcgctaaaattatttgaatttttaactaatttaatatggtcaaagaggttatttcagttaatattggacaagctggtattcagctttcaaatgcagcttgggaattgttttgcatggagcatggaatacggtctgacggtttcaatgtttcgagattttccgaaacagatagctctcaattaactttcttttatgacgttggggacagatttgtccctcggtgtttgacattagattttgaacccacagttgtcgacgaaatacgacttggtgtatataggaatttgtttaatcctcgatttttggtatcaggatttgaagacgcaagtggtaactttgctcgtggatgttttacagagggtaaaaagttcattctttcggcc…	MVKEVISVNIGQAGIQLSNAAWELFCMEHGIRSDGFNVSRFSETDSSQLTFFYDVGDRFVPRCLTLDFEPTVVDEIRLGVYRNLFNPRFLVSGFEDASGNFARGCFTEGKKFILSALENVRKLVENCSCLEAFCFLNSYDGGTGSGFTSLLEEEMVVDYSKITKLQLGILPSNKLASSTVYPYNSLLHTSYTISYIDICPMLDNETIYNVCANKLKTDRPSFTNINRLIGQIYSNITVSLRYENHISSSLDQLSTNLIPYPKLHFTLVHSSPICEQSVYDKISLDINEITTELFELDNQLTNCDHREGKFMACNIQYRGDVSAVEVNKAINNVKRRQTIQFVDWCPTGFKIGISSQPPASPPGSIMAQMRRNATMLSNTSAIGCVWNSLLFKFDCLYSK…	1585	dd_Smed_v6_74276_0_1,dd_Smed_v6_85411_0_1,dd_Smed_v6_90256_0_1	tubulin alpha-1 chain-like	full-length	alpha	15	alpha.15	Astyanax mexicanus	tubulin alpha-1 chain-like	1.81e-146	Homo sapiens	tubulin alpha 8	2.12e-144	Mus musculus	tubulin, alpha 8	3.3e-144	NA
SMEST006907001.1	atagtatatttagacaaaatttgtcagtaactataatttgttataagatgataaatgttaatgatgcaaatcacaagattaatttgaacagtaccattagtttcactctattcgaaaataatgtcattgcttctgctaacaacaattgcggtacccagactcactctgatgttggtatatttatcagcaattgcaaatcgtcaaaactttccaatatacaaaaccaccaacctattacagcaaaatttcaaagcaactttttcaatttcattaagttaaaatttctcaagctttatttccaagttttatttagatcaatttatttttattcagtttaatagattttatttatttcaaattcaattgaaactttatttgataatattatttgctttaata…	MKEVLSLHIGQAGVQMGNSLWELFCAEHCVTESGDLFSPEMYLSEKIEAFFTANLIPKYIPRCLFVDLEPTVVDEIRLGTFRLLFHPDRLMAGPEDAASNFARGFFTIGKLLLSKINHEVRKMFESADCVQGIMLFRSLGGGTGAGLTSAIFDGLSEYPKTPKIDIPIYPSPALSTSTVEPYNSILAEHFCMEDVDVGLLFDNEALYDICTRFLGVTDPTYGVINRLVSQLCSCITASIRFHNILNCDLTVLQTNLVPYPRIHFPLCNFSPLVPPYKVHQETLTVKDLTRGVFDRDNQMVKVDPSYGRFMSCALFYRGNISPQQVHAALSDIKRDKSIDFVEWCPTGFKVGINSCPPVNVPRSNLAPVSTNVAMLTNSSAIGQAWQRLTHKFYLLYAKR…	2119	dd_Smed_v6_92515_0_1,dd_Smed_v6_103453_0_1,dd_Smed_v6_103956_0_1	tubulin alpha chain-like	full-length	alpha	16	alpha.16	Salmo salar	tubulin alpha chain-like	4.9e-157	Takifugu rubripes	tubulin alpha chain-like	5.64e-157	Esox lucius	tubulin alpha chain-like	7.54e-157	NA
SMEST061312001.1	caattgattggattcatataattttaaaattgcccatgccatcaaaagttataacagttcatattgggcagtgtggtgttcaaatttgccattctttatgggagcttttgtgcattgaacacgcaattagtccagatggtgaactggagttcaaagacatggatttaggtgacgcctcaatattctatcaagaagttaataataacaaatatatgcctagagctatagtgattgattcagaaaatactgtcataggagagattgaaactggaccttataggaatttatttggcaaggataatttgatatatggtcgcgatgattctgccagcaattttgccagaggaagctttgtatcaggtagtcagtgcatcaaaccattccgtagaatacttaaca…	IDWIHIILKLPMPSKVITVHIGQCGVQICHSLWELLCIEHAISPDGELEFKDMDLGDASIFYQEVNNNKYMPRAIVIDSENTVIGEIETGPYRNLFGKDNLIYGRDDSASNFARGSFVSGSQCIKPFRRILNKLVEQVDYIEGFFILNSMGGGSGGGMGALLMQQIFMDYPKISRIQMGLFPSPTMSNAIVEPYNATFHSHTTMETCELCLLFDNEALYSMCQKLLFVNNPTFSDINRLLSMMISSSTACMRFANSLNSGLREMHTNLIPYPRIHHALMRHAPIHHESRACYTTLTVEQITKDVLSKDYQALKCDTNRGSFISVILNYRGTVAPNEVSQVIQKFKASLGMRFVDWSPTGFKIGINNQCPTASPDSSVGYCDKSVTMIACTTAIRSSWMS…	1623	dd_Smed_v6_104582_0_1	tubulin alpha-8 chain	full-length	alpha	17	alpha.17	Amphimedon queenslandica	tubulin alpha-8 chain	3.33e-132	Tetranychus urticae	tubulin alpha-1A chain-like	1.47e-130	Mus musculus	tubulin, alpha 4A	3.63e-129	NA
SMEST050487001.1	agattaatagcaaaagcaaaaaagagattattacgagagaagctatggatatatcgattaatcattcttatgaaaataaaaacatgaaaaggacctcaagtcgaatgttttcaacagttgtagatttgagggagataatttcgattcatgtcggtcaagctggcaatcagataggctattccatatgggaattattgtgcgccgagcatgggattcagtgcgatggcaaatgcacaattgatagggaggactcagaccgttcatttgcatctttttttctcgaatcccattctggtcagtacgttcccagaggactgttcatcgacctggaaccaactgttattaatcagttaaaaagaggatcatatcggaaattatatcacccttcgcaattaatta…	INSKSKKEIITREAMDISINHSYENKNMKRTSSRMFSTVVDLREIISIHVGQAGNQIGYSIWELLCAEHGIQCDGKCTIDREDSDRSFASFFLESHSGQYVPRGLFIDLEPTVINQLKRGSYRKLYHPSQLISGCDDSSSNFSRAFNTVGRLIYKSIENKLRKQIESCDFMQSMLFYRSLAGGSGSGLTSMIFELLEDYKKTIKFEFPIHPSPHFDSCVVGPYNSILGEHFCMEECDVGLLLDNEALFDICCNILGIEHPTMTSINRILGQVNSNITASSRFHSDMFNDINAVLTNLVPYPRIHFPLTSFAPLGNRAQIDHEKNSITDLTRAVFEREYQLVNCDPNVGKYMTCSLVFRGPVNTSEVYSTLSIIKSSKYNRFVDWCPTGFKVGIVDQPPL…	2144		tubulin alpha chain-like	full-length	alpha	18	alpha.18	Cyprinodon variegatus	tubulin alpha chain-like	2.53e-144	Danio rerio	si:ch73-199e17.1	2.56e-144	Mus musculus	tubulin, alpha 1A	7.76e-142	NA
SMEST005035001.1	aatatcagctgtaattcaatggaacaatcaatcacaggctgacctatcctagagacaaattccagtgaaggagggagcgcatcaaattgcaagtcacattgagtattgcaaaatcgagttacgtcataaaaacatgcaaattcgtcctgcaaactgaagagtcgtttgtcaccatgtggtgaggtaacgccggtgatataaagaatcgcactcatcggtcgttcaatgccgacaccacttggttatgaaaaatgaaagaaatcatatttttgcatgtcggccaagccggaatacaaattagtaatgcacaatgggaattattctgtatcgaacacggtttagactgtcaaggaaatacgaaagggaattctgatttttataaagacgaattctttgccg…	MKEIIFLHVGQAGIQISNAQWELFCIEHGLDCQGNTKGNSDFYKDEFFAGVNIIFQEAHTEKFVPRAISVDLEPTVIDEIRLGPYRNLWHPDMLMSGLEDASNNFARGFYSVGKKMINEFIEQLTKIARDCNSIHGFVLINSYGGGTGSGFSSLILNYLKEEFSKNTKIGSVIFPSPKMATAVVEPYNSILSAVTSIEDIDLALLYDNEAMFESCYNKINIFQPTYSNINRLVSQILSSLTVTLRFGSSLDHDLVHFQTNLIPYPKMHFPFANFSPITDYKRADHKKITTVNITYDLFNPGNQFINCNISTGKYMACCLHYRGAVLPREINQALAEIKKRSNIQFVDWCPTGFKVGISSMPPSVVGDELAKSDKNCAMFGNSSSIAQVWDRILSKFNYL…	2017	dd_Smed_v6_14445_0_1	tubulin alpha-8 chain-like	full-length	alpha	19	alpha.19	Clupea harengus	tubulin alpha-8 chain-like	1.75e-153	Mus musculus	tubulin, alpha 1C	4.52e-152	Homo sapiens	tubulin alpha 1c	6.81e-152	NA
SMEST078438001.1	aaatatgttcataaatatcactaaatttacatttcacgtaaagtaatttcatttcagtattatttattatcttaattctaataaatccccattgtcatttttcttcatttaataaaaacataatatatttataataaaataataattaatataaatatcaataattataaatggttttttaactcaggattaactcagaatgagagatattatcagtcttcatattggtcaagcgggagttcaaattggaaacgcaatgtgggagctaatttgtcttgaacatggaattacagaagatggtgacagcaccgaagcatcaagaatgtttggggtaaataccgaaagcttttttcttagaagtcacacgggaaaatatataccaagaagtctctttgtgga…	MRDIISLHIGQAGVQIGNAMWELICLEHGITEDGDSTEASRMFGVNTESFFLRSHTGKYIPRSLFVDLEPTVIDEIRTSYVRNLYHPNRLITGPEDAASNFARGFFTIGKLLLDKVNREMRKLFEASDCVQGFMILRSLGGGTGSGLTSAVFDGLSEFPKIPKIEIPIYPSPTLSTSTVEPYNSILAEHFCIEDVDVGLLFDNEAMYEICSNYLSISLPTHASINRLIAQVCSSITASMRFENVLSCELTVLTTNLVPYPRIHFPLCNFAPIFPVEKALCEALTVEQITRFVFERENQLMKIDTTYGRYMSCALFYRGSISPKEIYSALMEIKRSKSIEFVDWCPTGFKVGINCSSPMTVPVSKLASTNVNVAMLTNSSAIGQSWQRLCHKFYLLYSKR…	1787	dd_Smed_v6_62640_0_1,dd_Smed_v6_90946_0_1	tubulin alpha 1c	full-length	alpha	20	alpha.20	Homo sapiens	tubulin alpha 1c	9.21e-150	Mus musculus	tubulin, alpha 1C	1.32e-149	Drosophila melanogaster	alpha-Tubulin at 84D	1.36e-149	NA
SMEST074897001.1	ctactgactattattattagtaatgaatttttttgaatagaaaaacaaaattaaatcaaaatcgttatatagattaatattaatcagtttgaaattatatttttattgaaatgccggaagtaatcagcattcacattggccaagccggtgtccaaatgagcagtgccatttgggaactctattgcactgagcattatattcaaccagatagcacgctgaaattttatgaatttgatcagaatgacttgaacgatctcaacactttcttttatcaaggggaagacaacaaccattacaacccaaggtgcctcctgattgattcggaaccgcgagttattgatgaaatacgctcgggttcctaccgtaatcttttccatccaagtttcttagtatctggaa…	MPEVISIHIGQAGVQMSSAIWELYCTEHYIQPDSTLKFYEFDQNDLNDLNTFFYQGEDNNHYNPRCLLIDSEPRVIDEIRSGSYRNLFHPSFLVSGNEDAASNFARGNFTIGRHILQKSIEQIRKLVSNCDMLHGFIITSAYGGGTGSGFQTLLLENLNIEFTKNLKMEIVVYPSATLTTSPVEPYNSVLTKHTTIDITDLCIPFDNFSTFGICQNFLDMNHPTYSNINRLIAHITSSMTVSLRHKSSLNSDLSQITTNLVPYPRIHFPVLNASPILSEARASHETLTTAEMTKMLFHTQNQTTNINIEEGMYFCCSLQYRGLVTPREINASILEVKKLHDVHFVEWCPTGFKIGINCQPPVCIPLSQISPTDMNVTMLSNTSAIVQVFEKIDKDFGIL…	1950	dd_Smed_v6_56338_0_1	tubulin, alpha 1C	full-length	alpha	21	alpha.21	Mus musculus	tubulin, alpha 1C	1.37e-144	Drosophila melanogaster	alpha-Tubulin at 84D	1.43e-144	Homo sapiens	tubulin alpha 1c	1.64e-144	NA
SMEST065663001.1	ataaattcattataaaaagctctcatataatatttcgctccattaatggttaaaagagaaatcattagtatacatgtcggtcaaggaggaattcaaacagcaaattccctatgggaattatattgtcttgaacatgcaatagatccagacgggtatatggtcgaaagtgaacaagatgaagacagtagttatgaaacgttttttgaaaaaacaaacaaatcgcgatttgtacccagagcaatttttttcgacacagaaaatattttaatagatgaaataaaaagtggagcttacggccaattataccatccgtgtcaactaattaaaggatctgaagatgcagcaaataatttcgcgagaggaagtttcactgtctgtaagctccacatgaataattta…	MVKREIISIHVGQGGIQTANSLWELYCLEHAIDPDGYMVESEQDEDSSYETFFEKTNKSRFVPRAIFFDTENILIDEIKSGAYGQLYHPCQLIKGSEDAANNFARGSFTVCKLHMNNLIERIRKAVENCEFSEGFMVTHSLGGGTGSGFTSILMHTLQAEYAKYNRVQVPIFPGQVMSTAVVEPYNTLLHIHSTIENVDLSLLFGNEALYELCSNLLYIESSNYSNINRIISLIISCVTAPLRFKGQLNSDLGELQTNLVPYPRIHYPLLRYSPILHYQKTKHLKPSIAAITKDVFSKKYQTIKTDSNNGRYIAVVLNYRGRVSQVEVNNTIQALKIKRAIDFVDWCPTGFKIGLNSSIQTIVPESEIAPFDYSVSMIANTTTIKDAWLRLSRKYMSLY…	1765	dd_Smed_v6_70946_0_1,dd_Smed_v6_90976_0_1,dd_Smed_v6_102499_0_1	TuBulin, Alpha	full-length	alpha	22	alpha.22	Caenorhabditis elegans	TuBulin, Alpha	3.06e-139	Ciona intestinalis	tubulin alpha chain, testis-specific-like	1.94e-138	Caenorhabditis briggsae	C. briggsae CBR-TBA-1 protein	3.33e-138	NA
SMEST031184001.1	aaattcaaaatttattaattaatttctagtaaattgcaaaactaaaccatggtctgttatagttgatttataaattgtttaattataaccattccattgcagagagaaatcatatgcttacatattgggcaagctggtgttcaaatgggaaactctatttgggagctcctaagtacagagcatggcatagatgcaagtggtcttctaaaagagcctagttttcaaattgaaagtgttgattctttctttgctctttctcatgctaataaatatgttccaagaagcatatttgtagatttagaagcaaccgttatagatgaagtcagaactggcagttacagaaagttttttcatcctgacagactagtttcgggacctgaagatgcagcaagtaatttt…	MGNSIWELLSTEHGIDASGLLKEPSFQIESVDSFFALSHANKYVPRSIFVDLEATVIDEVRTGSYRKFFHPDRLVSGPEDAASNFARGFFTVGKLLLGVISHEIRKLLETGTCTNAIFIFRSLGGGTGSGLTSAIFDSLIEYPKLTKIEMPIYPSPTLSTAMVEPYNCLLSEHFCMEDIDVGLLIDNEALYDVCSKYLSISHASYNTINRLIGQLTSSITASVRFESVMNCDISVLQTNLVPYPRIHFPLANFAPVLSAAKAIHEELTVNDITRAVFEKENQMMKIDHSFGRFMSCCLLYRGDVSPYHVYIALNEIKRDKNIEFVDWCPTGFKVGINICPPTSIPESQICQTTKNVTMLANTSAIGQAWQRITHKFYLLYSKRSFVHWFIGEGMEECEF…	2109	dd_Smed_v6_59429_0_1	tubulin alpha-8 chain	full-length	alpha	23	alpha.23	Amphimedon queenslandica	tubulin alpha-8 chain	4.18e-165	Strongylocentrotus purpuratus	tubulin alpha-1 chain	4.07e-163	Takifugu rubripes	tubulin alpha chain-like	6.1e-163	NA
SMEST081292001.1	gtttaaatatttatgtcattctgattcgtgaatccagcatagtattgcagtattgtggtattgttgtattgtaaatttaaacttaagaaattgcattttagctcaacttaagtttttttacaataaatattctgaaatatcaataaattaaaatcaaaactgctttgaaattatgtcaattttttatatataaaatcgtaaattcaagaatgagagaagtaatttgtgctcacatcggtcaagctggagttcaaattgccaatgcctcgtgggaattattttgctgtgagcatggcatagaagcagatgggaaattaaaactgaatcttgtcgatgacgacagtgaagcctttaagacattttttaatgaagtaagaagtggtcaatttgttcctcggt…	MREVICAHIGQAGVQIANASWELFCCEHGIEADGKLKLNLVDDDSEAFKTFFNEVRSGQFVPRCLSVDLEPSVIDEVRKGVYRNLFNPEYLLNGIEDGCSNFARGRFTVGKKYFPSSLDIIRKLVEVCDNLQGFFIVHSQGGGTGSGFTSLLMESLSIEYVKHLQYKMTVFPSPVLNVSIVEPYNCILNIKESTDSANIANAFSNEAIFNICTHLIDITSPTFNNINRVLSHLFSDITVSLRFESSLNSDLSQLGTNLIPYPRIHFVTSSHSPLISNERSEHELTNVDSITRDLFRPSHQLISCESPKTTYMSCVLQYRGDVNPQETNISLMKIKKHKNIQFVDWCPTGFKIGINCQPPSYVKGSEMATSNKSATLLANGSTIKQPLLDLLSRFDILFS…	1809		tubulin alpha chain-like	full-length	alpha	24	alpha.24	Hydra vulgaris	tubulin alpha chain-like	2.63e-155	Mus musculus	tubulin, alpha 8	9.6e-152	Homo sapiens	tubulin alpha 8	1.08e-151	NA
SMEST077949001.1	ttactctctcattttgtatgatctgcattatgcgcacggaaatacagagtgagtcaacccgcttatgggacttcaatggttaagttaaatttattttaggaatggtttatcttgtaacattttgagaaatgttgaaaataaattaattaataaacttataatttttattgattattattaatttaattattaataaaatatcccatagtacagatttatttataaactttgcaaaggaatatgagcaatgcgagtgaggtgctaacttactggattggtcagtgtggagttcaaatgggagaagcggtttgggaattgctatgcttggaacatcaaatggctccaaatggtcaattatacgatgaccaaatttcagatgatatgtcgtttaggcatttt…	MSNASEVLTYWIGQCGVQMGEAVWELLCLEHQMAPNGQLYDDQISDDMSFRHFFQETSNNRYVPRTILMDTEPTVVDEIRSGVYRNLFHPDYIMNYFEDASNNFARGFYKIGQKVIPDMVRLTRKIVETCDMVQAFVINHSYGGGTGSGISSILMEFLAVEYSKISKIQLGLFPSPTLSTSVVESYNAVLSIHTPMETSDLSLFLDNEALFNICQNKLNLDCPVFTNLNRLVAQVFSGLTAAFRFEGPSNTKLVDLQTNLVPFPRIHFPSISFAPIETPNKALHDTLSTKEITFSALSKENQLLMMDLTDGSNMACVLLYRGDVCAREISQTLSVLKLSDKLPFVDWCPTGFKTGINYQPMTLIPPSGMAYSSKSLTMAINSTAIKRIFNNLNRKFLML…	3251	dd_Smed_v6_83300_0_1	tubulin alpha like 3	full-length	alpha	25	alpha.25	Xenopus tropicalis	tubulin alpha like 3	2.56e-146	Bombus terrestris	tubulin alpha chain, testis-specific-like	2.87e-145	Dufourea novaeangliae	tubulin alpha-1 chain-like	1.04e-144	NA
SMEST029019001.1	atatataaatatttccattttctgttgtggaatttaatttcatggtgcataaagaaataatttctctacatattggtcaagctggacttcaaatagggatggcaatgtgggaattgtttctaatagaacacgacattaatgtagaagggtttttcaatcattctacctcggaagattgttcagcttttaattcgtttttctaccaaagcaatgatactcggtgcgttccacgagctatgctgatagattcagaatctgatgtcattgatgaaataaagtctggagtctttcgaaatttgtttgatccgagtggtatgatacatggcgtggacgatggtgctaacagctatgctcgtggaagtttttccttgggaaagaaatatttattaacaacaatta…	MVHKEIISLHIGQAGLQIGMAMWELFLIEHDINVEGFFNHSTSEDCSAFNSFFYQSNDTRCVPRAMLIDSESDVIDEIKSGVFRNLFDPSGMIHGVDDGANSYARGSFSLGKKYLLTTINIIRKLVEKCDELQGFVLFHSLAGGTGSGLTSVLMHALTLEYLKKSKCQMPIYPGSKLSTSIVEPYNTTLHVHSTMDTTDIAFLQDNGSLFQMCKNLLNIYSPYYININRILAVILSSITCSMRFDKVSMIDLNEMQTNLIPYPRVHFPIIAHAPIREASRIQYDVSNVNSLMKEIFLKENQTVNCNITSGKFMAIMLNGRGEMSTAELGMIVQNIKKTNQIKFVEWSPNGFKISITNQVPVIVPESGMGVLNNSLTMLCNNTALKNIWSEIGLKFDLLF…	1627		alpha tubulin	full-length	alpha	26	alpha.26	Wallemia sebi CBS 633.66	alpha tubulin	1.56e-136	Wallemia ichthyophaga EXF-994	Tubulin alpha-1A chain	3.82e-136	Homo sapiens	tubulin alpha 8	1.22e-133	NA
SMEST021515001.1	gtttaaattatgattaaataaaaatgttatttaaacaaagaaaattttaaccaattataacatccagggtcttataagtgtataatataagttattaatcattcgaacaatttacatacccacacatgtaagtatgtatttttctataatataacgttattgaatttttcactttattataggagttgctattcagtagtagttttttaatattatctcatttattgtcaatacaacttttatttattactctatgttaaaaagggtcttttttaatgtcatattatttaacaccaattttggtaatgaaacacacacacacttttattatatttagtttttgattgattatttaatatctcattaaatgtcgtattaagtgttatcaattgctctttc…	MKEIISLFIGQAGVQTGVSMWELFCAEHNVSYEGDLTDEKSNYECLETLFHPVSSNKWVPRSLFVDLEPNVIGEIRTGKFRTLFHPDRLLNGHEDAANNFSRGFFTVGKLLLESINEQCRHLFERCDMVQGMLIVRSLGGGTGAGLTSAIFEGLSSYVKIPKVEIPIYPSPTLSTSTVEPYNCLLGEHFCMEDIDIGLLLDNEAMFEICSKYISLNYPTYNTINRMIAQVVSSITASARFVNILNCDLSVLQTNLVPYPRIHFPLCNFAPIISQTKADHQELSVQELTQMVFDRGNQMMKVDHFYGKFMSCALFFRGNVCPHSVYLALSEIKRDQSIEFVDWCPTGFKVGINAISPTTIPESQLAETKTNVAMLTNTSAIGQAWQRLTHRFYLLYSKRS…	2998	dd_Smed_v6_100457_0_1	tubulin alpha-1 chain-like	full-length	alpha	27	alpha.27	Amphimedon queenslandica	tubulin alpha-1 chain-like	4.06e-153	Nothobranchius furzeri	tubulin alpha chain-like	5.97e-151	Ficedula albicollis	tubulin, alpha 8	6.22e-151	NA
SMEST002455001.1	atacttataatttagcacgacatattttgcatgcatattggacagtgcggtttacagattgggtttgccctgtgggagctgcttatagcagaacatggcatatcgagagacggtctaatgaataatggagacgtagacgaaaaagcatcttacaatacttatttcaatgtatctatggctggtcaatatgttcctcgtagcatctttgtagatcttgaaccgacagttgttgaccaaatgagaactggagcttaccgtcagttatatcatccgaatcagctgattaatggatatgaagatgcagcaaacaattttgcaagaggatttcatacagttggtagaattatgaaacgtgtatgtgaaaatcgaattaggaaagaatttgaaataaatgattcg…	MHIGQCGLQIGFALWELLIAEHGISRDGLMNNGDVDEKASYNTYFNVSMAGQYVPRSIFVDLEPTVVDQMRTGAYRQLYHPNQLINGYEDAANNFARGFHTVGRIMKRVCENRIRKEFEINDSIQGIHIYRSLGGGTGSGMTATLFESLLEYPKISKVEIPIHPSPHLSCAIVEPYNCILSEHFCMDDVDISVLIDNESLYDIMLEQIGLKEPTLHHINRLVAQVCSSLTASSRFENELYNDFSVLTNLVPYPRIHFPLVSYAPFGSESKLARDTNTVSELTHAVFSASNQLVKCDPISGKYMSCSLVYRGEISPTQVFGALSEIKGNRFVKFVDWCPTGFKVGIVNQPPQVLPGSKIGHSSKNVVMMTNSSSVSALWHRLAQKFHKLYSKRSFIHWFV…	2293		alpha tubulin	full-length	alpha	28	alpha.28	Rhodotorula toruloides NP11	alpha tubulin	2e-141	Mus musculus	tubulin, alpha 3A	4.37e-137	Drosophila melanogaster	alpha-Tubulin at 84B	5.77e-137	NA
SMEST072257001.1	tttaacctgaattctcggagactcctgttagctattaggaaataataagttgattcttaaattttatattgacataatatattcaaaatcaatttcataaatcataattgctaacatgtgcaaagaaattttgtctatccatattgggcagggcggagtgcaatcaagccatgccttatgggaattaatatgcatagagcatggtgttggatccgatgggaaaatgagggacagcgacaacttccacgaccttggagagaatattgctgcagtcttttctgaaacaaaaaattctagatacgttcctcgagctattttgatggacttggagccaactgttgtagatgaagtacggactggtaattatcgacagttatggaatccgtctaacataattaa…	MCKEILSIHIGQGGVQSSHALWELICIEHGVGSDGKMRDSDNFHDLGENIAAVFSETKNSRYVPRAILMDLEPTVVDEVRTGNYRQLWNPSNIINQKEDAASNYARGFYTSGKAFLPCAIERINREVERCDNLLAFEIVHSFAGGTGSGFSSLLGETLSDTLGKIFKFSLGVFPSPRISEIMVESYNAVLHTHTTLENEDCVVVFDNESLFKKSLEKLSVSQPTFSLMNRLISQMFTSISLSHRYRFFGSQHADVTELLTNLVPYPRIHFPIMSYAPIISYEQQNHELFNCSRLTNDVFQDYNHVLQCSLQQNKFMSCCMLYRGAVSPKPIIDAVAKIKTRRDVQFVEWCPTGFKIGINTCPPIQVPHCEQAIGDNALCMICGSTAIKQSYSGLISKFD…	2752		tubulin alpha-2/alpha-4 chain	full-length	alpha	29	alpha.29	Strongylocentrotus purpuratus	tubulin alpha-2/alpha-4 chain	3.89e-145	Polistes canadensis	tubulin alpha-1 chain-like	2.52e-143	Drosophila melanogaster	alpha-Tubulin at 85E	2.02e-140	NA
SMEST010934001.1	tatcaaatgcgatttgggaattactatgtatggagcattcgatagatcatggtggccagtcaagcatcaggaactattccaatgatatttcttcatgtgactgtgttttcctggaagtttcagaaaaccgatttgttccaagatgcatttcgattgatttggagccaaccgttattgatgagattagaactggattatacagagaattattcaatccatctcaactgatatccggactggaagattctgcatccaattatgcccgtggtcattttacaataggcaaaacatattttgaggaatttatgaatactttacgtcatattattagtttatgcgattctcttcaaggtttcatggtaatacagagttttggaggaggatgtggatctggattca…	SNAIWELLCMEHSIDHGGQSSIRNYSNDISSCDCVFLEVSENRFVPRCISIDLEPTVIDEIRTGLYRELFNPSQLISGLEDSASNYARGHFTIGKTYFEEFMNTLRHIISLCDSLQGFMVIQSFGGGCGSGFTSLIMEQISIEYNKKSKMQFSIVPSSNLSTAIVEPYNIVLSSKICIETTDLCLQHDNQSLCNVAYKTLEISSPTFTNINRILSQVFSSLTISMRHENPLNNDLDQIATNLIPFPRLHYPIDIYSPLCNVKSGTHTLFSTSEITKDLFSFRNRLLDCDFLNEKFLSCCLQYRGNVYPSEVNKAILEIKRLDSITFVDWCPTGYKIGISKYPMVAPRNSCFYNCERNVLLLSNNTSFHQKIGKLSSTFDHLFTKRAFIHWYVGEGMEEG…	1768	dd_Smed_v6_61931_0_1	tubulin alpha-3 chain-like	full-length	alpha	30	alpha.30	Mesitornis unicolor	tubulin alpha-3 chain-like	1.7e-136	Drosophila melanogaster	alpha-Tubulin at 85E	2.46e-135	Mus musculus	tubulin, alpha 1B	3.84e-134	NA
SMEST029549001.1	taaatcgattagagcgccatttatactcggaaatcatttaaattttaactaccttaacaacccaaaggattttatactcataaatggtttgttttttatcatatattttgattttttctaaactttcattgagtttttggactgttttatgacaggtcaagctttaatagaaattttatttttgtaattttagaaagaaattatttgcgttaatattggacaggctggtattcaaatggccaacgccatatgggagttattttgtcaggagcatggaattactgctgacggtaaaatgaggtcaggcttacaagatggagatagcagggcatttaacacgtttttctttcaaagtccctcggatcagtacgttccaagggtcttgtcaatagacctaga…	MANAIWELFCQEHGITADGKMRSGLQDGDSRAFNTFFFQSPSDQYVPRVLSIDLEPTVVDEIRTGTYRQLFHPDSLINGEEDAASNFARGHFTIGKSIIDSAMAQLRKVVDNCDGLEGFLMISSYGGGTGSGFQTLMLEKIGIEYAKRLKISVVIYPCPKLSTSTVEPYNAVLTSHFTLEQGELKKLFALILDRLVFKWPTPYGSYFVRSMELLLTFKDEIRTGTYRQLFHPDSLINGEEDAASNFARGHFTIGKSIIDSAMAQLRKVVDNCDGLEGFLMISSYGGGTGSGFQTLMLEKIGIEYAKRLKISVVIYPCPKLSTSTVEPYNAVLTSHFTLEQGELSVFFDNESMYDICSKTLDINRPTYSNLNRLLAQIYSAITVSLRYESSLNANLNQIV…	2453	dd_Smed_v6_72568_0_1	tubulin alpha-8 chain-like	full-length	alpha	31	alpha.31	Gekko japonicus	tubulin alpha-8 chain-like	1.64e-150	Polistes dominula	tubulin alpha-1 chain-like	3.89e-150	Drosophila melanogaster	alpha-Tubulin at 84D	1.91e-149	NA
SMEST017769001.1	tattgattatttaaaaaatctttataatgttttgataaaattataaaactggttataataatgatgataataataacaacacatgcattatatatacactaaatcagagttcttcaacttgtgttccagaatgttttctaaacagaatttgagtagttctcttctgttctccttatttctattaattaaagtgcaatatagtttttcgaaggtgtcaccatcttttgataattcctttcttctgccggctatttcatttaaaatgcagaaaatatgtgtgaacataatgtctttgattatcttatgcctgatagatttagggttagtttgaaaactataaccttttttgtgacgtgccattttcgtctgtaataaaatgtatcactcatatgactacct…	MGNAIWELICLEHSVCPDGECVGDNDSISMETFFQETKGGKYNPRAILVDTESSIINEIETGVYRDIYHPNQLISGKEDASNNFARGSFVCGPTVIKEFRTKLRKIVEQSSNLESFLLFNSTGGGTGSGLSVLVLEQLVFDFRKKFRVQMPIFSSPHLSSAIVEPYNVVLHNHASIDCVDISILFDNEALLEMCNKLLLINFPNYIDINRVIASMVSSVTCSLRYNTASHPSLRDIRTNVVPYPRIHFPLLSHAPLEPFSRTNSLNVSIEQITKDVFSKTHLSMKCDTTRGRFIAIMLNYRGSVNPKEISDAVVKQKSTMKNFVDWCPTGLKIGINVQGPTVLPESLMAPSDKGVTMISNSTALKQVWSRIGKKYDLLFRKRAFIHWFITEGMEEAEFA…	2105		tubulin alpha chain-like	full-length	alpha	32	alpha.32	Esox lucius	tubulin alpha chain-like	1.52e-133	Clupea harengus	tubulin alpha-8 chain-like	2.31e-133	Sinocyclocheilus anshuiensis	tubulin alpha-8 chain-like	4.56e-132	NA
SMEST037910001.1	actcgatatttaccctgttcttatcattctaaaatatagcgtagcaccggtcactggtgactatcacagccttatttgacaggcaaacgctggtcacaagtgactggtcaatatgttatgtcaacgtttttatgcgccactcataaaatatgccttaaaatgaattttattttttttaattatattgaacaattttttagccatcaatattaattcaattactttcaattaatttaaggaaaaatggggggacaaattattacatttttcatcggacaatgtggctgtcaaatcgcaagcgctagttgggagctttactgtttagaacattcaatttcccccgatgggagattttatgatgatagtgttcctgatgattcttcgttttacaacttcttt…	MGGQIITFFIGQCGCQIASASWELYCLEHSISPDGRFYDDSVPDDSSFYNFFSESRSGQFVPRSLFIDLEPTVLDEIKVGRYRQLFHPENLISRNEDASNNFSRGFYSCGKLAIKEVIRNTRKLVENCDEVQAFMAHHSFGGGTGSGFTSMLLEYLAVEYSKRTKVEFGVFPSPTLSVAVVEPYNAVLALHTPMENADVAVFFENESLMAAQVISGMTCSMRFEGPINTNIIDYQTNLVPYPRIHFPLVSFSPFLAQSKLSHYSMSTREITFDAFPKENQMAETDPSRGIYMSCCMLYRGDVNIREVNDAIGYQKSVKNQQWVDWCPTGYKIGINYQPMVAVPGSGIAYSSRSLTLLCNTTAVKQVVSRLNHKFMLMYMHKSFFHWYIAEGMEEDEFKE…	2033	dd_Smed_v6_67149_0_1,dd_Smed_v6_70942_0_1	tubulin alpha-1 chain-like	full-length	alpha	33	alpha.33	Bombus impatiens	tubulin alpha-1 chain-like	1.39e-148	Salpingoeca rosetta	alpha-tubulin	1.52e-148	Drosophila melanogaster	alpha-Tubulin at 84D	2.33e-146	NA
SMEST010930001.1	gctattttagagggaaataatatctgtgaatattgggcaggctggtattcaaatatcaaatgccatatgggaattaatgtgcttggaacatggaattgatcacgatggtcaatcttgttctttggatttattggagaaccaacgttccgccgagagtatttttatggaaatatctggaaataaatttgttccaagatgccttacgatagatctagagccgaatgttatagatgaaattcgaactggagtgtaccggaagttattcagcgaatctcagttgataactggctttgaagattcagcatctaatttcgctcgtggacattatactattggaaaaatgtatttaaatgaatttatgaacaccttacgtcggatcatccatttatgtgattcact…	MCLEHGIDHDGQSCSLDLLENQRSAESIFMEISGNKFVPRCLTIDLEPNVIDEIRTGVYRKLFSESQLITGFEDSASNFARGHYTIGKMYLNEFMNTLRRIIHLCDSLQGFTIIQSFGGGCGSGFSSLVMEQLSIEYNKKTKIQFSTVPSSSLKNAVVAPYNAILTGKTCIEITDLCFEHDNYSMFKVVHDRLEILSPTFTNINRLLAQVFSSLTISMRYENCLNNDLDQIATNLIPYPRLHFPINLYSPICHDESKAHYLWSTAQITRDIFSFLNKLLDCDFLAEKFLSCCLQYRGNVYPNEVNLAINEIKKLNSINFVDWCPTGYKIGISKHPTISPKHSKLFNTERSLLLMGNNTCFHQKIGKLNSDFDLLFRKRSFIHWFMSEGMEEEEFIEARE…	2587		tubulin alpha-1D chain-like	full-length	alpha	34	alpha.34	Equus asinus	tubulin alpha-1D chain-like	2.14e-124	Trichoplax adhaerens	alpha tubulin	3.1e-124	Ficedula albicollis	tubulin alpha-3 chain-like	3.3e-124	NA
SMEST056168001.1	tgaatttaaaaaatatttggtatgttttgattttatagaatttttgtgtatgttttgattttatagaatttttgtgtatgttttgattttatagaatttttgtgtatgttttgattttatagaatttttttgtatgtttttgattgctccttaaattttatagtaaatttgtaatgtatccggatattcagcgtgtaactgttccaataccaataccaacgtttaatattaatgcatttgttgggctcaaagccaaaagttaaacaaaaatggtatgctcatattattttcattttgataactttgtatcggtaaggattttgtatgttgtcattttaataaatatattaggctcatttaaaactttattatgttttcctggatggtcgtggtaatttt…	MPLPKIPKISHNIASSTNLQPKAQTQQKPPEREKRRAENALLKENLSAIENANPIGISKATSYESTSMPANSDLEIIYGPLLVDFSQLAPTSSQFNIAIENLITDNPASVQITIFTRSSPIREERHEISSRRSTLQIISVIESPQKREVISFYIGQGGVQTGTSIWELFLLEHCIDPDGFSTQSTPNDDETFESFFEQLENNRYVPRTIFLDTETNVIDEIKTGVYGKLFHPDQLISGNADAANNFARGSVSLSKQYMRTVLRKLRKSVEICDRCQGFLLNHSLSGGTGSGLSSALLKKLQLKFKKYARIQMPIYPGPSLASAIVEPYNSVLHINTTMEITDMAILLDNESLYNMCYKYLYIASPNFSNVNRIIALITSAITASLRFDGVLNANLTDLL…	3501		tubulin alpha-1 chain-like	full-length	alpha	35	alpha.35	Acromyrmex echinatior	tubulin alpha-1 chain-like	6.62e-117	Mus musculus	tubulin, alpha 8	6.35e-113	Homo sapiens	tubulin alpha 8	2.92e-112	NA
SMEST038962001.1	taacagcaacattaatttgatttcgaatatttcagtaaaatttgataatggccacgggagaagttatttcattcatgataggccaatgtggcgtccagaccggatgtgcttgttggagtttatatggtgaagagcacggaatagcatctacagggaagatcgttgatgaatctgtaaaatatgactattcgtttaattccttctatagagaatctcaaaatagccaattcgttcccagaacattattcatagatctagaaccgacagtcattgatgaaatcagaaaaggtgccaatcgaaatcttttccacacgaactccctgattaatgccaatgaagatgcggcaaataattttgcaagaggattttatacatgtgggagattattaattaaagaga…	MATGEVISFMIGQCGVQTGCACWSLYGEEHGIASTGKIVDESVKYDYSFNSFYRESQNSQFVPRTLFIDLEPTVIDEIRKGANRNLFHTNSLINANEDAANNFARGFYTCGRLLIKETVFATRKQVEACNAVKCFVIHHSYGGGTGSGFMSMLVEYLMAEYGRTTKIDLGLIPNETLSCSSVEPYNSLLGMHHPMESTDLAILCENEPLYNICKNKLKQSRPVFPHLNQIVSQLMSGITACTRFESPLGCNLVDMQTNLVPYPRIHFPLVSFAPIGSPQANAMSPLTTNEVTIEAFHTSNQMVSVEANEGKVMACNMLYRGPVTAQNVFETIHSIKRGKQMEWVEWCPTGFKVGICWQPLSVAPQYILSSASRSVTVLKNSTVVRSVFNRLGQKFWQLF…	1749	dd_Smed_v6_90857_0_1	tubulin alpha chain-like	full-length	alpha	36	alpha.36	Hydra vulgaris	tubulin alpha chain-like	1.39e-128	Charadrius vociferus	tubulin alpha-4 chain-like	5.29e-128	Drosophila melanogaster	alpha-Tubulin at 84D	4.92e-125	NA
SMEST002445001.1	atttataatttcgaaggcattagataaaatggtaagctttcacttttcaattattatgaataacctgcatgcagcctgtctgtttgaatattcacattggccagtcgggagttcaaatcgggaatgcttgctgggaattatattgtctagaacacggaataaaggccgatggaacaatgacacgaccagatgatgctctcactgacaaatcttaccagacgttctttgcccaatcatccggtcaaaattttgttccaagatgcctttttgttgatactgaaccgacagtcattgatgagatccgtaccggcacttataggcaactttttcatcctgaccaattgttatctggcaaagaggatgctgctaataattacgcaagaggacactacacaatcg…	MQPVCLNIHIGQSGVQIGNACWELYCLEHGIKADGTMTRPDDALTDKSYQTFFAQSSGQNFVPRCLFVDTEPTVIDEIRTGTYRQLFHPDQLLSGKEDAANNYARGHYTIGSEMIEESLDQIRRLVENCNFLSCFLCFHSFGGGTGSGFTALLMQRISIDYKKVNKLQFSVYPSPQISTAVVEPYNAILMTNTTMDHSDCAFMIDNQAIYDLCTKKLDVDRPTYTNLNRLIAQNPFPIGYVCSIVSAEKANHEQMTVSQLTNSCFEHDNQMVKCDPRRGKYMSCCLFYRGDIDPTGISTTLNKIKLKRTVTFVDWCPTGFKIGINYQPPTVVPNGDLAKLSRAVVMVCNTTAIAEAWVRLDHKFDMLWSRRAFMHWFVGEGMDEMEFPMARETTAALEK…	1451	dd_Smed_v6_45446_0_1	tubulin alpha 1c	full-length	alpha	37	alpha.37	Homo sapiens	tubulin alpha 1c	0	Mus musculus	tubulin, alpha 1C	0	Xenopus tropicalis	tubulin alpha 1c	0	NA
SMEST027786001.1	tgtcgtttttcggtcaatttttcttgttattatgttatttttatgtaaaattcgtgcggttcttgatgcattttgtatttattttattttacttttatgttttttgattttatatttttatttatattctctcaaaatttagttgatgttgtatgttgtattttaagttatcttggtgctgggttttcgtgctatattattgatacatttaaacaattttcaaggccgtttgtgttctggcccaacatatttctcaggtttataagcacaatggtgtgttatcttaacactccacatgtactcaaagtttttgaagtctaaaaaacgaaacttggcttattaactgccaaaatatttttcacggggcccttttgtgaaaagacaatgtttagagcgttg…	MREIICMNIGQAGVQMSNAAWELFCVEHGIEANGKLKLNLVDDDSTAFKTFFEELPTKNQFVPRTISVDLEPTVLDEIRKGPYRCLFHPDHLISGLEDGANNFARGKDCGGGTGSGFSTLMLENLALDYAKRTKFQMHMFLSPVLCSSVVEPYNTLLLASKSMNSTDMSNLMDNEALYEICKTNLEIARPTFSHLNRLIARLFSDMTASLRFESSLNSDLDQLCTNLIPFPRIHFPISGYSPINSQNRAVHELWTTSQLTRDVFEVGNRLATCDPSKGRYMSCVLQYRGDITHQEINTAIIDIKKRKDVRFVSWSPTGFKIGVNCQPPATISGTMAASSKSTTMLSNTTAAKDCFQDCIRRFDLLFSKRSFVHWYVGEGMEEGEFNEAKDEIDGLIKDF…	2354	dd_Smed_v6_19878_0_1	tubulin alpha-1C chain-like	full-length	alpha	38	alpha.38	Hydra vulgaris	tubulin alpha-1C chain-like	3.44e-139	Tinamus guttatus	tubulin alpha-4 chain-like	1.05e-138	Apteryx australis mantelli	tubulin, alpha 8	2.74e-138	NA
SMEST010696001.1	ttatatattaattcatcgactgagaaattgattgaaagcctcacttaatttactgtcaaatgcccaaggagattgtaacgctccatataggacaagctggtgttcagatgggaagtgcaatgtgggaactttattgcatagaacatggcgtgacagctgaaggaaagctgagccaaaataaagagcctaacttgaatgatcggatagaaactttattttgtgaatcaaacaaccaattcattccaagaactgttttcgtagatctcgaacccacagttgtcgatgaaatccgaactggagtctatcgtgacctttttagtccatcgagtttggtaagtgggacggaagatgcagccaataattacgctaggggatattatacagttggtaaagataaac…	MPKEIVTLHIGQAGVQMGSAMWELYCIEHGVTAEGKLSQNKEPNLNDRIETLFCESNNQFIPRTVFVDLEPTVVDEIRTGVYRDLFSPSSLVSGTEDAANNYARGYYTVGKDKLDVLMDAIRKVVNNCESVSAFQIMHSYAGGCGSGLTSLLLLKLSEEFGKKFRVSVGIFPSSTMSQSTVDPYNSLLHTHSAIELIDCGILFDNESLYRKALSQLKCDKPTYILMNRLISQMVTCVFLSHRYRYEGTHHIDVDELLTNLVPFPRIHFPVLSYAPIVSQSQVKHEKMDVGELTRFVFQGDAHFLDCGFENNKYTSCCLLYRGYISPKSVYDAVAKVKCDRRISFVDWCPTGFKLGLNTIPPVGVPNLPLATPTNCLCMVSGNVGICEAWQRDRNKFDLI…	3324		tubulin alpha-3 chain	full-length	alpha	39	alpha.39	Strongylocentrotus purpuratus	tubulin alpha-3 chain	1.04e-132	Mus musculus	tubulin, alpha 8	2.01e-130	Homo sapiens	tubulin alpha 8	2.53e-130	NA
SMEST017516001.1	gttttatttcatttataataaataactgataaaatcggaggacaaattgtatcgttttggttaggtcagtgtggcgtacaaatagcgaattcatgctgggaattgcttactttagaacatggcttattgacagatggcacaagttctgaaattaattctgataaagacatgactttcgaaaatttcttcttacaaactggaaatggtaaatttactcccagaagcttactagttgatttggaaccgactgttattgatgaaataaagcttgggaaatatagaaatttattcaatcctgattccttgattaactcatatgaagatgcagcaaacaattttgctagaggattttactctattggtaaaaaggcattacaaaaagtggtttatatgactcgc…	MTFENFFLQTGNGKFTPRSLLVDLEPTVIDEIKLGKYRNLFNPDSLINSYEDAANNFARGFYSIGKKALQKVVYMTRKTAENCDNIHAFLINHSFGGGTGSGFTAMLMEYLSVEYGKRNKIECGVFPSPTLSTSVVEPYNTLLALHAPMENSDLAAFFENESLFRLCHDNLDFDEITFTNLNRLLAQMISGTTASLRFEGPMNANIIDFQTNLVPYPRIHFPLFSFYPFVGMNKIDSANLTTKEISEQVFLKENQMSSVDPKEGANNAINNLKKKWSMSWVDWCPTGFKIGINYQPMLAVPGSGLGFSRRSVSLLCNTTAFRKVLGSINKKCLILFNRKAFIHWYVAEGLEEIEFSEAIEDLLTLEKDYEMIETTTETQSTSLLKSCNNGNLAFHKTE*	1461	dd_Smed_v6_50500_0_1	alpha-Tubulin at 84D	full-length	alpha	40	alpha.40	Drosophila melanogaster	alpha-Tubulin at 84D	3.05e-143	Mus musculus	tubulin, alpha 8	3.44e-143	Homo sapiens	tubulin alpha 8	5.02e-143	NA
SMEST024797001.1	tttaaatttaattatttttattaacatcgtattcagaaggaactgatatccattcatattggccaagccggggttcagatgggcaacgcgatttgggaattactgtgcaccgagcacggaatagacgagaatgggatggcaaatgggaatttattgttggaaaataataatgaaacttttttcaaaaaaacgtgcgatgataaatatgttcctaggagtttattcgtcgacctcgagcccacagtcattgacgaaattcgaatggggtcatatagaactcttttccatccagaaaagctcataaccggtcctgaagacgcagcaaataattttgcaaggggatttttcactgttggaaagttaattttattcaatgttgacgctcaaatccgcaaacta…	MGNAIWELLCTEHGIDENGMANGNLLLENNNETFFKKTCDDKYVPRSLFVDLEPTVIDEIRMGSYRTLFHPEKLITGPEDAANNFARGFFTVGKLILFNVDAQIRKLFEACDFPQAIILYRSLGGGTGAGLTSAMFEGLSEYAKTLKIEMPIFPSSRISVSTVEPYNCLLGEHFCMEDVGLGIIVDNESLFEIVMKFLHKSSPTYTSINRLIAQIISNISASLRFQSVCTSDVTVLQNNLVPYPRIHYPACNMSPLMAHDTGPFECLTVKEITQMLFERDNQLVKIDATIGKYMSCVLFYRGNINICDVYDSLFDIKKSKTINFVDWCPTGFKVGINLNPPAFIPGGFLSESDKNVLMLTNTSSIGQAWQRLTHHFYLLYSKRSFVHWFVGEGMEECEF…	2034	dd_Smed_v6_89161_0_1,dd_Smed_v6_97396_0_1,dd_Smed_v6_96284_0_1	tubulin alpha-3 chain-like	full-length	alpha	41	alpha.41	Gekko japonicus	tubulin alpha-3 chain-like	1.25e-147	Mus musculus	tubulin, alpha 1C	1.09e-144	Homo sapiens	tubulin alpha 1c	1.66e-144	NA
SMEST037410001.1	ttattgattttattcattaaataaaaatattttccgattgcatgcaacaaataataagtgtacatgttggccaatgtggggtccagattgggtcagctctttgggaacttttgacattcgagcattgtttggactgtgatgggattttaaatgaagatgaatcttccaaaaacgagtcattggattcatttttcattaattgtaaaagaaaccaatttgtgccacgcgttttattcatagacttggaaccgaatgtaatagatgaaataaagaccggaaattacaggaaattatttcatccaaatcagctgattagtgggactgaagatgctgctaataatttcgctcgtggattccatactgcaggaagaataattaaaggtttatgtgagcaacgtt…	MQQIISVHVGQCGVQIGSALWELLTFEHCLDCDGILNEDESSKNESLDSFFINCKRNQFVPRVLFIDLEPNVIDEIKTGNYRKLFHPNQLISGTEDAANNFARGFHTAGRIIKGLCEQRFRKAIELCGHLQAFHIYRSLGGGTGSGMTATIFEMLSEYTKTTKIEIPIHPSPHLSSAIVEPYNCILTEHFCMEDIDVSLLMDNEALYDILTNEISVKEPTFSHINRIVAQVCSSMTSSARFSTDLYNDFVVLTNLVPYPRIHYPLVSYAPFGNSMKLERDMNSVTEITKAVFNSNNQLVKCNPAYGKYMSCSLLYRGNVSPVDVYSALGDIKSFSTVNFVDWCPTGFKVVWHRLSQKFHHLYSKRSFIHWFIGEGLEECEFCESLFNIATLAKDYEEVS…	2674		tubulin alpha-3 chain	full-length	alpha	42	alpha.42	Calidris pugnax	tubulin alpha-3 chain	5.65e-131	Mus musculus	tubulin, alpha 3A	1.02e-128	Drosophila melanogaster	alpha-Tubulin at 84B	3.69e-128	NA
SMEST026859001.1	tcaatattccattgattgcaagtttcaatacttttctaaaaatgaaagaaatagtaagcctgtttatcggtcaagcaggggttcaactgtcaagtgcagtttgggagttatttgcggctgaacacgagatccctttaagtggtatcgcattaaatcaatctggcatagagtgtgacggaatagaccgtgtgttttccataaattctagaaaccaagctgttccacgctgtcttctaatagacatggagcctaccgttattgacgaagttcgaaccggttcttataagcagttttttggtcctttaaatttattaagtggatttgaagatgctgcaagtatatttgcaagaggatatttcactcaaggtcgattttacattaatcaacttcttgaaaagt…	NIPLIASFNTFLKMKEIVSLFIGQAGVQLSSAVWELFAAEHEIPLSGIALNQSGIECDGIDRVFSINSRNQAVPRCLLIDMEPTVIDEVRTGSYKQFFGPLNLLSGFEDAASIFARGYFTQGRFYINQLLEKFHQQIELADSIQAISFMHSLGGGTGSGLYSLVLEEMDNYTKITKIDMSVHPSFSSSQVIVEPYNSILAQHYTFDDTDISFIVDNEALFKLVSNQLMIEKPSYGSINKVVAQAFSLITASSRYSDHSCTLSEVLHNLVPFPRIHYPTCSLSPVLSEDHLQHSTNTVHSITKSGLSNRCQLLSCDLMEGKFMTCCLMYRGNINSGEIYEAIRRLKCYDNLKFVDWCPTGIKVTLCTKCPSYIANSKIGPSDKLLSIVANNSAVTDPLLH…	1773		tubulin alpha-1A chain-like	full-length	alpha	43	alpha.43	Strongylocentrotus purpuratus	tubulin alpha-1A chain-like	5.29e-112	Stereum hirsutum FP-91666 SS1	alpha tubulin	1.05e-111	Wallemia sebi CBS 633.66	alpha tubulin	1.06e-111	NA
SMEST021759001.1	ttattattgaaatcaataattctttgcgaagaattaactttaataattgactggagttaaaatgagcttcaccaaggagattattagtttgcattttggccaggctggaattcagattggtgacgcaatgtggcagacaataactgctgagcataatatatcttcccttggagaattgccagttacggatattgagacattacaaagcagcggacttaaaacctttttccacaatgggcctgataatcggtttattcctcgaacattatttgttgatacggagccaacagtagtagatgaaatccgaactggatattttcgtaaactttttcatccagatttgttgataaatggcgttgaagatgctgcaaataatttcagtcgtggtttttatacaat…	MSFTKEIISLHFGQAGIQIGDAMWQTITAEHNISSLGELPVTDIETLQSSGLKTFFHNGPDNRFIPRTLFVDTEPTVVDEIRTGYFRKLFHPDLLINGVEDAANNFSRGFYTIGYKMLHSLVEKCRYIVESCDNFQGFMGFSGTGGGTGSGLFALFLERAMVEYSGKMSIGNLVVPGKTMSNCVVDPYNTLMRLSKAYSSEDLNFIIDNESLYSISKKLNICRPSYHSINKILTPVFSTITAPIRFEGSLTGTLNEISTNLIPYPRINFPMMSYTPYDSAEVSNTQPYSCKDLTMSLFDESNNLLSQNLSNGTFMSSIMIYRGFHMVNDILSAIHSLKKLKQFHWVDWCPTGFKITQTNSPAIHTFASNIFQPAKSILMLSNHSSIMNTLKQETKKFVL…	1718	dd_Smed_v6_85816_0_1	tubulin alpha 2	full-length	alpha	44	alpha.44	Schizosaccharomyces octosporus yFS286	tubulin alpha 2	2.51e-113	Auricularia delicata TFB-10046 SS5	tubulin alpha-1B chain	1.87e-112	Schizosaccharomyces cryophilus OY26	tubulin alpha 2	3.51e-112	NA
SMEST067729001.1	cgtgtttttaaaatatattatttaaacaaaaacaattttcccatctaatatatgtggaaaattttcctaaatataaataatatttcgagcaatgcaattgtacattttcaacaaaccaaatacattcgaatatatagtaatatttttcaatacattttttaaaaatttaattaaattttgactgttaatttctttggaaataagtctttttttaaattttatcatcattatttcttgattttacctttgatcttttaattaatttaacaatttttccagtacacaaaatttcggcagagactttatcagcctttgactattatataattttttattttttattataattttattttcaatttataatatttataattaaatataataaatgaaattcta…	MKEIISVHIGQAGVQLGSGIWELLAAEHGIGPNGICGSTDDGRGLNRFFFETPDNQEVPRSIFVDLEPNVIDEIKSGYYKELFSGESLISGFEDAASIFSRGYFSFGRFFINDIMNKLNRQIELCDNPQAFCFTHSSGGGTGSGLFSLMVEEMEDFTKIMKMDLCIHPSFPISPVIVEPYNSVLTSHYTMDNTDISFLMDNEALYNLAFKHLEQSQMNYHLINRITSQLLSSITAATRFDGQSTTITEYLHNLVPYPRIHFPICSISPVFSPNKQIHYPNTIYTITKDAMSHDFQMIRCVPLDGKFMSCCLMYRGDVSPGEVYQSIERLKCYDRMQFVDWSPTGIKITVCNRPSTIIEKSGMSYTTRSLTMLCNNSSIVDALLQNTFRFHILFKKRAFV…	3762	dd_Smed_v6_72319_0_1,dd_Smed_v6_80511_0_1	alpha tubulin 2	full-length	alpha	45	alpha.45	Heterobasidion irregulare TC 32-1	alpha tubulin 2	5.54e-116	Coniophora puteana RWD-64-598 SS2	tubulin alpha	5.94e-116	Mus musculus	tubulin, alpha 1C	5.87e-111	tal protein (tal) mRNA - partial cds
SMEST004587001.1	tgtaattaaatattattatttaactatcattcgattcattaatttattcgctattgtttttgcatttgaaattcagcaccagttttttgtctttgatattttagtaattttgtacggtaacaaaaaaatattttctataaatacgatcggttttgtttgaatcacgcagaatgattttaacagcaattttcctagcttattgtttggtcaacaatttctgttgtgccaatgtaaatatgatgggtttaataaaaaatgagaatttttctgattacaaaagcattatcaacgagaaaagaggctggagcatgagaagtttatgcgataattacagacaatttcgaccaacttcaatcgtttcaaagtgctgctgtaacgcttgcagacaaagtgaaatcg…	MREIINLHLGQAGVQIGNAVWELLCIEHGVDHDGFISQDTRKNESLEPFFTVSSAEKLTPKTIFIDLEPIVIDEIRSGSYRNLFHPNRLITGAEDASNNFARGFFTIGKLLIATVNKEIRKLEEEQVRDLLHLSLTFWPNIPTPQSSTVEPYNSLLAQHFAMEEIDVGILVENESLYSISFKKLKQAYIPYVAINRIIAQICSNMTASLRFENTVTSDLSILQNNIVPYPRIHFPMCSYSPILPESTKIHESLSVSEITQSLFDSDNQLISLDHSFGKLMSCSINYRGDISPLDIYKALSKIKNNKLIQFVDWCPTGFKVGINLCPPSTVPESGMSSVPRNGILLTNTSAIGKVWERLTVKFSHLYSKKAFIHWFVEEGLEEFEFTEAMNNISSLVKDY…	2297		tubulin alpha-1B chain	full-length	alpha	46	alpha.46	Colobus angolensis palliatus	tubulin alpha-1B chain	1.98e-127	Gekko japonicus	tubulin alpha-1C chain-like	3.85e-127	Mandrillus leucophaeus	tubulin alpha-1B chain	4.89e-126	NA
SMEST043298001.1	tttcgatttaaattgacattcgcaaaataaaaaataaatttttcgcctgttaaggacaactggccaaatagatttaccggaaaaattatcagaaaaattttcaactcccctcctacatgagagaagttatttgcatcaatgtcggtcaagctggaatccaaatggcgaatgcagcttgggaattattctgcattgagcatggaattgaagcgacgggaaaacttcgtgaaacggacagattcgagcacaatgtcggatttcatacgttctttcaagaagttcctagtgggaattttgtgccgagggctatcaatatagatttagagccaaccgttattgatgaaatccgaacagcaagttatcgccatttatggcatcctgactacttgataaattgct…	MREVICINVGQAGIQMANAAWELFCIEHGIEATGKLRETDRFEHNVGFHTFFQEVPSGNFVPRAINIDLEPTVIDEIRTASYRHLWHPDYLINCCEDAANNFARGHFTVGKNIIERFLDQLRKCVHSCHAVQGFIVLNSYGGGTGSGLSALIFEHLDIEYSKSAKFQQCIYPAPQLATAIVEPYNALLSASKSIEHTDVVMLIDNEATFEICSRQLNIQCNDIPYPRIHFPAVNYAPILDPHRANHEKLSITEITRELFESSNQLIKCDLRLGKYMSCCIQYRGLITPRQVNLGVYEVKRRTDVSFVDWCPTGFKLGISPMPPTIVPGSELAPTERNCTMFCNTTAVAQVWQRLDKKFDLLFNKRAFVHWYVGEGMEEGEFVEARDDLIKLEKDYEEVG…	1797	dd_Smed_v6_96394_0_1,dd_Smed_v6_87725_0_1	tubulin, alpha 8	full-length	alpha	47	alpha.47	Picoides pubescens	tubulin, alpha 8	4.94e-152	Apis florea	tubulin alpha-1 chain-like	8.34e-152	Bombus terrestris	tubulin alpha chain, testis-specific-like	9.69e-152	NA
SMEST011819001.1	tttaagtattttttctatttaaatatcgatgtgtgatcagttgatttgcattcattttggacaggctggaatacaaataggcaacgcgctctgggaacttttgtgcatcgaacatgccatcactccggacgggattcctctagattctggaaataagctcaaggataatgacaatatattttcgttttatgacctgggaaatactggaaattatattccacgagcacttctagtcgactcggaatccacagtgatagacgaagtgaaaaatggagtttatcgacagcttttcaataagaatatgatgatccatcacgtcgaagatgctgcgaacaattacgctcgggggtcttataccataggcaaaaagatgattcgggctattagttgtcgtttaag…	MCDQLICIHFGQAGIQIGNALWELLCIEHAITPDGIPLDSGNKLKDNDNIFSFYDLGNTGNYIPRALLVDSESTVIDEVKNGVYRQLFNKNMMIHHVEDAANNYARGSYTIGKKMIRAISCRLRKLIEQTDSLRGFYVFNSDGGGTGSGLSPLVFLSLMKNYPKICRSNFSIVPGGNLSSAVVEPYNISLQNFAAVDTTDLNFLFENESLYDVCSKKLFINNPTFTDVNRIFAKVIGCISCPLRYASVLRSGIDDLLTNLVPYPRIHFPFVRYAPVNHVSRTSYENISTFELTKELFSKETQSLKVDTNKGLFIAMVLNYQGMVRSKDIYKYIDEVRQNRSNKFVEWSPNGFKVGICKQLPSINPMLEMATTDQFATMLLNSTAIGEFFKSLARKFDCL…	1684	dd_Smed_v6_92273_0_1,dd_Smed_v6_97759_0_1	tubulin alpha chain-like	full-length	alpha	48	alpha.48	Trichogramma pretiosum	tubulin alpha chain-like	1.45e-127	Drosophila melanogaster	alpha-Tubulin at 84D	8.3e-122	Mus musculus	tubulin, alpha 1B	1.17e-121	NA
SMEST005918001.1	ttactaaacccattaaacagctttgtagctcacaagcaatagtttgttcttatttattttaggcgatataaacatgaaattctgactttttcaactcccaatcgaccctccgcacagttcggatcaaccctcatttgacctcttcgctcagatcgacgcttacgtttgttaaatagactcctggaggactatatagatcacttcgatatatatatattttataccttcaaagtcggataagcaataatttatcatcaataagatttattaataaatataatttatttaaagattgatttgtattagaaaaataaatgtcaaggcaaacaatttgcgtacatatcggtcaagccggggttcaactaggtagtgctatttgggaactaattggcattgaac…	MSRQTICVHIGQAGVQLGSAIWELIGIEHGIKTNGTLAKRYINLGEKSACSFFYPLDLKRTKYAPRCLFIDTESMVIDEIRTGCYKRFYPENALITGIEDASNLFPRGFKVAGQHVLNPSVEGIRLLSEASDCLNGIIVFKSCGGGTGSGTTALFLDEIYEEFSKINISELAVIPAPFISTSIVESYNAVLTLFRTMKNISLSLIIDNQALYDISKSKLELERPSYFNVNRIIAQIVSSITASLRFESVLSTDFNLFQTNLIPYPQLKYPVISYAPIIPSSSKVAEPHNIYALTEEVFQRKSFTVKCYPEYGEYMACALLYRGKNCGVREITQAVGKLKKSSLKFVDWSPTGFKLGINRQPPPYVQYSCLGKIKRSVCLIANSTCISQVLDYILQKFDL…	1772	dd_Smed_v6_90043_0_1	tubulin alpha chain-like	full-length	alpha	49	alpha.49	Papilio xuthus	tubulin alpha chain-like	3.55e-117	Papilio machaon	tubulin alpha chain-like	4.5e-117	Mus musculus	tubulin, alpha 4A	1.69e-115	NA
SMEST045528001.1	ttagttcttttcagatacaaactattgctagaaaactaattgtgaaaaatttcattggtgttttccccttggacaaaattccatatatcaatattaacaaagctttgattgtaaatactcaatcatcttatcttggtggagaacattggctcgtcatttatgtgaaactagataaaatatatgtatttggttcgatggatttccattatccccctttattgaaatcaaaactagaatcaatgttgatgcccattgaatataatcgaattcgatatcaaaatccattgaccaaaacttgtggcgagcattgtttagcttggctaaacacaatgaagaattgattgttatctaaataaatctttgttctataattgtgtttattttctaatgtgattttgt…	MGNAIWETMITEHGIQSNGTKDIGNTMSDDFQNSVKTLFHISPAGQYYPRSLIVDTEPMVVDEIRSGYYRQLFHPDLLISGIEDASNNFARGFYAIGRKMLSPLLEKARYIVESCENFKGFVSYSGSSGGTGRKLCISSLVLPGQRLADCIVEPYNTVLRLSETTDNTDLNILLDNESLYKICNEKLQIHQPTYSNINRLLAPIFSSITAPFRFNGPGGSDLSDVTTNLVPYPKITFPALSYSPFLAASNFDHTLITSDYLTQTAFDLDNSLLSIDIKKHKIMTSYLIYRGNNNKSDIIKVLENMKNQKAFKWVDWCPTGFKVAQTIFPPISNLPAQPQKSLLVLCNHSGIISSLEHTAKKFRTLFRKKCFLHWYIGEGMELDELSNAQEELAVLHVCY…	2878	dd_Smed_v6_26369_0_1	tubulin alpha chain-like	full-length	alpha	50	alpha.50	Trichogramma pretiosum	tubulin alpha chain-like	1.14e-101	Cuculus canorus	tubulin alpha-3 chain-like	1.24e-99	Gekko japonicus	tubulin alpha-3 chain-like	1.88e-99	NA
SMEST025507001.1	tactatctgacgtggataccagaaaatcttcaattttctaatgggcgctggacttcaagaagttatcgtcattcatataggacaagccggctgtcaagtaggaaatgcctgttgggaattattttgcatagagcatgggatcgggcctgatggtttggcgagatattcgtcaatgacagattcatctttcaaaacgtttttcaatgaaaccggagctggcaaatttgttccccggtgtttatttttggatttagaacctacaccaatagatgaagtccgtaccggcgtttatcggcttttatttcatccagaacaactgatgtctggcaaagaggatgccgctaataattacgcaaggggatactttacaattggagctggcataatagatcttgctct…	MGAGLQEVIVIHIGQAGCQVGNACWELFCIEHGIGPDGLARYSSMTDSSFKTFFNETGAGKFVPRCLFLDLEPTPIDEVRTGVYRLLFHPEQLMSGKEDAANNYARGYFTIGAGIIDLALDRIRKLADECRMLQGFFIFHSFGGGTGSGLTALNCAFIRHPVYQPLLWSHIIRF*	823	dd_Smed_v6_19524_0_1	GL12416 gene product from transcript GL12416-RA	full-length	alpha	51	alpha.51	Drosophila persimilis	GL12416 gene product from transcript GL12416-RA	1.5e-95	Monosiga brevicollis MX1	alpha tubulin	7.39e-95	Drosophila melanogaster	alpha-Tubulin at 84D	4.12e-93	NA
SMEST078002001.1	actgaagttgtatttaaaaagtagacaataaaattctatcaataatctgatcaataaaatctaattaaaatctaaaatgaccagagaaattataacgattcaaattggccaatcaggcgtacaaatcggaaacgctctttgggaattatattgcatggagcatggagtttctgctactggagcgctgtattcagccgataataatcctgccaatcgtgttggaactctgttttatgaatcaaaagacagaaaacaaattccaagagcaatctttatggacttggaaccaactgttatagatgaaattcgaacaggcgcttataaagatttgtttaatccatattttctaataaacggttttgaagacgcagcaagcaattatgctcgaggattcttcaa…	MTREIITIQIGQSGVQIGNALWELYCMEHGVSATGALYSADNNPANRVGTLFYESKDRKQIPRAIFMDLEPTVIDEIRTGAYKDLFNPYFLINGFEDAASNYARGFFNLGKLHLETFLCSIRKLVSHCDNLSLFEILNSYSGGTGSGLTSLLLEHLSDEYAKKYRFETGIFPSTTLSESTVGPYNALLYTHTTFENLDCGILVDNESIYCKLCNLLQCHKPTFNVINRFLVQMIGCIFLSHRYSCEGAQHMDVNELMTNSIPYPRIHFPVLAYAPIISHLQANHEVTTAEELTRQIFQTNSHFLNCPMQMTKYISCCLLYRGCISPKDVFKAVSIVKSDYRVQFVDWCPTGFKIGINNQPSLSGSDNVLATTDQTLCMISGNVGIKEAWGHLRHKYDIL…	2545	dd_Smed_v6_60024_0_1	tubulin alpha-8 chain-like	full-length	alpha	52	alpha.52	Protobothrops mucrosquamatus	tubulin alpha-8 chain-like	9.73e-139	Homo sapiens	tubulin alpha 8	1.06e-136	Mus musculus	tubulin, alpha 8	1.36e-136	NA
SMEST067760001.1	gaattgtatatgagagatgtcagaatatgagcaatcgagagataatctgcattcacatcggtcaggccggcatccagataggaagtgcagtatgggagctttttacagttgaacacgaattggacataaatggaaaccagttatgctattgcccatggcctcttgtagataatactcaatctttgtattttgaggcagagaaatgcatcttcaaaccaagatcactgatggtagattcagaatctctggtcattgacgagataagaactggaatctggaataagatgttcgatgaaaacagtttaataagtggtaaagaggatgcagcaagtatttttgcaaaagggtacaatgaatgcgctgactgtgtcctcactgaggctttagggtatttacgta…	IVYERCQNMSNREIICIHIGQAGIQIGSAVWELFTVEHELDINGNQLCYCPWPLVDNTQSLYFEAEKCIFKPRSLMVDSESLVIDEIRTGIWNKMFDENSLISGKEDAASIFAKGYNECADCVLTEALGYLRKLIEDTNFLNGFLLFHSLGGGTGSGLTCRIAEVIQLESPKNPMIHLSVVPPSCKSGFIVEPYNGVLSTAALLESSSLMCLMENEALYKSVEILTKDSQLSFIDINRHISRIASSLTTSYRFSNKLSSDFCVFQTNLVPFPEIHFPITSYVQTSSPTDTNLINMTKSSFNAENMTLKVTPGDGFYMSCCLLYRGSNCRPMTINKAVQVVKADKSIRFVDWCPTGFKIAINSQMPGTVPETNTPETKQSLCVLSNSTVVIQTWESLLKK…	2656		alpha tubulin	full-length	alpha	53	alpha.53	Wallemia sebi CBS 633.66	alpha tubulin	1.74e-84	Ustilago maydis 521	alpha-tubulin	2.07e-84	Wallemia ichthyophaga EXF-994	Tubulin alpha-1A chain	3.12e-84	NA
SMEST016074001.1	gataaatttaacttgttttctattctagcgtacaacttgaacattaattgtgtaggaaaactggagtttgcatctcgttcttacgaacatgtctagccggggagtggatcgtaggtcacattgggaactcgaaaatgggtttagttattctcactatttgggattgaaaattgcatatatctcagttggacaactcttggagtttgtaaaacaagttggaagaggtaatttatatttaaagaaaacccattagatttatcgcattccaggccaaggtcatcatcgggaattgtgcgtggtcctctgcgttcggctcatgggactaggactcggagaaataaccaattcccataccgataatttatgataattacctcgcgttttttctcttgtttccgt…	MSSSYVSTIWIRSDHAHPLLGGSAYLFQGIFSLVVSGLFQGILREGVLYNYLFVRDLFPIIFETPLYLSYLLSINSEWFTHASRTVKSFSIILFLQAIFLSFGQAGCQIGSSLWALFNEEHGLLPDGTGIPYGNEMFPQIHFYKDSNLYKTDEFHRKFSYIESNEIEKFVPRTLFIDLEPTTIDEIKSGVFKTLFCEDLNYFLFSRMGDGSSIFPRAYNVIGRYIINNIMNSIRHLVEKTDHLSLFSIGRSYGGATGSGLGSLVLENIHDNYPKINLSETNILNSGEHDSPTVEPYNILFGIESSCSCSNVTFLYNNKALENICLKRFKMKQQVYVTLNQLISHAISGIYATDRFPGYGNCNIDSIITNLIPYPRIQFPVCTAAPLSRKEVIKYEKLYC…	3467		tubulin alpha-1C chain-like	full-length	alpha	54	alpha.54	Hydra vulgaris	tubulin alpha-1C chain-like	1.75e-75	Trichogramma pretiosum	tubulin alpha chain-like	1.83e-74	Jaculus jaculus	tubulin alpha-1B chain-like	6.91e-74	NA
SMEST034395001.1	atttttttcaatcaattttaaaaaatctatttatttatttaaattaaaatatctacaattctcctaagtgttcttttttattcgatattttgtgaattatctttaatcacttccataatcgggcttttggagcttttcattaccattttgaatactgagcgacattgaataaaggagacttattcttatcccatttttaattatgccaaaaacacttttaatgacttcaattattcatattttatcggcagtagatattttgcaataatctatgcaagttgactgaatttaaaatgccacattacatatttcgatggttttttctttgcgcaatagttgatgttatgaaggcatcagaaatgacgtcgaaaaaattcataattttgtttttgaatttaa…	MQMMLMDYVKVSKTNYFVVSNTEHMLATVEPYNSILNAHNIFDATDLGIITTNDQLFKIEKNFLSVPTENFSDINRILSLCLGTITSHSYSMTQTHTNLVPFPRIHFSFPSLSPLMPRSQIETKIPLDLIANNLFNKTNFLISFPCRSFLYISILVNFQGLFTENSFLNSIKKLKKEEKIKFVDWCPSGIKFQVSAVQTSISMIKNLVQSDVTVSLLSNSPAIKHTWRNLTRAFKTLLKRKAFIFWYLDEGLEESDFHDAYDDIEDLISNYWELEQSNGDFAKYFKRISQNTSEGISNPFISTTNEEVPNTNGSNYYSLARSLIDLRVNNVPLHRKHIII*	2094	dd_Smed_v6_81266_0_1	tubulin alpha chain-like	full-length	alpha	55	alpha.55	Hydra vulgaris	tubulin alpha chain-like	1.59e-46	Apis dorsata	tubulin alpha chain-like	1.65e-46	Apis mellifera	tubulin alpha chain-like	5.89e-46	NA
SMEST013371001.1	ggaatattttatgtagaaagagatcatatctctaaatatcggacaagcaggtgtccaactgtcgaatgctgcttgggaattattttgcatagagcatggcattaaagcagatggctccatgcataacatggtagaaaatggcgaatctggacaagatacgtttttccgactttcagaaactacttatgttccaagagcggtttctgtagattttgagccaactgtcattgatgaagttcgcctaggagcatatcggcacttattcaatccagaacagcttatttctggattcgaagattgtgcgagtaactttgcgagagggaattataccgttgggaaattatttttgaaaccagtaatgaaacagataataaagcaaattgaaaattgtgatagttt…	MHNMVENGESGQDTFFRLSETTYVPRAVSVDFEPTVIDEVRLGAYRHLFNPEQLISGFEDCASNFARGNYTVGKLFLKPVMKQIIKQIENCDSLQGFCILNSFDGGTGAGFTSTLQEELSMEFGKKPKFQIGIYPSRRMATSTVYPYNAILHTHTTMSHTNLNTLMDNEAIYDICANKLGVDRPTYSNINRIIVQLFSSLTISVRSRNLLNSDLDQLCTNLVPYPRIHFPLSHLSPLLNACKSSKESTGIGDMTRDIFDAENQLVQCNTANGRFMACVLQFRGPIPPTSINKTIFELKRRTDINFVDWCPTGFKIGISSMPSVSPPGSALGEMKRTLAMLSNSTAIVETWSELLKKFDLLFSKRSFVHWFVSEGLEEGEFLEAYQNIKSLENDYEEISM…	1732	dd_Smed_v6_24053_0_1	tubulin alpha-1D chain-like	full-length	alpha	56	alpha.56	Equus asinus	tubulin alpha-1D chain-like	8.47e-166	Acyrthosiphon pisum	tubulin alpha chain, testis-specific	3.94e-158	Mus musculus	tubulin, alpha 4A	1.12e-155	NA
SMEST031664002.1	ttttgttatcgcaaaattctagacgacttttcgataaaaattaatttttttcaataaaaaaatatttattatcattaattaaatcgattagagcgccatttatactcggaaatcatttaaattttaactaccttaacaacccaaaggattttatactcataaatgaaagaaattatttgcgttaatattggacaggctggtattcaaatggccaacgctatatgggagttattttgtcaggagcatggaattactgctgacggtaaaatgaggtcaggcttacaagatggagatagcagggcatttaacacgtttttctttcaaagtccctcggatcagtacgttccaagggtcttgtcaatagacctagagccgactgtagttgatgaaattagaact…	MKEIICVNIGQAGIQMANAIWELFCQEHGITADGKMRSGLQDGDSRAFNTFFFQSPSDQYVPRVLSIDLEPTVVDEIRTGTYRQLFHPDSLINGEEDAASNFARGHFTIGKSIIDSAMAQLRKVVDNCDGLEGFLMISSYGGGTGSGFQTLMLEKIGIEYAKRLKISVVIYPCPKLSTSTVEPYNAVLTSHFTLEQGELHQPAITVSLRYESSLNANLNQIVTNLIPYPRIHFSMVNYSPIVSTQRAAHEQFSVVELTRNVFEPSSQLLRVNMKVGKYMSCCLQYRGDITPRAVNEAIFEIKRRTDIKFVDWCPTGFKIGINSQPPTLIPGSGLAPSKSSVTMITNSTAIVTMWENINKKFTLLFNKRAFVHWYVGEGMEEGEFNEAIDNISYLLKDYR…	1774	dd_Smed_v6_70772_0_1	Tubulin alpha chain	full-length	alpha	57	alpha.57	Morus notabilis	Tubulin alpha chain	5.05e-163	Charadrius vociferus	tubulin alpha-1D chain-like	1.53e-160	Drosophila melanogaster	alpha-Tubulin at 84D	2.69e-157	NA
SMEST077999001.1	ataaatataaactaaaagcagatactgaagttgtatttaaaaaagtagacaataaaattctatcaataatctgatcaataaaatctaattaaaatctaaaatgaccagagaaattataacgattcaaattggccaatcaggcgtacaaatcggaaacgctctttgggaattatattgcatggagcatggagtttctgctactggagcgctgtattcagccgataataatcctgccaatcgtgttggaactctgttttatgaatcaaaagacagaaaacaaattccaagagcaatctttatggacttggaaccaactgttatagatgaaattcgaacaggcgcttataaagatttgtttaatccatattttctaataaacggttttgaagacgcagcaag…	MTREIITIQIGQSGVQIGNALWELYCMEHGVSATGALYSADNNPANRVGTLFYESKDRKQIPRAIFMDLEPTVIDEIRTGAYKDLFNPYFLINGFEDAASNYARGFFNLGKLHLETFLCSIRKLVSHCDNLSLFEILNSYSGGTGSGLTSLLLEHLSDEYAKKYRFETGIFPSTTLSESTVGPYNALLYTHTTFENLDCGILVDNESIYCKLCNLLQCHKPTFNVINRFLVQMIGCIFLSHRYSCEGAQHMDVNELMTNSIPYPRIHFPVLAYAPIISHLQANHEVTTAEELTRQIFQTNSHFLNCPMQMTKYISCCLLYRGCISPKDVFKAVSIVKSDYRVQFVDWCPTGFKIGINNQPSLSGSDNVLATTDQTLCMISVSKKAFIHWFIGEGLEESD…	2248	dd_Smed_v6_60024_0_1	TuBulin, Alpha	full-length	alpha	58	alpha.58	Caenorhabditis elegans	TuBulin, Alpha	5.59e-129	Rhodotorula toruloides NP11	alpha tubulin	1.15e-128	Homo sapiens	tubulin alpha 8	1.9e-125	NA
SMEST016878001.1	atcaaataagcgatttgtttaaatactttacatcgctgtaaatttataatttcgcgatagtaggtaatatatcatcgagtcatatgcgtgaagtaattgcaatcaatctcggccaagccggtgtacaaatctcgaatgctgcgtgggaattgctgtgcattgagcacggaatacaagccaacggagttctcaaagaaaatttaagagacgatgacagcaacgctttcaagacattcttccaagaagttcctctgaacagtcagtatgttcctagagcaatctctatagatttagagccgacagtgttagatgaagttcggactggagcatatcgaaatttgtggcatccagatcagctgatatcaggatatgaagatgctgctaataattatgctagag…	MREVIAINLGQAGVQISNAAWELLCIEHGIQANGVLKENLRDDDSNAFKTFFQEVPLNSQYVPRAISIDLEPTVLDEVRTGAYRNLWHPDQLISGYEDAANNYARGHFTLDQLVTNLIPYPRIHFPVINYAPIVSVRRAEHEKLTTSELTRAIFEKGSQMISCNMSEGKYMSCCLQYRGDVTPKEVNAAIFEIKRRTDIKFVNWCPTGFKLGINSQPPTIVPSSEMAPTSRNVTLITNSTAIEQVWQGFCQKFDVLFSKRSFVHWYVGEGMEEGEFNEAKDEVNALIQDYADISLDDDEEEADGAGKAEEVAVAPEEAPAPEAEEAPEEANEEPEAEDHEEDNEGADEVDAEEEADDAEDVEDEYF*	1395	dd_Smed_v6_46440_0_1	tubulin, alpha 3c	full-length	alpha	59	alpha.59	Pongo abelii	tubulin, alpha 3c	2.01e-122	Panthera tigris altaica	tubulin alpha-1C chain	1.88e-121	Mus musculus	tubulin, alpha 4A	1.83e-74	NA
SMEST054547001.1	ctagtaaatgctggggctctgatgtgaattaaatttcaatttttcaccaaagtgttttcttatttctttaagttcacaaaagaaatcgctgatcgatttcgcttcgtgaaatcagccaatcaaaatccagtcattacagaaaatccgcatgtgtcttttggaatctcggtgattcacttgtgtgtttgatgccattccaattattcgctttcattcgcagaggtcaggaagaaatactcgtgcatcattaattttatttttgttagcctataaatgccactaaaacccgatgatgaagttattataattttcgtgtgagttttatttcatcagatcggtaatttgaaatttaataaaagcctgaaaaatgagagaatgcatatcggttcacgttggtca…	MRECISVHVGQAGVQMGNACWELYCLEHHIRPDGRLMGEDGTTNGDGKSGDDSFNTFFSETTQGKHVPRAIYVDLEPSVIDEVRNSRFRQLFHPEQLVTGKEDAANNYARGHYTIGKEMVDLVLDRIRKMADGCTGLQGFLVFHSFGGGTGSGFTSLLMERLSVDYGKKSKLEFAIYPAPQVSTAVVEPYNAVLTTHTTLEHTDCAFMVDNEAIYDLCRRNLDIDRPSYTNLNRLIGQIVSSITASLRFDGALNVDLTEFQTNLVPYPRIHFPLVTYAPVVSAEKAYHEQLSVPEITTACFDPNNQMVKCDPRNGKYMACCMLYRGDVVPKDVNSSIASIKTKKSIQFVDWCPTGFKVGINYQPPTVVPGGDLAQVRRALCMLSNTTAISEAFTRLNLK…	1810	dd_Smed_v6_508_0_1	tubulin alpha-3 chain-like	full-length	alpha	60	alpha.60	Gallus gallus	tubulin alpha-3 chain-like	0	Mus musculus	tubulin, alpha 3A	0	Drosophila melanogaster	alpha-Tubulin at 84B	0	clone H.119.8g unknown mRNA sequence& AY067438.1
SMEST002619001.1	ctataaataaaaatatttttgatgaaaaagcaagaatgtcgaaagtatatgaaatactcctagaagaaaacagtacagctgttattgggatgacatttaagcctcctgatcaataccttcaatacagtatgaactatttaaatttccctattacatatacattcaaagaatcggttaatttaaaagcttatgattacaatattatgattggaaatattgaagaggaagatcaaaaaaatatttcagatattctccatttgttgaataatgaaatggtttttaatgaaaaattttcatttattaattgtgaaagccaattgaaggatcaaagagaatgcattagcatacgtgtgggtcaagctggagttcaaatgggtaatgcttgctgggagttgtatt…	INKNIFDEKARMSKVYEILLEENSTAVIGMTFKPPDQYLQYSMNYLNFPITYTFKESVNLKAYDYNIMIGNIEEEDQKNISDILHLLNNEMVFNEKFSFINCESQLKDQRECISIRVGQAGVQMGNACWELYCLEHGIQPDGQMPSDKTVGGDEVRTGTYRKLFHPEQLITGKEDAATNFARGHYTVGKEIVDLVLDRIRKLSDQCSGLQGFLIFHSFGGGTGSGFTSLLMERLSVDYGKNQSSNSLYILPPPKSLQPLLNYIRKFSHQIYSPIILMCTLELFL*	1121	dd_Smed_v6_718_0_1	tubulin alpha-1 chain-like	full-length	alpha	61	alpha.61	Diaphorina citri	tubulin alpha-1 chain-like	6.55e-68	Aotus nancymaae	tubulin alpha-1C chain-like	1.4e-67	Drosophila melanogaster	alpha-Tubulin at 84B	4.85e-66	NA
SMEST010171001.1	gatcgatcaagttttagataggattagaaaggttgctgataattgtaccggtttgcaagggtttctaatgtttcattcgtttggtggtggaactggttccgtgtttacttctctcttaatggaacggttaagtgttgattatggtagaaaaatcaagttagagtttgctgtttatcctgctttacaaatcgccacagcggttgttgaaccatataactcaatattaaccacccatacaactctggaacacagcgattgtgcctttatggtggataacgaagtgatttacgatatttgtaggaagaatttaggaatcgaaagaccgacttacactagtttaaatcggctgatcggtcaaattttgaaatgtaggaaaattggaaaacctaagaaaaagag…	IDQVLDRIRKVADNCTGLQGFLMFHSFGGGTGSVFTSLLMERLSVDYGRKIKLEFAVYPALQIATAVVEPYNSILTTHTTLEHSDCAFMVDNEVIYDICRKNLGIERPTYTSLNRLIGQILKCRKIGKPKKKSVIKKEDLMPENNEFKTDMEFHGGWWKLENISNEKCKGGIAIEILGLSNESESCYLTPLDNGLFSISAPHKSGEPPSEDEILSCMVLSDTKISLKTGYNKYVGIEMKGLNNTVNAVRDAMGENEQWTPIFEEGKVALLGRNSCFLSVNNINGKIEVTCNSPKVESSEFLQIRCNKPLFEDPINLLPVEERSGAMKSELNYVKKFQSFQGGKMKLSKEDKSELKKAKKVGGLHETLLDRREKMKADRYCK*	1268	dd_Smed_v6_124_0_1	protein FRG1 homolog	full-length	alpha	62	alpha.62	Nasonia vitripennis	protein FRG1 homolog	1.17e-57	Trichoplax adhaerens	alpha tubulin	1.47e-57	Acropora digitifera	tubulin alpha-3 chain	5.68e-57	NA
SMEST009951001.1	taaaatgggcttaagttacattgattatatataatcattatattttcatttttaatatttcataaagtaaaagtgttcgcaattattttccgttaaaaaatgcgtgaatgtatcagtattcatgttggacaggctggcgtacaaattgggaacgcctgttgggagctgtactgtctggaacacggaattcaacccgatggtcagatgcctagcgataaaactataggtggaggcgacgattcctttaatacttttttcagtgagactggagctgggaaacatgtaccaagagcggtgttcgttgatctggaaccaaccgtagttgacgaagttcgaactggaacgtatcggcagttatttcatcctgaacaattaattactgggaaggaggatgcggca…	MRECISIHVGQAGVQIGNACWELYCLEHGIQPDGQMPSDKTIGGGDDSFNTFFSETGAGKHVPRAVFVDLEPTVVDEVRTGTYRQLFHPEQLITGKEDAANNYARGHYTIGKEIVDLVLDRIRKLADQCTGLQGFLIFHSFGGGTGSGFTSLLMERLSVDYGKKSKLEFSVYPAPQISTAVVEPYNSILTTHTTLEHSDCAFMVDNEAIYDICRRNLDIERPTYTNLNRLVGQIVSSITASLRFDGALNVDLTEFQTNLVPYPRIHFPLATFAPVISAEKAYHEQLSVAEITNACFEPANQMVKCDPRHGKYMACCMLYRGDVVPKDVNAAIATIKTKRTIQFVDWCPTGFKVGINYQPPTVVPGGDLAKVQRAVCMLSNTTAIAEAWARLDHKFDLMY…	1540	dd_Smed_v6_10947_0_1	tubulin, alpha 3A	full-length	alpha	63	alpha.63	Mus musculus	tubulin, alpha 3A	0	Drosophila melanogaster	alpha-Tubulin at 84B	0	Xenopus tropicalis	tubulin alpha 1a	0	NA
SMEST020613001.1	aacaataattttacaagttataaaacattttctgttaaattgtatttttatctttcgcgaccccagaatttggctacgtgaccccaaatggggtcgcgacccatggtttaagatgccctgatatagagaatgcatctcattgaaatttatgaaagttggtgtactttaataaataataataataatttaaaaagtcaataaataaaataataaattgaataaaattgtaattgaaactatgcgtgaaataatttgtggtcacattggccaagctggagttcaaatttctagcacggtatgggagacgttttgcactgagcatggaattcaagcagatggggctttaaaaaatggctacgaggatgatgaaaatcagagctttcgtgcatttttccaaga…	MREIICGHIGQAGVQISSTVWETFCTEHGIQADGALKNGYEDDENQSFRAFFQEIPSGQFVPRAISIDLEPSVLDQVWPKASVHVPK*	590	dd_Smed_v6_102845_0_1	tubulin alpha-2 chain	fragment	alpha-like	3	alpha-like.3	Vicugna pacos	tubulin alpha-2 chain	2.71e-19	Gavia stellata	tubulin alpha-8 chain-like	4.13e-19	Trypanosoma brucei gambiense DAL972	alpha tubulin, (fragment)	4.42e-19	NA
SMEST016385001.1	attttcggcacttttcaaagctgttgaaaaattaactcaagaatttaaataataaaaattaaattatattataataaataaattttatttcattatatttattgattttaattattttaaaattgaaattaaaccatgacagtagaattacccaggccacaggaaataatgtttattaatatcggacaagctggatgccaagtgggttccagttattgggagttatttaatgaggaacatggaataagaaatgatggattagctaaagaccaattcgcttgtggaggactctcgacaagatctatctatgatgaaaccggtgcttatcgttttgtaccaagatgcatattcgttgatttggagccgtcaattattgatgaaattaaaaggagctcatat…	MTVELPRPQEIMFINIGQAGCQVGSSYWELFNEEHGIRNDGLAKDQFACGGLSTRSIYDETGAYRFVPRCIFVDLEPSIIDEIKRSSYRTLFHPDNLLCGILDSSNNYGRAHNKLSDKLLDKVLDQVRKQFELCSGLQGMLCTHSIGGGTGSGYFTLLIEQLNQLYPKTFKFELSLFPAPRMSNILVEPYNALLATSASLSEIELAFIMDNEAVWDICKVKLGVDRPSFGNINRLVAQVVSGLTTPIRFKGQMQGDMIEFQTNLVAYPRLHFPLITFSPILTAENARFDLLKTDDMTQDLFRWDHSFVKCDLSNGRYMSAALLFRGDVDLLDVRRAVTLIKSRIRFASWCPTGIKLDLNDSKQAQVSGSDLARLPKSCCMVANHTSIQDAWGTVIRKFE…	1499	dd_Smed_v6_95043_0_1	tubulin, alpha-like 3	full-length	alpha-like	1	alpha-like.1	Charadrius vociferus	tubulin, alpha-like 3	1.69e-145	Caenorhabditis elegans	TuBulin, Alpha	8.98e-141	Ixodes scapularis	alpha tubulin, putative	1.31e-138	NA
SMEST029051001.1	agtttttaactggatttagattatagaaaatgactcaaaaagcaatttgtcgcgaagttatatgcctgaatattgggcaagcaggagtccaattgtcaagtgctgcatgggaattattttgtatagaacatggcattcaggccagcggaaaacttaatgaaactgttgaaggacgattcgaaaatggatttgaaacattttttgaagaaattagaggctctcaatacgttccaagatgtgtttcagtagatcttgaaccaaccgtactagatgaagttagaaatggtccgtatagaaatttatttcacccagatcaactaatttcaagttttgaggacgcagcaaataactttgcaagaggatattacacaattgggaaactcatgattgatcaagatt…	MTQKAICREVICLNIGQAGVQLSSAAWELFCIEHGIQASGKLNETVEGRFENGFETFFEEIRGSQYVPRCVSVDLEPTVLDEVRNGPYRNLFHPDQLISSFEDAANNFARGYYTIGKLMIDQDL*	477	dd_Smed_v6_60461_0_1	alpha tubulin, putative	fragment	alpha-like	2	alpha-like.2	Perkinsus marinus ATCC 50983	alpha tubulin, putative	3.94e-43	Coccidioides immitis RS	tubulin alpha chain	4.8e-43	Caprimulgus carolinensis	tubulin alpha chain-like	9.86e-43	NA
SMEST041712001.1	tataataaagtattatattattgaaaagttttactgtattcagcgtactcattgtataacttgcatcattctatttttccaatgtataacgcatgcgataaattcggaaaattagtgtatttaaaattcaacattttattattttagaaattgtattacttacaatcaataattttgaaagtatttattgatttcaaaattattttatacaaatttatgctaaacaattttaaatgagagaaattattcatatccaaatcggacaaggagggaatcagttaggaataaaatactgggaaatcatagccagcgaacatggattaacgaatgatggtttttttcgcggtgactccgacctccagatccgtggaataccagttaacttttctgagtcaatat…	MREIIHIQIGQGGNQLGIKYWEIIASEHGLTNDGFFRGDSDLQIRGIPVNFSESICNKFVPRAILIDLEPSVLEKIRNSSLGGIFRPDNFINGFCGASNNFARGFYTDGADLLDSAMEVIRKEVENCDSIQGFQILHAVGGGTGSGLGSLVLYKVLDEYTDRIRNTFSIFPSPKLSDAVVEPYNTLLTSNNLISMCHGTYIMDNEALYNICDKILKLEHPLYADYNHLISNSMSGVTTSIRFAGQLNADLRKLATNLVPFPRFHFFVTSHAPLCSRFNKSYKTYSIHEIVQDAFNCQNQMTVCDPRRGRFLTAAAIFRGKFSIRDIDGEVIQFQNKNSAYFAEWVPNNVKTILCDIPPAGFRKAITFVGNTTAIHNSFVKIQEDFSYMYKRRAYLHWFL…	1781	dd_Smed_v6_86021_0_1	tubulin beta-1 chain-like	full-length	beta	1	beta.1	Halyomorpha halys	tubulin beta-1 chain-like	2.1e-156	Mus musculus	tubulin, beta 5 class I	6.06e-155	Homo sapiens	tubulin beta 2A class IIa	7.45e-155	NA
SMEST048308001.1	ttattgaatccgcctggtttttattactatagaaatttaaatccgtcttcagcatgagagaaattgttcacattcaagtcggccaatgcggtaatcagatggggggaaagttttgggaagtaatatcagatgagcatggaattagtgttgacggattttacaaaggtgacagtgatttgcaattggaaaggatttgcgtgtattataacgaagcaactggaggaaaatttgtgccaagagcaattctaactgatttggagccaggaacaatggattcattgagatgcggtgttgtgggaaatctatttaggccggataatttcattttcggtagtactggagcgggaaataactgggctaaaggtcattataccgatggcgctgaactgatcgataatg…	MREIVHIQVGQCGNQMGGKFWEVISDEHGISVDGFYKGDSDLQLERICVYYNEATGGKFVPRAILTDLEPGTMDSLRCGVVGNLFRPDNFIFGSTGAGNNWAKGHYTDGAELIDNVIEVVRKESENCECLQGFQIVHALGGGTGAGMGTLLISKIREEFPDRIVCSFSCVPSPKVSDVVVEPYNATLSIHQLVENCDETYCIDNEALYDICNRTLKLTSPTYGDLNHLVSATMSGVTTCLRFPGQLNADLRKLATNMIPFPRLHFFMPGFSPLTSRHSQPYRCYSVQDLTQQMFDCKNMMAACDPRHGKYLTVAAMFRGRMSMKEVDEQMLNVQNKNSAYFVEWIPNNVKTAVCDIPPRGLKMSVTFIGNNTAIQEIFKRVCEQFSAMFRRRAFLHWYT…	1616	dd_Smed_v6_23095_0_1	tubulin beta-1	full-length	beta	2	beta.2	Apis mellifera	tubulin beta-1	0	Tribolium castaneum	tubulin beta-1	0	Caenorhabditis elegans	Tubulin beta-4 chain	0	NA
SMEST047284001.1	catagaatcagttataaatttattaatgaaacccagtcaggaatatattggcacaaatctttaaaatataacgatttgtgctggccaaatacataaaagttgtcgtagaaaatttttgataatattcgtaataaataggaatatatttacatatgaagcatgctacattattgacatttacaagttagttaattttaatcaatcaaatatattttacatagctacggttgctatgacacacagcaagtaggtgtgcattctctacttgagtagtgaacaaatcgaatcagcattgtaatctgctagccagcagtataaataagaaagagaaaattgtcattttattacagttttaagttagtaagaaaaatttgattaaaaatgagagaaattgttcat…	MREIVHMQAGQCGNQIGSKFWEVISDEHGIDPTGTYHGDSDLQLERINVYYNEATGGKYVPRAVLVDLEPGTMDSVRAGPFGQLFRPDNFVFGQSGAGNNWAKGHYTEGAELVDSVLDIVRKEAESCDCLQGFQLTHSLGGGTGSGMGTLLISKIREEYPDRIMNTFSVVPSPKVSDTVVEPYNATLSVHQLVENTDETFCIDNEALYDICFRTLKLTTPTYGDLNHLVSATMSGVTTCLRFPGQLNADLRKLAVNMVPFPRLHFFMPGFAPLTSRGSQQYRALTVPELTQQMFDAKNMMAACDPRHGRYLTVAALFRGRMSMKEVDEQMLNVQNKNSSYFVEWIPNNIKTAVCDIPPRGLKMSATFIGNSTAIQELFKRVSEQFTAMFRRKAFLHWYT…	1873		tubulin beta chain	full-length	beta	3	beta.3	Strongylocentrotus purpuratus	tubulin beta chain	0	Homo sapiens	tubulin beta 4B class IVb	0	Danio rerio	zgc:55461	0	NA
SMEST062548001.1	ataagtattttttctgaaatcttaaattaaaccatgaaagtttattaatattaaatatcaatttaaatcaattttattatttaaaagtttaaaaatatcaattagaaaaaataaatatcgtagcaacgagaataaggagcctaattattacacatgcgtgaaatagtatacattcaagtaggacaatgtggaaatcagatgggagctaagttttgggaagtaatttctgatgaacatggtttaagtgttgacggattttacaaaggtgacagtgatttacagttagaaagaatcaatgtttactacaacgaagccactggtggtcgtttggtacctagaacaatattgactgatttagaaccaagtacaatggactcagtaaaatgcggaccatatgga…	MREIVYIQVGQCGNQMGAKFWEVISDEHGLSVDGFYKGDSDLQLERINVYYNEATGGRLVPRTILTDLEPSTMDSVKCGPYGSLFRPDNFAYGHTGAGNNWAKGHYTDGAELIDSVLELVFSKIREEFPDRIVCTFSTYPSPKVSDVVVEPYNATLAIHQLVEMADETFTIDNEALYDICFRTLKLSNPTYGDLNHLVSATMSGVTTCLRFPGQLNADLRKLGTNLIPFPRLHFFVPGFAPLTSRHSQPYRTYSVHDLTQQMFDCKNLMAACDPRHGKYLTVAAMFRGRLSVKEVDEEMLNVQNKNSAYFVEWIPSNVKTAVCDIPPRGMKMAVTFIGNNTAIQEIFKRIAEQYAAMYRRKAFLHWYTGEGMDEMEFTEAESNLNDLISEYQQFQDTTI…	1555		tubulin, beta 1 class VI	full-length	beta	4	beta.4	Anas platyrhynchos	tubulin, beta 1 class VI	0	Ficedula albicollis	tubulin beta 1 class VI	0	Gallus gallus	tubulin, beta 1 class VI	0	NA
SMEST000234001.1	ataaattgattttcgcatagaaacgaatatcaaccagccatgagagaaatcgtctatgtccaagtaggccaatgcggcaaccaaatgggaacgaaggtagattttttttattcactgaaagaatagaaaatttgaatgatatttattataagttctgggaaatcatgtcggacgagcatggtctggaccccagaggactatatcgtggtgaatcggatctacaattggaaagaataaatgtttattatacagaagcaacaggaggaaaatatgtcccaagagctatattgactgatttagagccatctacgatggaaacaatacgcgggagtccatacggacaattatttaggcctgataactttatttggggggcaagaggatcgtcaaataattggg…	MRQPNGNEGRFFLFTERIENLNDIYYKFWEIMSDEHGLDPRGLYRGESDLQLERINVYYTEATGGKYVPRAILTDLEPSTMETIRGSPYGQLFRPDNFIWGARGSSNNWAKGHYTEGAELLESVMDILRKEAEGCDCLQGFQLAHSIGGGCGGGMGTLLLQRIKDEYPDRINITFSVYPSPKVSDVVVEPYNAVLSIHLMLDFSDETVVIDNEALFDICQNTLKIAPSYGDLNHLISATMGGVTTCFRFPGQLNADLRKLAVNMVPFPRLHFFMPGFVPLTSRGNQPYKNISVPSLVQQMYDSKNMMAACDPRNGKYLTCSGIFRGRMSMREVEEQQWNIQNKNSRYFVEWIPNNIKTAVCDIPPRGMKMAATFLATPQLCNGYLKELENSSVPCIEDV…	1466		beta tubulin	full-length	beta	5	beta.5	Monosiga brevicollis MX1	beta tubulin	0	Xenopus tropicalis	tubulin, beta 4A class IVa	0	Xenopus laevis	tubulin beta 4B class IVb	0	NA
SMEST057129001.1	tctattatattaattgtaataagttcaaaattattaaaaaaaatgagagaaattctaaacattcaaatgggacaatgcggaaataatatcggaacaaagttttgggaattaattactaatgagcacggcattaatacggtaacaggagtttacgagggagacagcgatctgcaattgcaacggattgaggtctattttaattccggaaataatgggaaatatgtcccgagaagtgtcatggtggacctggatagcacgacccttgattatattttgaattcaaatattggagaattgttccagccggattatttcatcggaggagcttccagtgcgtcaaataattttgcaaaaggcttttatacggatggagcggaaataattgatgagattatggaa…	SIILIVISSKLLKKMREILNIQMGQCGNNIGTKFWELITNEHGINTVTGVYEGDSDLQLQRIEVYFNSGNNGKYVPRSVMVDLDSTTLDYILNSNIGELFQPDYFIGGASSASNNFAKGFYTDGAEIIDEIMELIRIQVEDCDVLQGFQMFNGLGGGTGSGLGSLILTKIREEWPDRIISTISIVPSPKISETVVEPYNCTLGANYLSYLSDETFCIDNEALYRICRNNLKLPNPTFEDLNHLICNTVSGITTCLRFPGQLNADLRKLAVNMVPFPRLHFFIPAFAPLTSRSNENYKDSFNVNSLITNMFKPENMMAACNPANGKYLTIATIFRGRMSTKEVEEGVLRVRDKNLSCFIDWIPSNIKTAVCDIPPRGFRISATLIANNTAIQESFRRVHE…	1694		tubulin beta-1	full-length	beta	6	beta.6	Apis mellifera	tubulin beta-1	0	Drosophila melanogaster	beta-Tubulin at 56D	0	Caenorhabditis elegans	Tubulin beta-4 chain	0	NA
SMEST078110001.1	aattataacaaaatgaaatcaatgaaaaagttaattaattgaaaatgagagaaattatattcttgcatgttggtcaatgtggaaataatataggctcgaaattttgggaaattattagttccgagcacggccttagtgaaatcggggattataaaggcgattcggatatccagtttaataaaattgacatttgctatagagaaagctcaggtggacgattcattcctcgagctgtattgatggacttggatccagcgtcagtcaatgccgttaaaaactcaaaatatggaggattatatcatcctgataatttcatcgtgtcaacaggttctactggaaataattttgcaaaaggatactattcagatggatctgatctcatggaaactattatggaaa…	MREIIFLHVGQCGNNIGSKFWEIISSEHGLSEIGDYKGDSDIQFNKIDICYRESSGGRFIPRAVLMDLDPASVNAVKNSKYGGLYHPDNFIVSTGSTGNNFAKGYYSDGSDLMETIMEIVRKEIEYCDSLQTFQLFQSLGGGTGSGLGSLLLNKINEEFPDRIESTASILPFPKHSETVTESYNALLSIDLLMMNAKLVEIFDNDAVISLISKNLKINNPTYGDINHLLTMAISSVSTNLRFPGQLSSDYRKLSMNLVPFPRFIFLINSFSPMINRATHNHTNTNIHSMMAQALDCHSVMIQCDPRNGKYIAASSLYRGKNSIYDVENEVMNFQNKNNEFFVDWIPNNIKVSTCDIAPRGMNMSLTFIGNSTALEGTFTNITNHYSYMFRRRAFIHWYT…	1512		tubulin beta-1 chain-like	full-length	beta	7	beta.7	Halyomorpha halys	tubulin beta-1 chain-like	3.84e-151	Drosophila melanogaster	beta-Tubulin at 56D	2.72e-149	Homo sapiens	tubulin beta 8 class VIII	5.09e-149	NA
SMEST076036001.1	actttaattttaaaaaaaatattaacattaaacaaataaaaataattaaaacactaaaaagaaattaataaaaattataacattttaattacgctcggatcataatgtttgtcatttctgaggataatttttgaaatctgatgtacatcaggaggtagaattttgggaccgtttcaaaattcttgattggtcgctcagtttacgtcacgccattggattattatttagatctaataataaaaatttatcatgtacacaatctttactatattattaacataaattattattatatattatttattgatttgaattattaaatttttgatgagagaaataataaccgtacaagttggtcaatgcggaaatcaaattggatcacaattctgggaacttttg…	MREIITVQVGQCGNQIGSQFWELLAYEHGLTQQGIFEGRSDLQLQKINVYFMEAHNQVKYTPRTIMVDMEPSTVDCILCCSHKEYFSPELAICGTQGSGSNWAKGHLTDGVELVDVTLEIIRKLANECEQLQISDVVVEPYNATLSVQQLMENSDLTFVLDNEALCNICSETMKVPEPTYGDLNQLVCASMSGITTCLRFPGQLNADLRKLSVNMIPFPMLHFLVTSYAPLNPQANSEHIVRSVSTLLQQLFQPRNLMASCDTNKGRYLSTAVIFRGIISTKEIEEEMMQIQTQMADNFVDWLPSNISTAVWNTTSIKDSFSLLADKFESMLSQKAFLHWYTEEGLQEEEFADALKKLKLLSSEYENLEGNK*	1569		tubulin beta-2B chain-like	full-length	beta	8	beta.8	Erinaceus europaeus	tubulin beta-2B chain-like	2e-130	Homo sapiens	tubulin beta 1 class VI	7.71e-120	Mus musculus	tubulin, beta 1 class VI	1.38e-118	NA
SMEST048285001.1	aacattactattagaaaccttacgaatgcgagaaatagtttacgttcaagtcggccagtgcggtaatcagatgggttcaaagttctgggaagtaatatctgatgaacatgggattggacctgatgggtattataaaggtgatagtgatcttcagttagaaagaatttatgtttattacaccgaagctattgggggtcgacttgttcctagaactattttatcagatttggaaccaaaccggataatttcgtatatagtcacagtggagccgttgtgagaaaagaatccgagaattgtgaatgtcttcaaggatttcaagtagttcattcacttggaggaggaactggttctggtatgggtactttactattaagtaaaatccgagaagagtatgcagac…	TLLLETLRMREIVYVQVGQCGNQMGSKFWEVISDEHGIGPDGYYKGDSDLQLERIYVYYTEAIGGRLVPRTILSDLEPNRIISYIVTVEPL*	469	dd_Smed_v6_40286_0_1	tubulin beta chain-like	fragment	beta-like	1	beta-like.1	Poecilia latipinna	tubulin beta chain-like	7.09e-47	Neolamprologus brichardi	tubulin beta chain-like	1.14e-46	Sinocyclocheilus rhinocerous	tubulin beta chain-like	1.72e-46	NA
SMEST026975001.1	aacactaataatttattagaaatttaaagcttatagcaattgcaattaatagaaaacatatttgaaacttagattagaaattgggagtatttaacacaaatatttgatgagtagtgtagtttatgttggagtaggtcaatgtggcaatcagttattggagtgtttgattgaaaatgagctcaattccaaacgtcataattacaattacctacaatcaccaaatgagaagttgcgatgtattttcgttgatagtgaaactaaagttattaataaaattcaatcacgaagcaaatttagaaattttataagaactgaaaattgtataactggacttaatggaagaggttctaactggtgttacggatattacggctgtaaaacttctccagatattactaa…	MSSVVYVGVGQCGNQLLECLIENELNSKRHNYNYLQSPNEKLRCIFVDSETKVINKIQSRSKFRNFIRTENCITGLNGRGSNWCYGYYGCKTSPDITNNVLEKIRKEIERCDNYLGVVMCHSLGGGTGSGLGSKLTEMIREEFQLQQILNCVVAPSDVGGDSPLQYYNCLLSLASLNRNSDGVMLFHNDSILNQLGFNFVSPIKSAIPKLSPTSNIYRIIQQSYLYSNQCVSSNPNIDATKTWNDIAKSCVRQLKIGYGNVFDTISSICCYRGIGRGKEHLPSILTIQDQLNTKMDFVPWNKSDAIDMWMDANAEDNKLITLGFNSGCITNYLKYVKFKSLEKFESSAYLHWYYRFGGQKEIFLKSFDELDKIIFNYSEFTI*	1281	dd_Smed_v6_19202_0_1	tubulin delta chain-like	full-length	delta	1	delta.1	Lingula anatina	tubulin delta chain-like	3.42e-52	Saccoglossus kowalevskii	tubulin delta chain-like	1.51e-51	Alligator sinensis	tubulin gamma chain-like	2.13e-43	NA
SMEST077221001.1	ttataaattgtaacttggtacatttcaaaaatagaattcaatttaattatttcgtttatcaattaaattttatgtaatataaatactcccgatattaataattttgaaattcataatttataaccatgtcaataattattctacaagtcggccaatgtggaaatcaagttggttatagttttttcaaaactatacacgatgattgttatttgcaaaataatacgaaagctgataatgactatactaatgaatctattgaaagatttttctatcattgccaatcaggaaagttagagagcagaggaatacaaatcgatatggaggaaaaagtgatatcaaatcagaatatggataataataaatggtgctatgctatgaacagtaaatacatccaaaaac…	MSIIILQVGQCGNQVGYSFFKTIHDDCYLQNNTKADNDYTNESIERFFYHCQSGKLESRGIQIDMEEKVISNQNMDNNKWCYAMNSKYIQKQGSGNNWANGYCNNGPKVIQKLEDLMRFQFERADSIDGVLITMSVAGGTGSGVGTLMSRFIKENYPLKTLVNHLVWPYKQGEVSVQAYNALLSVANILGQNEDGLMDSTLSADSVIIHENDLLHSVCQNRLALPKIGVDELNNLICHQLASVLQPVDQTKLPLSELVLTNIIHPDYRLLKLRNVPYTAENCRAFTTDTWHQLMKQINQMILTDSVAEEGLDWNVKVNNKLCANLTNHIVLRGHGCDSIARESLALNNPRMYSNYLGNHTLNIWSHCRKFNGYEKSITALTNGRDSVCALDNATAKAWN…	1630	dd_Smed_v6_15819_0_1	tubulin, delta 1	full-length	delta	2	delta.2	Danio rerio	tubulin, delta 1	2.43e-96	Crassostrea gigas	tubulin delta chain-like	2.57e-96	Xenopus tropicalis	tubulin delta 1	4.74e-96	TUBD1 mRNA - complete cds
SMEST038050001.1	ttgtaattgaaattaatttcagtgttttattcaataaaatattctgataaatgactcaatcaattgtgattcaagttggacaatgtggaaatcaaattggatcgagattttgggatttagctcttaaagagcattcatatgttaaaaaaaatggtgaatacgataattcaatgtcaacattttttgttaataataacaactcttcaaacagtatttacaagggtcaaatttctggtttgaaggcccgagctgtccttattgacatggaagagggagtagttagtgaaataatgaaaagttcgataaaaaacttattcgatcataaacaattgatcaccgacatctcgggttctgggaataattgggctactgggaatttggagtatggactgaaatacc…	MTQSIVIQVGQCGNQIGSRFWDLALKEHSYVKKNGEYDNSMSTFFVNNNNSSNSIYKGQISGLKARAVLIDMEEGVVSEIMKSSIKNLFDHKQLITDISGSGNNWATGNLEYGLKYHEQISENIRKSAELCDCLQCFFILHSMGGGTGSGLGTHVTQMLADEYPEVYRFVNAVFPSDDDDVITSPYNSVLGLNKLTEFADCVMPIENNSLIRMVKTFNKYSDSKESSNDKSRKPFDAMNDIVANLLLNLTSSSRFEGTLNVDLNEISMNLVPFPKLHYLIAAQAPLYSLESKMNPLFQPRRIDQIFADSFTKDFQMIDVEPKMHTYLACALLVRGNVEISDIRRNIER*	1213		tubulin, epsilon 1	full-length	epsilon	1	epsilon.1	Calidris pugnax	tubulin, epsilon 1	2.88e-138	Crassostrea gigas	tubulin epsilon chain-like	4.14e-138	Mus musculus	epsilon-tubulin 1	8.52e-136	TUBE1 mRNA - partial cds
SMEST011813001.1	aaggatatagaaaaatgatgggaccttaacatcaaaatcgagcacaggccttatatcggaagctcgttggacccatggatcgttcggtcaattataggataagtaatagcggtaagtttcataaaataacattatatgaagtatattttaaattcaattttaaatttacaattcattaaaaacattctgtattctaaaacatcatatatttacaaaataattattttactatttttcatttactttgctgctgtttaaataatattcctgtaaaattttatttttcaaatgccaagagatttaataactttacaattaggacagtgtggtaaccaaattggtttggaattctggaaacaattgtgcattgaacacggaataagtcctgatggaaaatta…	MPRDLITLQLGQCGNQIGLEFWKQLCIEHGISPDGKLEDFATSTVDRKDVFFYQADDEHYIPRAILIDLEPRVIENIMKSQYNHLYSNENVYICKEGGGAGNNWASGYAQADKIQEEIFDMMDREAESSDSLQGFVMCHSIAGGTGSGLGSYVLERLYDKFPKKIVQTYSVFPNLSDLGDVVVQPYNSILTMRRLTEHADCVVVLDNTALYRIAGESTELNQQSFSQINQLVSKVMATSTATLRYPSPMNNDLVSLICPLIPTPRLHFLMTGYTPLSSDMSQSTNIRKTTVFDVMRRLLQPKNMMVSTLLNRNEKSDVNHCYVSILNILQGDVDPTEIHKSIMRLRDKNLIRYIPWSPACPMVALAKRSPYVSATHKVSGLMLANHTSISTLFKRTLIQ…	1724	dd_Smed_v6_10033_0_1	tubulin gamma 1	full-length	gamma	1	gamma.1	Homo sapiens	tubulin gamma 1	0	Mus musculus	tubulin, gamma 1	0	Danio rerio	tubulin, gamma 1	0	NA
SMEST011818001.1	atttaagatgtgtcaattattattcatttattttgcaaaatcatttttaataatctttgttttaatactttaatttgtgagcttaatttgaaatgcctagagatttaattacattgcaattaggacaatgtggaaatcaaattggattagagttttggaaacagttatgtgttgaacatggaatccgtcccgatgggacattagaggactttgttacaagtactactgatagaaaggatgtatttttttatcaggcagatgatgatcattacattcctcgagctattttggtggatttagagcctcgagtcattgataatattatgaaatcatcttataatcatttatacaataatgaaaatgttttcgtttctaaacaaggtggtggagcgggaaata…	MPRDLITLQLGQCGNQIGLEFWKQLCVEHGIRPDGTLEDFVTSTTDRKDVFFYQADDDHYIPRAILVDLEPRVIDNIMKSSYNHLYNNENVFVSKQGGGAGNNWASGYAQAEKLQEEVFDIMDREAEGSDSLEGFIMCHSIAGGTGSGMGSYILERLSDKFPKKIVQTYSVFPNLDEMSDVVVQPYNSVLTMRRLTEHADCVVVLDNTALHRIAGERLRLDNPSFMQINQLVSTVMSTSTATLRYPSFMNNDLVSLISPLAPTPSLHFLMTGYTPLSTDISQSTSVRKTTVFDVMRRLLQPKNMMVSTPLDKNDSKSITHCYVAILNIIQGDVDPTEVHKSIQRLRERKLINFIPWAPACPMVALSKRSPYVATSHRVNGLMLANHTSISTLFKRTLVQ…	1527	dd_Smed_v6_4264_0_1	tubulin gamma 1	full-length	gamma	2	gamma.2	Homo sapiens	tubulin gamma 1	0	Mus musculus	tubulin, gamma 1	0	Danio rerio	tubulin, gamma 1	0	NA
SMEST011809001.1	attaaactaaaaacatttgtaatgccaagggatttaataactttacaagtgggccaatgtggtaatcaaagtatgactaaaaatattatattttcttatttaaaattaaatttaatagtcggtattgagttttggaaacaaatttgccgtgagcacggaatcactgccgaaggaaaacttgaagattttgctacaagcattgacgacagaaaagatgtatttttttaccagtcagatgatgagttttatattccacgaacaattttattggatcttgaaccgggagttattaaaaatattatgaattccacgcatagaaaattgtttaataaagaaaatgtttaccaacccggagatggaggaggagcaggaaatatgtggtcatctggttattgtaag…	IKLKTFVMPRDLITLQVGQCGNQSMTKNIIFSYLKLNLIVGIEFWKQICREHGITAEGKLEDFATSIDDRKDVFFYQSDDEFYIPRTILLDLEPGVIKNIMNSTHRKLFNKENVYQPGDGGGAGNMWSSGYCKGEKYDEIIFDIMDREAEGCDSLEGFFMCHSIAGGTGSGMGSYILENLHDRFPRKIVQTYSVFPNVTTMSDIVVQPYNSVLTIKRLTEHSDIVVVIDNAALERIVKAKLNIDQPTIPEMNKLVSTVMTTSTATLRYPSFINNDLVSLMSPLCPMPSLHFLMTGYTPILSDISTSSRSGKSSVFDVMRQLLQPKNMMVSTSFNNKGDINHSYVSMLNIIQGDVDPTEVNKSIHRLRDRKLINFIPWQPSCPTVALAKRSPYIMAPNRV…	1469	dd_Smed_v6_59067_0_1	tubulin gamma 2	full-length	gamma	3	gamma.3	Homo sapiens	tubulin gamma 2	0	Mus musculus	tubulin, gamma 1	0	Danio rerio	tubulin, gamma 1	0	NA
