# Supplementary material for: Planarian microtubules form a network within muscle and regulate injury-induced genes essential for regeneration patterning
Source: Development. 2025 Oct 16;152(20):dev204669. doi: 10.1242/dev.204669 (PMC12579930; doi:10.1242/dev.204669)
Supplement: Table S2. RNAseq analysis of wound sites at 0h, 4h, 18h in animals treated with control media versus 200 μg/ml colchicine. [file develop-152-204669-TableS2.xlsx]

## Sheet: WI_genes
		log2FC							p.adj
gene_id	gene_annotation	ctrl4h_vs_ctrl0h	ctrl18h_vs_ctrl0h	COL4h_vs_COL0h	COL18h_vs_COL0h	COL0h_vs_ctrl0h	COL4h_vs_ctrl4h	COL18h_vs_ctrl18h	ctrl4h_vs_ctrl0h	ctrl18h_vs_ctrl0h	COL4h_vs_COL0h	COL18h_vs_COL0h	COL0h_vs_ctrl0h	COL4h_vs_ctrl4h	COL18h_vs_ctrl18h
dd_Smed_v6_16222_0_1	NCBI: runt-like 1 protein mRNA - complete cds&EST: JX010478.1	5.32491	5.32106	1.43571	0.696431	2.60753	-1.34857	-2.05552	1.27576e-23	1.44908e-14	0.477762	0.102875	1.66383e-11	0.3293	0.0130788
dd_Smed_v6_28398_0_1	NCBI: wntP-1 (wntP-1) mRNA - complete cds	2.67843	5.12968	1.35096	1.8578	1.43559	0.0475217	-1.84263	0.115801	1.03766e-12	0.999944	0.269845	1	0.979969	0.000125459
dd_Smed_v6_4808_0_1	histone H2B	0.469825	2.54547	-0.0582774	-0.609591	1.57536	0.983031	-1.60653	0.999406	0.000579878	0.999944	0.552383	0.000626107	0.524822	0.0683735
dd_Smed_v6_24180_0_1	NCBI: notum mRNA - complete cds	0.530429	2.80245	0.738453	1.88438	-0.568125	-0.436494	-1.5056	0.999406	2.263e-10	0.999944	0.028814	0.363356	0.636938	0.0790001
dd_Smed_v6_5862_0_1	NCBI: clone Smed_05893_V2 ribonucleoside diphosphate reductase subunit M2 mRNA - complete cds& AY067448.1	1.09369	1.80182	0.407158	-0.238654	1.26218	0.512304	-0.796285	0.329655	0.118254	0.999944	0.888463	0.00324605	0.670839	0.761089
dd_Smed_v6_6668_0_1	Cyclin-dependent kinase subunit 30A	0.36548	1.35482	-0.0720182	-0.737715	1.38093	0.877822	-0.734345	0.999406	1	0.999944	0.269845	0.00188132	0.578819	1
dd_Smed_v6_12310_0_1	NA	0.745984	1.17429	0.339689	-0.415663	0.979311	0.508683	-0.630389	0.866336	0.731653	0.999944	0.676121	0.018623	0.674714	0.939344
dd_Smed_v6_3953_0_1	Nuclear transport factor-2-related	0.332267	1.02641	-0.015044	-0.581444	1.00403	0.587308	-0.628965	0.999406	0.792554	0.999944	0.423368	0.00764585	0.628676	0.920141
dd_Smed_v6_2921_0_1	Deoxyuridine triphosphatase	0.414947	1.33249	-0.0432655	-0.56585	1.30213	0.77481	-0.618539	0.999406	0.361544	0.999944	0.365417	0.00101534	0.562452	0.845271
dd_Smed_v6_5415_0_1	NA	1.18703	1.87943	1.20388	0.903171	0.429592	0.383663	-0.58259	1	0.0542611	0.999944	0.686197	0.655935	1	0.981854
dd_Smed_v6_8634_0_1	stubarista	0.411421	1.23203	-0.359505	-0.428017	1.17646	0.337432	-0.511344	0.999406	0.788608	0.999944	0.820567	0.0224217	0.815026	0.995402
dd_Smed_v6_14439_0_1	topoisomerase (DNA) II binding protein 1	-0.00257994	0.266803	-0.174237	-0.0200556	-0.199065	-0.430025	-0.505852	0.999406	0.869803	0.999944	0.998221	0.660323	0.759381	0.995402
dd_Smed_v6_5406_0_1	small heat shock protein p36-like	1.80889	1.8285	0.696831	-0.136645	1.74007	0.555558	-0.244664	5.12128e-06	6.24343e-05	0.999944	0.957593	1.67145e-07	0.60304	0.995402
dd_Smed_v6_7591_0_1	exosome component 10	0.153805	0.327537	0.287957	0.293495	-0.162285	-0.0922407	-0.220759	0.999406	0.854829	0.999944	0.936065	0.796249	0.959822	0.995402
dd_Smed_v6_9825_0_1	NA	0.759945	0.380476	0.324625	0.41131	-0.225599	-0.728942	-0.218725	0.153298	0.822347	0.999944	0.433827	0.396549	0.289262	0.995402
dd_Smed_v6_14068_0_1	NCBI: noggin-like protein 1 mRNA - complete cds	2.07013	2.85824	1.44411	1.71511	1.01694	0.327827	-0.146001	0.00143673	5.33883e-06	0.00972492	1.17879e-08	0.019977	0.780857	0.995402
dd_Smed_v6_1986_0_1	stress-induced phosphoprotein 1	0.578916	0.779276	0.610163	0.279017	0.382845	0.328066	-0.143147	0.999406	0.822347	0.999944	0.901861	0.497765	0.818475	0.995402
dd_Smed_v6_585_0_1	NA	1.12138	2.56007	0.63131	1.06174	1.42269	0.867799	-0.0965464	0.53388	0.0094857	0.999944	0.0242338	0.000953397	0.533365	0.99679
dd_Smed_v6_4279_0_1	NA	1.17229	2.69516	0.7566	1.27587	1.37055	0.888801	-0.0718652	0.54933	1	0.999944	0.00605505	0.00286811	0.538667	0.996912
dd_Smed_v6_7444_0_1	transducer of ERBB2, 1b	1.4386	1.22438	0.629476	0.157441	1.03306	0.152021	-0.0549171	0.000384791	0.143926	0.999944	0.933712	0.00318579	0.886272	0.996912
dd_Smed_v6_3588_0_1	NCBI: Hsp40 mRNA - partial cds&EST: AY067277.1	0.95133	0.888756	0.527383	0.0982411	0.822379	0.323888	0.0122929	0.0997066	0.146555	0.999944	0.966511	0.0123024	0.666132	0.998764
dd_Smed_v6_758_1_1	#N/A	0.376274	0.538599	0.536669	0.356474	0.223206	0.325079	0.0149668	0.999406	0.839756	0.999944	0.936065	0.78834	1	0.999912
dd_Smed_v6_1921_0_1	NCBI: clone Smed_02590_V2 peptidyl prolyl cis trans isomerase FKBP-1 mRNA - complete cds	0.840476	1.20509	0.577317	0.352255	0.897984	0.552752	0.017588	0.211587	0.000550926	0.285471	0.336699	0.00148001	0.373387	0.996912
dd_Smed_v6_320_0_1	heat shock 70kDa protein 8	1.29086	0.61987	1.07118	0.215021	0.449111	0.149735	0.0263538	0.0487329	0.82254	0.999944	0.944947	0.338164	0.921408	0.998764
dd_Smed_v6_9584_0_1	NCBI: follistatin mRNA - complete cds&EST: JX010480.1	0.361656	0.917315	0.357324	0.597469	0.378539	0.303227	0.0366865	0.999406	0.0378738	0.999944	0.0874915	0.140422	0.707809	0.996912
dd_Smed_v6_14370_0_1	NA	0.258193	0.609748	-2.19205	-2.3354	3.03128	0.52143	0.0609127	0.999406	0.822347	0.000546018	5.20451e-10	7.12276e-21	0.651032	0.996912
dd_Smed_v6_11629_0_1	protein wntless	0.74909	1.24334	0.820903	1.09759	0.238484	0.231139	0.072866	0.204592	8.68673e-08	0.673916	0.0036311	0.464837	0.727013	0.995402
dd_Smed_v6_678_0_1	GG15112 gene product from transcript GG15112-RA	0.773745	0.77659	0.84496	0.316531	0.557512	0.569271	0.0745934	0.999406	0.822347	0.999944	0.934482	0.393081	0.795813	0.996912
dd_Smed_v6_2497_0_1	piggyBac transposable element-derived protein 2-like	0.897118	1.10757	0.555665	0.27947	0.92937	0.515007	0.0780468	0.000270233	1.10963e-05	0.999944	0.715356	4.69812e-05	0.448793	0.995402
dd_Smed_v6_11501_0_1	NCBI: INX-13 mRNA - complete cds	0.567991	1.18252	0.0549094	0.624774	0.68563	0.106136	0.102553	0.617179	2.45433e-05	0.999944	0.0290793	0.00191009	0.875512	0.995402
dd_Smed_v6_4944_0_1	probable calcium-binding protein CML34-like	1.10532	1.50814	0.716845	0.618005	1.12767	0.670916	0.21634	0.679771	1	0.999944	0.50625	0.0309957	0.624588	0.995402
dd_Smed_v6_7811_0_1	GE11300 gene product from transcript GE11300-RA	0.219278	0.142023	0.772841	0.721338	-0.334471	0.156525	0.217063	0.999406	0.953026	0.999944	0.569786	0.617573	1	0.995402
dd_Smed_v6_1778_0_1	hypothetical protein	0.426002	0.957689	0.459601	0.665083	0.548936	0.512422	0.235269	0.999406	0.587909	0.999944	0.129365	0.0905054	0.612907	0.995402
dd_Smed_v6_20318_0_1	von Willebrand factor D and EGF domains	1.00105	1.32914	0.766552	1.56933	0.0932	-0.220566	0.310708	0.168099	0.000919708	0.999944	0.00068446	0.856071	0.837956	0.995402
dd_Smed_v6_1039_0_1	secreted salivary gland peptide, putative	2.40129	0.91348	1.14664	-1.11262	2.42701	1.09421	0.377998	1.07084e-22	0.0135596	0.0559294	0.0375654	1.8618e-14	0.000829523	0.874512
dd_Smed_v6_3441_0_1	GH23405 gene product from transcript GH23405-RA	0.552169	1.17632	0.315684	0.589669	1.00198	0.696311	0.389217	0.964595	0.00701945	0.999944	0.0317327	3.61568e-07	0.354663	0.835194
dd_Smed_v6_15695_0_1	CG8713 gene product from transcript CG8713-RA	0.597905	0.260993	0.501067	0.718825	-0.0352333	-0.221253	0.397312	0.348092	0.847542	0.999944	0.382503	0.925567	0.838144	0.995402
dd_Smed_v6_5749_0_1	Smed-jun-1	1.0523	1.42019	0.290369	0.567969	1.28323	0.450882	0.40489	0.0898256	0.174362	0.999944	0.398222	0.00017735	0.673468	0.995402
dd_Smed_v6_8302_0_1	3'-5' exonuclease family protein	1.01145	0.994221	0.863484	1.12848	0.320004	0.101037	0.431779	0.0441205	0.00214263	0.00282171	8.02329e-09	0.122829	0.902322	0.507192
dd_Smed_v6_6562_0_1	band 7 protein CG42540-like	0.290113	0.764228	0.275142	0.639144	0.594418	0.50936	0.445684	0.999406	0.0510002	0.999944	0.0675293	0.0152728	0.30441	0.517347
dd_Smed_v6_2324_0_1	hypoxia up-regulated 1	0.17786	-0.0254556	0.323551	0.763218	-0.285829	-0.19805	0.48009	0.999406	0.992052	0.999944	0.500442	0.544966	0.919506	0.995402
dd_Smed_v6_3400_0_1	NA	-0.0980217	0.468033	0.0508176	0.399131	0.595359	0.682234	0.511895	0.999406	0.847542	0.999944	0.833619	0.282376	0.640537	0.995402
dd_Smed_v6_996_0_1	singed	0.684924	1.08939	0.491674	1.02614	0.61912	0.343439	0.53012	0.260693	0.000346759	0.999944	0.000344592	0.0205076	0.602797	0.228832
dd_Smed_v6_9273_0_1	NCBI: clone SMED_20251_V2 early growth response-2 mRNA - partial cds	3.52724	3.36588	1.25266	1.41132	2.51329	0.167806	0.535489	1.056e-29	5.97507e-25	0.0690207	1.19559e-05	3.88618e-17	0.860889	0.543169
dd_Smed_v6_12695_0_1	SVOP-like	1.29573	1.23088	0.714991	1.29393	0.552339	-0.0995725	0.594057	0.0052032	0.725126	0.999944	0.00585059	0.210797	0.931309	0.988892
dd_Smed_v6_9490_0_1	NCBI: clone Smed_06730_V2 mRNA - partial cds	0.490178	0.280024	0.314589	1.00027	-0.0946328	-0.339103	0.602191	0.999406	0.868621	0.999944	0.138429	0.825902	0.809839	0.920141
dd_Smed_v6_7607_0_1	NCBI: clone SMED_01282_V2 inhibin-1 mRNA - complete cds	0.385167	0.881788	0.664287	1.82663	-0.315735	-0.110495	0.611725	0.934501	0.0187872	0.999944	1.39715e-09	0.19496	0.874485	0.40011
dd_Smed_v6_9204_0_1	NA	-0.568938	0.747703	-0.00100404	0.817848	0.593709	1.08822	0.639991	0.590689	0.453774	0.999944	0.0828436	0.108314	0.058924	0.17824
dd_Smed_v6_6259_0_1	junctophilin	0.0214463	0.29136	0.523084	1.11346	-0.15207	0.271134	0.644302	0.999406	0.890826	0.999944	0.28425	0.811252	0.866029	0.964354
dd_Smed_v6_4392_0_1	NCBI: clone Smed_19658_V2 TNF receptor associated factor-1 mRNA - partial cds	2.07081	1.14957	0.95235	1.29089	1.01371	-0.190357	1.12913	2.1492e-07	0.00745421	0.00282171	0.000856272	0.000627691	0.832771	0.018131
dd_Smed_v6_10716_0_1	notch 1	0.52729	0.43565	0.792085	1.71371	-0.012038	0.181579	1.24273	0.535177	0.82254	0.999944	7.16472e-05	0.978178	0.86817	0.125415
dd_Smed_v6_3606_0_1	hadrian	2.32045	3.2611	0.16622	0.925327	3.94372	1.71848	1.58912	6.57358e-09	1	0.999944	0.283339	7.50661e-19	0.0311129	0.283467

## Sheet: ctrl4h_vs_ctrl0h
gene_id	CTRL5.ctrl4h.rep1	CTRL6.ctrl4h.rep2	CTRL7.ctrl4h.rep3	CTRL8.ctrl4h.rep4	CTRL1.ctrl0h.rep1	CTRL2.ctrl0h.rep2	CTRL3.ctrl0h.rep3	CTRL4.ctrl0h.rep4	ave(ctrl_4h)	ave(ctrl_0h)	log2FoldChange	pvalue	padj	gene_name	gene_chr	gene_start	gene_end	gene_strand	gene_length	gene_biotype	gene_description	Family	CTRL5_count	CTRL6_count	CTRL7_count	CTRL8_count	CTRL1_count	CTRL2_count	CTRL3_count	CTRL4_count	CTRL5_fpkm	CTRL6_fpkm	CTRL7_fpkm	CTRL8_fpkm	CTRL1_fpkm	CTRL2_fpkm	CTRL3_fpkm	CTRL4_fpkm	gene_id	log2FC	padj	anno.1	anno.2	anno.3
dd_Smed_v6_9273_0_1	1258.66	1887.94	1906.19	2620.18	156.15	126.937	200.433	182.516	1918.24	166.509	3.52724	5.55878e-34	1.056e-29	dd_Smed_v6_9273_0_1	dd_Smed_v6_9273_0_1	1	1670	+	1670	protein_coding	- && - && -	zf-C2H2	1316	1993	1819	2588	183	131	173	189	31.868	50.4768	47.4611	65.0065	3.93761	3.1163	4.87667	4.60365	dd_Smed_v6_9273_0_1	3.52724	1.056e-29	NCBI: clone SMED_20251_V2 early growth response-2 mRNA - partial cds	Early growth response-2	Early growth response-2
dd_Smed_v6_16222_0_1	246.759	610.053	822.629	1008.38	9.38608	16.4727	24.3301	17.3824	671.956	16.8928	5.32491	1.34311e-27	1.27576e-23	dd_Smed_v6_16222_0_1	dd_Smed_v6_16222_0_1	1	962	+	962	protein_coding	- && sp|Q9W349|LOZEN_DROME Protein lozenge OS=Drosophila melanogaster OX=7227 GN=lz PE=2 SV=2 && PF00853:Runt domain	Runt	258	644	785	996	11	17	21	18	10.8458	28.3147	35.5563	43.4303	0.410881	0.702035	1.02763	0.761123	dd_Smed_v6_16222_0_1	5.32491	1.27576e-23	NCBI: runt-like 1 protein mRNA - complete cds&EST: JX010478.1	Runt-1	runt-1
dd_Smed_v6_1039_0_1	13559.3	19806.8	18772.7	19214	4008.71	3609.47	3307.73	2580.33	17838.2	3376.56	2.40129	1.69106e-26	1.07084e-22	dd_Smed_v6_1039_0_1	dd_Smed_v6_1039_0_1	1	1154	+	1154	protein_coding	- && - && PF00011:Hsp20/alpha crystallin family	-	14177	20909	17914	18978	4698	3725	2855	2672	496.815	766.353	676.408	689.848	146.287	128.235	116.465	94.1863	dd_Smed_v6_1039_0_1	2.40129	1.07084e-22	secreted salivary gland peptide, putative	NA	Smed_02480
dd_Smed_v6_15647_0_1	244.846	166.723	188.628	200.462	34.1312	32.9455	35.9158	9.65692	200.165	28.1623	2.83161	2.08099e-13	9.88313e-10	dd_Smed_v6_15647_0_1	dd_Smed_v6_15647_0_1	1	1063	+	1063	protein_coding	- && sp|P50237|ST1C1_RAT Sulfotransferase 1C1 OS=Rattus norvegicus OX=10116 GN=Sult1c1 PE=1 SV=1 && PF00685:Sulfotransferase domain	-	256	176	180	198	40	34	31	10	9.73918	7.00294	7.37838	7.81341	1.35215	1.27066	1.37285	0.38267	dd_Smed_v6_15647_0_1	2.83161	9.88313e-10	sulfotransferase family, cytosolic, 1C, member 3	NA	NA
dd_Smed_v6_2582_1_1	1326.57	1387.78	1479.68	1348.56	680.064	716.08	778.562	652.808	1385.65	706.878	0.971631	6.34262e-13	2.40982e-09	dd_Smed_v6_2582_1_1	dd_Smed_v6_2582_1_1	1	764	+	764	protein_coding	- && - && PF13649:Methyltransferase domain	-	1387	1465	1412	1332	797	739	672	676	73.4174	81.1046	80.531	73.134	37.4855	38.427	41.4066	35.9924	dd_Smed_v6_2582_1_1	0.971631	2.40982e-09	#N/A	#N/A	#N/A
dd_Smed_v6_3606_0_1	2152.92	3594.01	2931.07	3270.16	517.088	606.584	908.322	361.169	2987.04	598.291	2.32045	2.07619e-12	6.57358e-09	dd_Smed_v6_3606_0_1	dd_Smed_v6_3606_0_1	1	702	+	702	protein_coding	- && - && -	-	2251	3794	2797	3230	606	626	784	374	129.674	228.592	173.611	193.007	31.0195	35.426	52.5742	21.6716	dd_Smed_v6_3606_0_1	2.32045	6.57358e-09	NA	Hadrian	Hadrian
dd_Smed_v6_4619_0_1	1274.92	1643.54	1746.91	2113.96	520.501	613.367	689.352	598.729	1694.83	605.487	1.48544	1.31644e-11	3.57264e-08	dd_Smed_v6_4619_0_1	dd_Smed_v6_4619_0_1	1	1486	+	1486	protein_coding	- && sp|Q0IID7|DUS10_BOVIN Dual specificity protein phosphatase 10 OS=Bos taurus OX=9913 GN=DUSP10 PE=2 SV=1 && PF00782:Dual specificity phosphatase, catalytic domain	-	1333	1735	1667	2088	610	633	595	620	36.2766	49.3835	48.8808	58.9414	14.7506	16.9227	18.8492	16.9719	dd_Smed_v6_4619_0_1	1.48544	3.57264e-08	dual specificity phosphatase 10	NA	NA
dd_Smed_v6_4392_0_1	3880.23	3381.82	1762.63	2400.48	774.778	816.854	483.125	644.116	2856.29	679.719	2.07081	9.05069e-11	2.1492e-07	dd_Smed_v6_4392_0_1	dd_Smed_v6_4392_0_1	1	1730	+	1730	protein_coding	- && sp|O00463|TRAF5_HUMAN TNF receptor-associated factor 5 OS=Homo sapiens OX=9606 GN=TRAF5 PE=1 SV=2 && PF00097:Zinc finger, C3HC4 type (RING finger)|PF02176:TRAF-type zinc finger	-	4057	3570	1682	2371	908	843	417	667	94.8363	87.2817	42.3645	57.4902	18.8599	19.3583	11.3471	15.6833	dd_Smed_v6_4392_0_1	2.07081	2.1492e-07	NCBI: clone Smed_19658_V2 TNF receptor associated factor-1 mRNA - partial cds	TNF receptor associated factor-1	TNF receptor associated factor-1
dd_Smed_v6_12066_0_1	365.356	342.918	475.762	443.446	140.791	190.89	156.407	124.574	406.87	153.166	1.40971	6.96913e-10	1.47103e-06	dd_Smed_v6_12066_0_1	dd_Smed_v6_12066_0_1	1	1219	+	1219	protein_coding	- && sp|Q66II5|T3HPD_XENTR Trans-L-3-hydroxyproline dehydratase OS=Xenopus tropicalis OX=8364 GN=l3hypdh PE=2 SV=1 && PF05544:Proline racemase	-	382	362	454	438	165	197	135	129	12.6729	12.5605	16.2283	15.0723	4.86384	6.42018	5.21343	4.3047	dd_Smed_v6_12066_0_1	1.40971	1.47103e-06	L-3-hydroxyproline dehydratase (trans-)	NA	NA
dd_Smed_v6_17481_0_1	54.5164	107.043	100.602	116.43	16.2123	25.1936	24.3301	14.4854	94.6479	20.0553	2.24545	1.52724e-09	2.90131e-06	dd_Smed_v6_17481_0_1	dd_Smed_v6_17481_0_1	1	591	+	591	protein_coding	- && - && -	-	57	113	96	115	19	26	21	15	3.90035	8.08709	7.07792	8.16242	1.15522	1.74772	1.67273	1.03243	dd_Smed_v6_17481_0_1	2.24545	2.90131e-06	NA	NA	NA
dd_Smed_v6_5406_0_1	838.788	1586.71	1585.52	1751.51	354.111	398.253	550.323	342.821	1440.63	411.377	1.80889	2.96542e-09	5.12128e-06	dd_Smed_v6_5406_0_1	dd_Smed_v6_5406_0_1	1	938	+	938	protein_coding	- && - && PF00011:Hsp20/alpha crystallin family	-	877	1675	1513	1730	415	411	475	355	37.8105	75.5289	70.2842	77.3663	15.8981	17.407	23.8388	15.3951	dd_Smed_v6_5406_0_1	1.80889	5.12128e-06	small heat shock protein p36-like	NA	NA
dd_Smed_v6_4939_0_1	263.974	481.222	359.442	382.7	66.5559	64.922	132.077	32.8335	371.834	74.0972	2.33167	2.87414e-08	4.55e-05	dd_Smed_v6_4939_0_1	dd_Smed_v6_4939_0_1	1	437	+	437	protein_coding	- && - && -	-	276	508	343	378	78	67	114	34	25.5413	49.1681	34.2007	36.2843	6.41375	6.09085	12.2805	3.16486	dd_Smed_v6_4939_0_1	2.33167	4.55e-05	NA	NA	NA
dd_Smed_v6_14011_0_1	282.146	451.856	353.154	497.105	116.899	139.534	173.786	95.6035	396.065	131.456	1.59353	5.19526e-08	7.59188e-05	dd_Smed_v6_14011_0_1	dd_Smed_v6_14011_0_1	1	865	+	865	protein_coding	- && - && -	-	295	477	337	491	137	144	150	99	13.7918	23.324	16.976	23.8108	5.69119	6.6135	8.16336	4.65561	dd_Smed_v6_14011_0_1	1.59353	7.59188e-05	NA	NA	NA
dd_Smed_v6_7295_0_1	598.724	671.627	559.597	645.933	334.486	377.904	289.644	332.198	618.97	333.558	0.891102	7.55333e-08	0.000102493	dd_Smed_v6_7295_0_1	dd_Smed_v6_7295_0_1	1	1228	+	1228	protein_coding	- && - && PF03630:Fumble	-	626	709	534	638	392	390	250	344	20.6154	24.4202	18.9481	21.7937	11.4706	12.6169	9.58375	11.3951	dd_Smed_v6_7295_0_1	0.891102	0.000102493	Pantothenate kinase, putative	NA	NA
dd_Smed_v6_11254_0_1	220.935	350.496	432.797	498.117	126.285	131.782	135.553	132.3	375.586	131.48	1.51424	1.88401e-07	0.000238604	dd_Smed_v6_11254_0_1	dd_Smed_v6_11254_0_1	1	1565	+	1565	protein_coding	- && sp|O01393|UNC9_CAEEL Innexin unc-9 OS=Caenorhabditis elegans OX=6239 GN=unc-9 PE=1 SV=1 && PF00876:Innexin	-	231	370	413	492	148	136	117	137	5.96916	9.99974	11.4989	13.1874	3.39818	3.45231	3.51937	3.56093	dd_Smed_v6_11254_0_1	1.51424	0.000238604	NCBI: clone Smed_09630_V2 innexin-1 mRNA - complete cds	Innexin-1	Innexin-1
dd_Smed_v6_2497_0_1	2154.83	2916.7	2782.27	3113.23	1465.94	1540.69	1428.52	1453.37	2741.76	1472.13	0.897118	2.276e-07	0.000270233	dd_Smed_v6_2497_0_1	dd_Smed_v6_2497_0_1	1	3423	+	3423	protein_coding	- && sp|O95433|AHSA1_HUMAN Activator of 90 kDa heat shock protein ATPase homolog 1 OS=Homo sapiens OX=9606 GN=AHSA1 PE=1 SV=1 && PF08327:Activator of Hsp90 ATPase homolog 1-like protein|PF09229:Activator of Hsp90 ATPase, N-terminal	-	2253	3079	2655	3075	1718	1590	1233	1505	26.6177	38.0456	33.7971	37.6831	18.0349	18.4533	16.957	17.8849	dd_Smed_v6_2497_0_1	0.897118	0.000270233	piggyBac transposable element-derived protein 2-like	NA	NA
dd_Smed_v6_920_0_1	10798.1	10224.1	11108.1	12284.9	7223.87	7131.73	6314.23	6949.12	11103.8	6904.74	0.685314	2.5958e-07	0.000290073	dd_Smed_v6_920_0_1	dd_Smed_v6_920_0_1	1	1427	+	1427	protein_coding	- && sp|Q5RFB9|GATM_PONAB Glycine amidinotransferase, mitochondrial OS=Pongo abelii OX=9601 GN=GATM PE=2 SV=1 && -	-	11290	10793	10600	12134	8466	7360	5450	7196	319.953	319.904	323.671	356.688	213.183	204.898	179.79	205.128	dd_Smed_v6_920_0_1	0.685314	0.000290073	NCBI: hypothetical protein Smed-agat-1 mRNA - complete cds&EST: AY967547.1	NA	NA
dd_Smed_v6_7444_0_1	1191.71	1760.06	1935.54	2216.22	545.246	632.747	893.261	550.444	1775.88	655.424	1.4386	3.64597e-07	0.000384791	dd_Smed_v6_7444_0_1	dd_Smed_v6_7444_0_1	1	1557	+	1557	protein_coding	- && sp|Q8R5K6|TOB1_RAT Protein Tob1 OS=Rattus norvegicus OX=10116 GN=Tob1 PE=1 SV=1 && PF07742:BTG family	-	1246	1858	1847	2189	639	653	771	570	32.3627	50.4729	51.6892	58.9747	14.7472	16.6613	23.3109	14.8917	dd_Smed_v6_7444_0_1	1.4386	0.000384791	transducer of ERBB2, 1b	NA	NA
dd_Smed_v6_15499_0_1	201.806	309.763	305.997	409.023	81.0616	89.1466	147.139	84.0152	306.647	100.341	1.61532	5.09444e-07	0.000509363	dd_Smed_v6_15499_0_1	dd_Smed_v6_15499_0_1	1	1557	+	1557	protein_coding	- && sp|P30650|SEB2_CAEEL G-protein coupled receptor seb-2 OS=Caenorhabditis elegans OX=6239 GN=seb-2 PE=1 SV=4 && PF02793:Hormone receptor domain|PF00002:7 transmembrane receptor (Secretin family)	-	211	327	292	404	95	92	127	87	5.48037	8.88302	8.17177	10.8843	2.19247	2.34738	3.8398	2.27294	dd_Smed_v6_15499_0_1	1.61532	0.000509363	Protein SECR-1	NA	NA
dd_Smed_v6_9410_0_1	968.862	1212.53	1263.81	1304.01	648.493	719.956	678.924	613.214	1187.3	665.147	0.835956	7.49433e-07	0.000711849	dd_Smed_v6_9410_0_1	dd_Smed_v6_9410_0_1	1	2377	+	2377	protein_coding	- && - && -	zf-C2H2	1013	1280	1206	1288	760	743	586	635	17.2344	22.7762	22.1075	22.7298	11.489	12.4178	11.6055	10.8668	dd_Smed_v6_9410_0_1	0.835956	0.000711849	NCBI: clone SMED_09938_V2 early growth response-4 mRNA - complete cds	Early growth response-4	Early growth response-4
dd_Smed_v6_9546_0_1	457.173	498.273	485.194	635.808	252.571	286.819	298.912	249.148	519.112	271.863	0.934038	8.992e-07	0.000813434	dd_Smed_v6_9546_0_1	dd_Smed_v6_9546_0_1	1	1592	+	1592	protein_coding	- && sp|Q5FWK6|WLSB_XENLA Protein wntless homolog B OS=Xenopus laevis OX=8355 GN=wls-b PE=2 SV=1 && PF06664:Wnt-binding factor required for Wnt secretion	-	478	526	463	628	296	296	258	258	12.1423	13.9747	12.6724	16.5472	6.68109	7.38641	7.62905	6.59225	dd_Smed_v6_9546_0_1	0.934038	0.000813434	NCBI: Evi/Wls mRNA - complete cds	Evi/Wls	Smed-wntless
dd_Smed_v6_14744_0_1	56.4293	104.202	95.362	112.38	34.9845	34.8834	25.4886	28.0051	92.0933	30.8404	1.57264	1.03343e-06	0.000892369	dd_Smed_v6_14744_0_1	dd_Smed_v6_14744_0_1	1	870	+	870	protein_coding	- && - && -	-	59	110	91	111	41	36	22	29	2.74251	5.34779	4.55768	5.35195	1.69341	1.64387	1.19041	1.35593	dd_Smed_v6_14744_0_1	1.57264	0.000892369	NA	NA	NA
dd_Smed_v6_8195_0_1	1043.46	1186.95	1150.63	1429.56	678.358	727.707	711.364	641.219	1202.65	689.662	0.802335	1.44693e-06	0.0011951	dd_Smed_v6_8195_0_1	dd_Smed_v6_8195_0_1	1	1762	+	1762	protein_coding	- && sp|P00860|DCOR_MOUSE Ornithine decarboxylase OS=Mus musculus OX=10090 GN=Odc1 PE=1 SV=2 && PF00278:Pyridoxal-dependent decarboxylase, C-terminal sheet domain|PF02784:Pyridoxal-dependent decarboxylase, pyridoxal binding domain	-	1091	1253	1098	1412	795	751	614	664	25.04	30.0778	27.153	33.6153	16.2129	16.9324	16.4042	15.3292	dd_Smed_v6_8195_0_1	0.802335	0.0011951	ornithine decarboxylase 1	Ornithine decarboxylase-1	NA
dd_Smed_v6_2789_0_1	4091.6	2504.63	3464.47	3636.66	1734.72	1346.89	1638.22	1838.68	3424.34	1639.63	1.06241	1.65383e-06	0.00130908	dd_Smed_v6_2789_0_1	dd_Smed_v6_2789_0_1	1	1687	+	1687	protein_coding	- && - && PF00170:bZIP transcription factor	TF_bZIP	4278	2644	3306	3592	2033	1390	1414	1904	102.551	66.2899	85.3905	89.3161	43.3033	32.7329	39.4574	45.9102	dd_Smed_v6_2789_0_1	1.06241	0.00130908	PANTHER: FOS TRANSCRIPTION FACTOR-RELATED	Fos-1	Fos-1
dd_Smed_v6_14068_0_1	103.294	204.614	287.134	370.551	61.4362	53.2942	78.783	36.6963	241.398	57.5524	2.07013	1.89073e-06	0.00143673	dd_Smed_v6_14068_0_1	dd_Smed_v6_14068_0_1	1	1141	+	1141	protein_coding	- && - && PF05806:Noggin	-	108	216	274	366	72	55	68	38	3.82784	8.00699	10.4637	13.4556	2.26749	1.91497	2.80554	1.35474	dd_Smed_v6_14068_0_1	2.07013	0.00143673	NCBI: noggin-like protein 1 mRNA - complete cds	Noggin-like protein 1	Noggin-like protein 1
dd_Smed_v6_10927_0_1	563.336	697.203	708.404	692.505	295.235	369.183	418.245	293.57	665.362	344.058	0.952877	2.67455e-06	0.00195417	dd_Smed_v6_10927_0_1	dd_Smed_v6_10927_0_1	1	1507	+	1507	protein_coding	- && - && PF01762:Galactosyltransferase	-	589	736	676	684	346	381	361	304	15.8058	20.6569	19.5459	19.0393	8.25014	10.0438	11.2768	8.20574	dd_Smed_v6_10927_0_1	0.952877	0.00195417	NCBI: clone Smed_09482_V2 beta 1,3 galactosyltransferase-1 mRNA - complete cds	Beta 1,3 galactosyltransferase-1	NA
dd_Smed_v6_22061_0_1	182.678	270.924	205.395	161.989	74.2354	107.557	91.5273	69.5298	205.247	85.7125	1.26181	3.34054e-06	0.00235038	dd_Smed_v6_22061_0_1	dd_Smed_v6_22061_0_1	1	1509	+	1509	protein_coding	- && sp|K8FE10|SYT2_CAEEL Synaptotagmin 2 OS=Caenorhabditis elegans OX=6239 GN=snt-2 PE=1 SV=1 && PF00168:C2 domain	-	191	286	196	160	87	111	79	72	5.1187	8.01638	5.65964	4.44774	2.07171	2.92226	2.46452	1.94089	dd_Smed_v6_22061_0_1	1.26181	0.00235038	synaptotagmin, putative	NA	NA
dd_Smed_v6_23420_0_1	81.2964	162.933	90.1224	86.0569	40.9574	27.1316	40.5501	30.9021	105.102	34.8853	1.5928	3.91263e-06	0.00265458	dd_Smed_v6_23420_0_1	dd_Smed_v6_23420_0_1	1	1069	+	1069	protein_coding	- && sp|Q29485|PLMN_ERIEU Plasminogen OS=Erinaceus europaeus OX=9365 GN=PLG PE=2 SV=1 && PF00051:Kringle domain	-	85	172	86	85	48	28	35	32	3.21556	6.80537	3.50544	3.33542	1.61347	1.04056	1.54129	1.21767	dd_Smed_v6_23420_0_1	1.5928	0.00265458	NCBI: clone Smed_27240_V2 plasminogen-1 mRNA - partial cds	Plasminogen-1	dd_23420
dd_Smed_v6_11650_0_1	332.837	239.664	493.577	305.755	140.791	127.906	164.518	134.231	342.958	141.861	1.27404	4.88319e-06	0.00319883	dd_Smed_v6_11650_0_1	dd_Smed_v6_11650_0_1	1	2332	+	2332	protein_coding	- && sp|Q9PWH2|FZD10_CHICK Frizzled-10 OS=Gallus gallus OX=9031 GN=FZD10 PE=1 SV=1 && PF01392:Fz domain|PF01534:Frizzled/Smoothened family membrane region	-	348	253	471	302	165	132	142	139	6.03485	4.58874	8.80064	5.43234	2.54246	2.24869	2.86651	2.42462	dd_Smed_v6_11650_0_1	1.27404	0.00319883	NCBI: frizzled receptor-like protein (Frz-d) mRNA - partial cds	Frz-d	Frz-d
dd_Smed_v6_9472_0_1	365.356	400.702	464.235	463.695	196.254	205.425	276.899	221.143	423.497	224.93	0.914883	5.45115e-06	0.00345185	dd_Smed_v6_9472_0_1	dd_Smed_v6_9472_0_1	1	934	+	934	protein_coding	- && - && PF17784:Sulfotransferase domain	-	382	423	443	458	230	212	239	229	16.5399	19.1556	20.6671	20.5697	8.8487	9.01724	12.0461	9.97346	dd_Smed_v6_9472_0_1	0.914883	0.00345185	nad dependent epimerase dehydratase	NA	NA
dd_Smed_v6_5853_0_1	874.176	1167.06	1106.62	1241.24	619.481	678.289	596.666	638.322	1097.27	633.19	0.792972	6.5456e-06	0.00401119	dd_Smed_v6_5853_0_1	dd_Smed_v6_5853_0_1	1	1196	+	1196	protein_coding	- && - && PF07716:Basic region leucine zipper	TF_bZIP	914	1232	1056	1226	726	700	515	661	30.9051	43.5693	38.4729	43	21.8124	23.2515	20.2707	22.4816	dd_Smed_v6_5853_0_1	0.792972	0.00401119	NA	cAMP responsive element binding protein-1	cAMP responsive element binding protein-1
dd_Smed_v6_43813_0_1	21.0414	32.2078	15.719	23.286	3.41312	4.84492	6.95144	1.93138	23.0635	4.28522	2.46104	7.52955e-06	0.00446997	dd_Smed_v6_43813_0_1	dd_Smed_v6_43813_0_1	1	1117	+	1117	protein_coding	- && - && -	-	22	34	15	23	4	5	6	2	0.796499	1.28744	0.58514	0.863741	0.128678	0.177829	0.252867	0.072834	dd_Smed_v6_43813_0_1	2.46104	0.00446997	NA	NA	NA
dd_Smed_v6_12695_0_1	600.637	850.664	823.677	912.203	281.582	318.796	475.015	224.04	796.795	324.859	1.29573	9.30234e-06	0.0052032	dd_Smed_v6_12695_0_1	dd_Smed_v6_12695_0_1	1	1693	+	1693	protein_coding	- && sp|Q1LVS8|SVOPL_DANRE Putative transporter SVOPL OS=Danio rerio OX=7955 GN=svopl PE=2 SV=1 && PF07690:Major Facilitator Superfamily	-	628	898	786	901	330	329	410	232	15.0009	22.4347	20.2296	22.3242	7.00415	7.72012	11.4004	5.57427	dd_Smed_v6_12695_0_1	1.29573	0.0052032	SVOP-like	NA	NA
dd_Smed_v6_4892_0_1	915.302	1079.91	964.1	989.148	657.879	649.22	550.323	653.773	987.114	627.799	0.65218	9.31245e-06	0.0052032	dd_Smed_v6_4892_0_1	dd_Smed_v6_4892_0_1	1	1422	+	1422	protein_coding	- && sp|Q9STJ9|SAP10_ARATH Zinc finger A20 and AN1 domain-containing stress-associated protein 10 OS=Arabidopsis thaliana OX=3702 GN=SAP10 PE=1 SV=1 && PF01428:AN1-like Zinc finger|PF00240:Ubiquitin family	-	957	1140	920	977	771	670	475	677	27.2162	33.9083	28.191	28.8206	19.4829	18.718	15.7249	19.3663	dd_Smed_v6_4892_0_1	0.65218	0.0052032	zinc finger, AN1-type domain 4	NA	NA
dd_Smed_v6_14725_0_1	197.024	363.758	382.496	388.775	135.672	97.8675	171.469	99.4662	333.013	126.119	1.40221	1.38664e-05	0.00737176	dd_Smed_v6_14725_0_1	dd_Smed_v6_14725_0_1	1	1034	+	1034	protein_coding	- && sp|Q08CA1|GDPP1_DANRE GDP-D-glucose phosphorylase 1 OS=Danio rerio OX=7955 GN=gdpgp1 PE=2 SV=1 && -	-	206	384	365	384	159	101	148	103	8.0568	15.7077	15.3813	15.5783	5.52555	3.88048	6.73806	4.05204	dd_Smed_v6_14725_0_1	1.40221	0.00737176	GDP-D-glucose phosphorylase 1-like	NA	NA
dd_Smed_v6_2696_0_1	2779.38	3057.84	2828.38	2671.81	1880.63	1978.67	2079.64	1816.47	2834.35	1938.85	0.548063	1.39697e-05	0.00737176	dd_Smed_v6_2696_0_1	dd_Smed_v6_2696_0_1	1	1510	+	1510	protein_coding	- && sp|Q9VCY8|ADRL_DROME Adiponectin receptor protein OS=Drosophila melanogaster OX=7227 GN=AdipoR PE=1 SV=2 && PF03006:Haemolysin-III related	-	2906	3228	2699	2639	2204	2042	1795	1881	77.8277	90.4186	77.8839	73.3113	52.4485	53.7234	55.9605	50.6721	dd_Smed_v6_2696_0_1	0.548063	0.00737176	Adiponectin receptor	NA	NA
dd_Smed_v6_30891_0_1	39.2136	45.4698	23.0546	30.373	5.97296	14.5348	2.31715	2.89707	34.5277	6.43049	2.41145	3.0364e-05	0.0155899	dd_Smed_v6_30891_0_1	dd_Smed_v6_30891_0_1	1	495	+	495	protein_coding	- && sp|P20918|PLMN_MOUSE Plasminogen OS=Mus musculus OX=10090 GN=Plg PE=1 SV=3 && PF00051:Kringle domain	-	41	48	22	30	7	15	2	3	3.34961	4.10145	1.9366	2.54229	0.508149	1.20385	0.190204	0.246532	dd_Smed_v6_30891_0_1	2.41145	0.0155899	hypothetical protein	Plasminogen-1	dd_30891 (PLG)
dd_Smed_v6_21225_0_1	85.1221	53.9954	63.924	58.7212	149.324	124.999	107.747	153.545	65.4407	133.904	-1.03469	5.83055e-05	0.0291482	dd_Smed_v6_21225_0_1	dd_Smed_v6_21225_0_1	1	1730	+	1730	protein_coding	- && - && -	-	89	57	61	58	175	129	93	159	2.08046	1.39357	1.5364	1.40634	3.63488	2.9623	2.53064	3.73859	dd_Smed_v6_21225_0_1	-1.03469	0.0291482	family with sequence similarity 200, member A	NA	NA
dd_Smed_v6_7967_0_1	194.155	284.186	150.903	249.059	350.698	499.996	513.248	518.576	219.576	470.63	-1.09885	6.28985e-05	0.030638	dd_Smed_v6_7967_0_1	dd_Smed_v6_7967_0_1	1	853	+	853	protein_coding	- && sp|Q29458|LIPG_BOVIN Gastric triacylglycerol lipase OS=Bos taurus OX=9913 GN=LIPF PE=1 SV=1 && PF00561:alpha/beta hydrolase fold	-	203	300	144	246	411	516	443	537	9.62416	14.8756	7.35589	12.0975	17.3138	24.0318	24.4483	25.6084	dd_Smed_v6_7967_0_1	-1.09885	0.030638	lipase, gastric	NA	NA
dd_Smed_v6_7852_0_1	939.213	1137.69	1121.29	960.8	419.814	480.616	746.122	423.939	1039.75	517.623	1.00744	6.82363e-05	0.0324071	dd_Smed_v6_7852_0_1	dd_Smed_v6_7852_0_1	1	978	+	978	protein_coding	- && sp|Q5JZQ7|CLN8_CANLF Protein CLN8 OS=Canis lupus familiaris OX=9615 GN=CLN8 PE=2 SV=1 && PF03798:TLC domain	-	982	1201	1070	949	492	496	644	439	40.6058	51.9404	47.6724	40.7039	18.0769	20.1478	30.9985	18.2593	dd_Smed_v6_7852_0_1	1.00744	0.0324071	protein CLN8-like	NA	NA
dd_Smed_v6_4189_0_1	742.189	874.346	770.232	851.457	510.262	577.515	568.86	513.748	809.556	542.596	0.577826	7.07643e-05	0.032444	dd_Smed_v6_4189_0_1	dd_Smed_v6_4189_0_1	1	1026	+	1026	protein_coding	- && sp|P18297|SPRE_RAT Sepiapterin reductase OS=Rattus norvegicus OX=10116 GN=Spr PE=1 SV=1 && PF00106:short chain dehydrogenase	-	776	923	735	841	598	596	491	532	30.5865	38.0501	31.2149	34.3841	20.9437	23.0772	22.5283	21.0922	dd_Smed_v6_4189_0_1	0.577826	0.032444	Sepiapterin reductase	NA	NA
dd_Smed_v6_14387_0_1	202.763	226.402	215.875	230.835	116.046	153.1	135.553	124.574	218.968	132.318	0.7282	7.17297e-05	0.032444	dd_Smed_v6_14387_0_1	dd_Smed_v6_14387_0_1	1	1580	+	1580	protein_coding	- && - && -	-	212	239	206	228	136	158	117	129	5.42618	6.39797	5.68109	6.05322	3.093	3.97269	3.48596	3.32116	dd_Smed_v6_14387_0_1	0.7282	0.032444	NA	NA	NA
dd_Smed_v6_47212_0_1	14.3464	16.1039	10.4793	33.4103	1.70656	0.968985	4.6343	3.86277	18.585	2.79315	2.76841	7.71783e-05	0.0340967	dd_Smed_v6_47212_0_1	dd_Smed_v6_47212_0_1	1	680	+	680	protein_coding	- && sp|Q53H47|SETMR_HUMAN Histone-lysine N-methyltransferase SETMAR OS=Homo sapiens OX=9606 GN=SETMAR PE=1 SV=2 && -	-	15	17	10	33	2	1	4	4	0.892068	1.0574	0.640786	2.0357	0.105687	0.0584219	0.276914	0.239281	dd_Smed_v6_47212_0_1	2.76841	0.0340967	histone-lysine N-methyltransferase SETMAR-like	NA	NA
dd_Smed_v6_11120_0_1	407.439	621.42	538.638	598.348	247.451	314.92	332.511	306.124	541.461	300.252	0.851686	8.89199e-05	0.0383912	dd_Smed_v6_11120_0_1	dd_Smed_v6_11120_0_1	1	2066	+	2066	protein_coding	- && sp|Q66J54|S226A_XENLA Solute carrier family 22 member 6-A OS=Xenopus laevis OX=8355 GN=slc22a6-a PE=2 SV=1 && PF00083:Sugar (and other) transporter	-	426	656	514	591	290	325	287	317	8.33864	13.43	10.8406	11.9996	5.0439	6.24939	6.53951	6.24146	dd_Smed_v6_11120_0_1	0.851686	0.0383912	NCBI: slc22a-9 (slc22a-9) mRNA - complete cds	NA	NA
dd_Smed_v6_9491_0_1	269.713	383.651	420.222	447.496	158.71	132.751	249.093	155.476	380.27	174.008	1.12996	9.33215e-05	0.0393962	dd_Smed_v6_9491_0_1	dd_Smed_v6_9491_0_1	1	704	+	704	protein_coding	- && - && -	-	282	405	401	442	186	137	215	161	16.1992	24.3323	24.8195	26.3365	9.49377	7.73095	14.3767	9.30273	dd_Smed_v6_9491_0_1	1.12996	0.0393962	NA	NA	NA
dd_Smed_v6_8302_0_1	856.004	1276.94	1213.51	1731.26	538.42	636.623	719.474	624.802	1269.43	629.83	1.01145	0.000107029	0.0441205	dd_Smed_v6_8302_0_1	dd_Smed_v6_8302_0_1	1	2296	+	2296	protein_coding	- && - && -	-	895	1348	1158	1710	631	657	621	647	15.764	24.8324	21.9765	31.2416	9.87543	11.3678	12.7325	11.4628	dd_Smed_v6_8302_0_1	1.01145	0.0441205	3'-5' exonuclease family protein	NA	NA
dd_Smed_v6_3638_0_1	1034.86	827.929	838.348	869.681	622.895	531.004	610.569	505.057	892.703	567.381	0.654031	0.000109158	0.0441205	dd_Smed_v6_3638_0_1	dd_Smed_v6_3638_0_1	1	1642	+	1642	protein_coding	- && - && -	zf-C2H2	1082	874	800	859	730	548	527	523	26.6483	22.5133	21.2294	21.9447	15.9753	13.2584	15.1088	12.9564	dd_Smed_v6_3638_0_1	0.654031	0.0441205	cabut	Klf	Klf
dd_Smed_v6_18287_0_1	101.381	45.4698	74.4034	53.659	151.031	149.224	228.239	142.922	68.7284	167.854	-1.28648	0.000115101	0.0455535	dd_Smed_v6_18287_0_1	dd_Smed_v6_18287_0_1	1	1369	+	1369	protein_coding	- && - && -	-	106	48	71	53	177	154	197	148	3.13125	1.48299	2.25983	1.62398	4.64588	4.46892	6.77418	4.3976	dd_Smed_v6_18287_0_1	-1.28648	0.0455535	NA	NA	NA
dd_Smed_v6_13837_0_1	305.101	287.028	261.984	335.116	161.27	193.797	184.213	198.932	297.307	184.553	0.688938	0.000120027	0.0465339	dd_Smed_v6_13837_0_1	dd_Smed_v6_13837_0_1	1	1633	+	1633	protein_coding	- && sp|Q5R962|TRM11_PONAB tRNA (guanine(10)-N2)-methyltransferase homolog OS=Pongo abelii OX=9601 GN=TRMT11 PE=2 SV=1 && PF01170:Putative RNA methylase family UPF0020	-	319	303	250	331	189	200	159	206	7.89988	7.84798	6.67076	8.50258	4.15886	4.86551	4.58358	5.13143	dd_Smed_v6_13837_0_1	0.688938	0.0465339	tRNA (guanine(10)-N2)-methyltransferase homolog	NA	NA
dd_Smed_v6_320_0_1	73270.1	72135.9	38623.7	52910.8	32534.7	27703.3	14354.7	22245.7	59235.1	24209.6	1.29086	0.000128265	0.0487329	dd_Smed_v6_320_0_1	dd_Smed_v6_320_0_1	1	2515	+	2515	protein_coding	- && sp|P19120|HSP7C_BOVIN Heat shock cognate 71 kDa protein OS=Bos taurus OX=9913 GN=HSPA8 PE=1 SV=2 && PF00012:Hsp70 protein	-	76608	76150	36857	52261	38129	28590	12390	23036	1231.83	1280.66	638.563	871.663	544.774	451.607	231.914	372.586	dd_Smed_v6_320_0_1	1.29086	0.0487329	heat shock 70kDa protein 8	Hsp70	Hsp70
dd_Smed_v6_7766_0_1	546.121	725.622	941.045	633.784	452.238	377.904	373.061	344.752	711.643	386.989	0.878189	0.000195406	0.0727867	dd_Smed_v6_7766_0_1	dd_Smed_v6_7766_0_1	1	1392	+	1392	protein_coding	- && sp|P52847|ST1B1_RAT Sulfotransferase family cytosolic 1B member 1 OS=Rattus norvegicus OX=10116 GN=Sult1b1 PE=1 SV=2 && PF00685:Sulfotransferase domain	-	571	766	898	626	530	390	322	357	16.5887	23.2751	28.1099	18.8644	13.6815	11.1304	10.8896	10.4324	dd_Smed_v6_7766_0_1	0.878189	0.0727867	sulfotransferase 1 family member D1-like	NA	NA
dd_Smed_v6_4012_0_1	1776.09	2327.48	2347.37	2719.4	1126.33	1274.21	1615.05	1249.6	2292.59	1316.3	0.800808	0.000203217	0.0742405	dd_Smed_v6_4012_0_1	dd_Smed_v6_4012_0_1	1	1427	+	1427	protein_coding	- && sp|P26794|PIM1_RAT Serine/threonine-protein kinase pim-1 OS=Rattus norvegicus OX=10116 GN=Pim1 PE=1 SV=1 && PF00069:Protein kinase domain	-	1857	2457	2240	2686	1320	1315	1394	1294	52.6264	72.8253	68.3984	78.957	33.239	36.6089	45.9867	36.8865	dd_Smed_v6_4012_0_1	0.800808	0.0742405	NCBI: clone Smed_06551_V2 pim-1 mRNA - complete cds& JX010585.1	Pim-1	Pim-1
dd_Smed_v6_60834_0_1	12.4336	11.3674	11.5273	10.1243	1.70656	1.93797	2.31715	1.93138	11.3632	1.97327	2.53944	0.000216366	0.0775531	dd_Smed_v6_60834_0_1	dd_Smed_v6_60834_0_1	1	681	+	681	protein_coding	- && - && -	-	13	12	11	10	2	2	2	2	0.771991	0.745307	0.703829	0.615973	0.105531	0.116672	0.138254	0.119465	dd_Smed_v6_60834_0_1	2.53944	0.0775531	NA	NA	NA
dd_Smed_v6_19592_0_1	154.941	207.456	266.175	271.332	97.2739	113.371	140.187	91.7407	224.976	110.643	1.02597	0.000223679	0.0786895	dd_Smed_v6_19592_0_1	dd_Smed_v6_19592_0_1	1	1844	+	1844	protein_coding	- && - && PF13910:Domain of unknown function (DUF4209)	-	162	219	254	268	114	117	121	95	3.55279	5.02325	6.00198	6.09653	2.22148	2.52063	3.089	2.09566	dd_Smed_v6_19592_0_1	1.02597	0.0786895	transmembrane protein C6orf70-like	NA	NA
dd_Smed_v6_7453_0_1	340.489	394.071	436.989	469.769	267.077	216.084	271.106	255.908	410.33	252.544	0.700154	0.000236622	0.0817291	dd_Smed_v6_7453_0_1	dd_Smed_v6_7453_0_1	1	800	+	800	protein_coding	- && - && -	-	356	416	417	464	313	223	234	265	17.996	21.994	22.7126	24.3297	14.059	11.0739	13.7695	13.4745	dd_Smed_v6_7453_0_1	0.700154	0.0817291	NA	NA	NA
dd_Smed_v6_7893_0_1	636.025	959.602	948.381	1071.16	477.837	549.414	556.116	492.503	903.791	518.967	0.800561	0.000260177	0.0863681	dd_Smed_v6_7893_0_1	dd_Smed_v6_7893_0_1	1	2058	+	2058	protein_coding	- && - && -	-	665	1013	905	1058	560	567	480	510	13.0675	20.8193	19.1613	21.565	9.7778	10.9452	10.9797	10.0805	dd_Smed_v6_7893_0_1	0.800561	0.0863681	NA	NA	NA
dd_Smed_v6_23051_0_1	43.9957	56.8372	47.1571	53.659	91.301	76.5498	107.747	95.6035	50.4122	92.8004	-0.877551	0.000261299	0.0863681	dd_Smed_v6_23051_0_1	dd_Smed_v6_23051_0_1	1	1405	+	1405	protein_coding	- && - && -	-	46	60	45	53	107	79	93	99	1.32403	1.80624	1.39559	1.58237	2.73657	2.23376	3.11602	2.86626	dd_Smed_v6_23051_0_1	-0.877551	0.0863681	NA	NA	NA
dd_Smed_v6_4185_0_1	224.761	323.025	379.352	324.991	98.9805	136.627	198.116	70.4955	313.032	126.055	1.31508	0.000263692	0.0863681	dd_Smed_v6_4185_0_1	dd_Smed_v6_4185_0_1	1	422	+	422	protein_coding	- && - && -	-	235	341	362	321	116	141	171	73	22.5201	34.1777	37.3782	31.9081	9.87743	13.2737	19.0756	7.03668	dd_Smed_v6_4185_0_1	1.31508	0.0863681	NA	NA	NA
dd_Smed_v6_5749_0_1	1247.18	1934.36	2289.74	2378.21	769.659	888.559	1277.91	849.809	1962.37	946.483	1.0523	0.000282125	0.0898256	dd_Smed_v6_5749_0_1	dd_Smed_v6_5749_0_1	1	1089	+	1089	protein_coding	- && - && PF00170:bZIP transcription factor	TF_bZIP	1304	2042	2185	2349	902	917	1103	880	48.4245	79.3102	87.4269	90.4823	29.763	33.4523	47.6806	32.8709	dd_Smed_v6_5749_0_1	1.0523	0.0898256	NA	42522	42522
dd_Smed_v6_13898_0_1	129.118	124.095	97.4579	101.243	230.386	197.673	154.09	232.732	112.978	203.72	-0.851549	0.000283705	0.0898256	dd_Smed_v6_13898_0_1	dd_Smed_v6_13898_0_1	1	1652	+	1652	protein_coding	- && sp|Q00401|HMH2_GIRTI Homeobox protein DTH-2 OS=Girardia tigrina OX=6162 GN=DTH-2 PE=2 SV=1 && -	Homeobox	135	131	93	100	270	204	133	241	3.30476	3.354	2.45298	2.53921	5.8729	4.90574	3.78997	5.93423	dd_Smed_v6_13898_0_1	-0.851549	0.0898256	NCBI: UNVERIFIED: nkx2-like mRNA - partial sequence	NA	nkx2
dd_Smed_v6_20048_0_1	109.989	193.247	184.436	253.108	101.54	86.2396	69.5144	82.0838	185.195	84.8446	1.12321	0.000299281	0.0929297	dd_Smed_v6_20048_0_1	dd_Smed_v6_20048_0_1	1	1224	+	1224	protein_coding	- && - && -	-	115	204	176	250	119	89	60	85	3.79955	7.04937	6.26546	8.56776	3.49353	2.88864	2.30762	2.82485	dd_Smed_v6_20048_0_1	1.12321	0.0929297	NA	NA	NA
dd_Smed_v6_57931_0_1	12.4336	9.47287	4.19174	17.2114	0	0.968985	0	1.93138	10.8274	0.725092	3.88953	0.000303292	0.0929297	dd_Smed_v6_57931_0_1	dd_Smed_v6_57931_0_1	1	622	+	622	protein_coding	- && - && -	-	13	10	4	17	0	1	0	2	0.845218	0.680003	0.280215	1.14648	0	0.0638696	0	0.130797	dd_Smed_v6_57931_0_1	3.88953	0.0929297	NA	NA	NA
dd_Smed_v6_5493_0_1	1389.69	1716.48	1569.81	1692.79	1090.49	1209.29	983.629	1006.25	1592.19	1072.42	0.569894	0.00032028	0.096577	dd_Smed_v6_5493_0_1	dd_Smed_v6_5493_0_1	1	1616	+	1616	protein_coding	- && sp|P27120|DCOR1_XENLA Ornithine decarboxylase 1 OS=Xenopus laevis OX=8355 GN=odc1-a PE=2 SV=1 && PF02784:Pyridoxal-dependent decarboxylase, pyridoxal binding domain|PF00278:Pyridoxal-dependent decarboxylase, C-terminal sheet domain	-	1453	1812	1498	1672	1278	1248	849	1042	36.3614	47.4262	40.3917	43.4014	28.4176	30.6802	24.732	26.2291	dd_Smed_v6_5493_0_1	0.569894	0.096577	ornithine decarboxylase-like	Ornithine decarboxylase-1	NA
dd_Smed_v6_3588_0_1	2114.66	3469.91	3326.14	3884.71	1448.02	1568.79	2148	1453.37	3198.86	1654.54	0.95133	0.000335907	0.0997066	dd_Smed_v6_3588_0_1	dd_Smed_v6_3588_0_1	1	1332	+	1332	protein_coding	- && sp|Q2KIT4|DNJB4_BOVIN DnaJ homolog subfamily B member 4 OS=Bos taurus OX=9913 GN=DNAJB4 PE=2 SV=1 && PF00226:DnaJ domain|PF01556:DnaJ C terminal domain	-	2211	3663	3174	3837	1697	1619	1854	1505	67.1275	116.315	103.83	120.836	45.78	48.2867	65.5238	45.961	dd_Smed_v6_3588_0_1	0.95133	0.0997066	NCBI: Hsp40 mRNA - partial cds&EST: AY067277.1	Hsp40	Hsp40
dd_Smed_v6_505_0_1	5046.12	11319.1	10991.8	10456.4	2966	3407.92	5840.37	3867.6	9453.36	4020.47	1.23355	0.000366625	0.10715	dd_Smed_v6_505_0_1	dd_Smed_v6_505_0_1	1	1539	+	1539	protein_coding	- && - && -	-	5276	11949	10489	10328	3476	3517	5041	4005	138.638	328.393	296.973	281.505	81.1596	90.7859	154.196	105.857	dd_Smed_v6_505_0_1	1.23355	0.10715	NADH dehydrogenase subunit 2	NA	NA
dd_Smed_v6_3460_0_1	2121.36	2292.43	2348.42	2503.75	1683.52	1745.14	1726.28	1730.52	2316.49	1721.36	0.428368	0.000377253	0.108586	dd_Smed_v6_3460_0_1	dd_Smed_v6_3460_0_1	1	1385	+	1385	protein_coding	- && sp|Q9VPQ2|DJSHV_DROME DnaJ homolog shv OS=Drosophila melanogaster OX=7227 GN=shv PE=1 SV=1 && PF01556:DnaJ C terminal domain|PF00226:DnaJ domain	-	2218	2420	2241	2473	1973	1801	1490	1792	64.7631	73.9038	70.504	74.9002	51.1889	51.6593	50.6443	52.6315	dd_Smed_v6_3460_0_1	0.428368	0.108586	CG4164 gene product from transcript CG4164-RA	NA	NA
dd_Smed_v6_17645_0_1	207.545	202.719	217.97	179.201	120.313	145.348	96.1616	84.0152	201.859	111.459	0.854905	0.000398815	0.113079	dd_Smed_v6_17645_0_1	dd_Smed_v6_17645_0_1	1	944	+	944	protein_coding	- && sp|Q9JJX6|P2RX4_MOUSE P2X purinoceptor 4 OS=Mus musculus OX=10090 GN=P2rx4 PE=1 SV=1 && PF00864:ATP P2X receptor	-	217	214	208	177	141	150	83	87	9.29616	9.58833	9.60092	7.8652	5.36717	6.31254	4.13904	3.74891	dd_Smed_v6_17645_0_1	0.854905	0.113079	purinergic receptor P2X, ligand-gated ion channel, 4	NA	NA
dd_Smed_v6_28398_0_1	6.695	12.3147	10.4793	14.1741	2.55984	0.968985	2.31715	0.965692	10.9158	1.70292	2.67843	0.000414512	0.115801	dd_Smed_v6_28398_0_1	dd_Smed_v6_28398_0_1	1	1245	+	1245	protein_coding	- && sp|P34889|WNT2_CAEEL Protein Wnt-2 OS=Caenorhabditis elegans OX=6239 GN=cwn-2 PE=1 SV=2 && PF00110:wnt family	-	7	13	10	14	3	1	2	1	0.227376	0.441647	0.349987	0.471702	0.0865866	0.0319092	0.0756231	0.0326729	dd_Smed_v6_28398_0_1	2.67843	0.115801	NCBI: wntP-1 (wntP-1) mRNA - complete cds	wntP-1	wntP-1
dd_Smed_v6_4289_0_1	1383	1828.26	1709.18	1803.14	1114.38	1222.86	1119.18	1101.85	1680.9	1139.57	0.56069	0.000435572	0.119921	dd_Smed_v6_4289_0_1	dd_Smed_v6_4289_0_1	1	1644	+	1644	protein_coding	- && sp|Q5XH36|CRE2A_XENLA Cysteine-rich with EGF-like domain protein 2-A OS=Xenopus laevis OX=8355 GN=creld2-a PE=2 SV=1 && PF07645:Calcium-binding EGF domain	-	1446	1930	1631	1781	1306	1262	966	1141	35.5699	49.6543	43.2289	45.4434	28.5457	30.496	27.6611	28.232	dd_Smed_v6_4289_0_1	0.56069	0.119921	NCBI: cysteine rich with EGF-like domain mRNA - partial cds	NA	NA
dd_Smed_v6_14173_0_1	667.587	431.963	811.101	484.956	320.833	214.146	363.792	271.359	598.902	292.533	1.03405	0.000456174	0.123799	dd_Smed_v6_14173_0_1	dd_Smed_v6_14173_0_1	1	1878	+	1878	protein_coding	- && sp|Q8N695|SC5A8_HUMAN Sodium-coupled monocarboxylate transporter 1 OS=Homo sapiens OX=9606 GN=SLC5A8 PE=1 SV=2 && PF00474:Sodium:solute symporter family	-	698	456	774	479	376	221	314	281	15.0306	10.27	17.9584	10.6991	7.19434	4.675	7.87096	6.08651	dd_Smed_v6_14173_0_1	1.03405	0.123799	NCBI: slc5a-3 (slc5a-3) mRNA - complete cds	NA	NA
dd_Smed_v6_12986_0_1	401.7	530.481	478.906	358.402	251.718	304.261	272.265	223.075	442.372	262.83	0.751595	0.000464275	0.124223	dd_Smed_v6_12986_0_1	dd_Smed_v6_12986_0_1	1	2081	+	2081	protein_coding	- && sp|B7Z0W9|OTOP_DROME Proton channel OtopLc OS=Drosophila melanogaster OX=7227 GN=OtopLc PE=3 SV=2 && PF03189:Otopetrin	-	420	560	457	354	295	314	235	231	8.16193	11.382	9.56898	7.13575	5.09388	5.99435	5.31606	4.51541	dd_Smed_v6_12986_0_1	0.751595	0.124223	otopetrin	NA	NA
dd_Smed_v6_3086_0_1	2635.92	3199.94	3684.54	4174.26	1929.27	2268.39	2156.11	2093.62	3423.66	2111.85	0.697044	0.000486422	0.128341	dd_Smed_v6_3086_0_1	dd_Smed_v6_3086_0_1	1	1373	+	1373	protein_coding	- && sp|Q7ZWM4|ASSY_XENLA Argininosuccinate synthase OS=Xenopus laevis OX=8355 GN=ass1 PE=2 SV=1 && PF00764:Arginosuccinate synthase	-	2756	3378	3516	4123	2261	2341	1861	2168	81.1754	104.062	111.584	125.965	59.1737	67.7354	63.8072	64.2312	dd_Smed_v6_3086_0_1	0.697044	0.128341	argininosuccinate synthase 1	NA	NA
dd_Smed_v6_18770_0_1	54.5164	58.7318	90.1224	85.0444	29.0115	29.0695	46.343	28.0051	72.1038	33.1073	1.12988	0.00052096	0.133739	dd_Smed_v6_18770_0_1	dd_Smed_v6_18770_0_1	1	813	+	813	protein_coding	- && - && -	-	57	62	86	84	34	30	40	29	2.83531	3.22554	4.60924	4.33409	1.50275	1.46594	2.31613	1.45099	dd_Smed_v6_18770_0_1	1.12988	0.133739	NA	NA	NA
dd_Smed_v6_12575_0_1	238.151	293.659	226.354	272.345	174.069	180.231	145.98	144.854	257.627	161.284	0.674463	0.000520961	0.133739	dd_Smed_v6_12575_0_1	dd_Smed_v6_12575_0_1	1	1322	+	1322	protein_coding	- && sp|E1BI64|SETD6_BOVIN N-lysine methyltransferase SETD6 OS=Bos taurus OX=9913 GN=SETD6 PE=2 SV=1 && PF00856:SET domain	-	249	310	216	269	204	186	126	150	7.617	9.91817	7.11941	8.53551	5.54495	5.58941	4.48676	4.61548	dd_Smed_v6_12575_0_1	0.674463	0.133739	SET domain containing 6	NA	NA
dd_Smed_v6_7144_0_1	608.289	767.303	895.984	844.37	453.092	515.5	483.125	526.302	778.986	494.505	0.655471	0.000530026	0.134252	dd_Smed_v6_7144_0_1	dd_Smed_v6_7144_0_1	1	1230	+	1230	protein_coding	- && sp|P0DKB4|T3HPD_SACKO Trans-L-3-hydroxyproline dehydratase OS=Saccoglossus kowalevskii OX=10224 GN=l3hypdh PE=1 SV=1 && PF05544:Proline racemase	-	636	810	855	834	531	532	417	545	20.9107	27.8536	30.2888	28.4426	15.5127	17.1827	15.9597	18.0239	dd_Smed_v6_7144_0_1	0.655471	0.134252	L-3-hydroxyproline dehydratase (trans-)	NA	NA
dd_Smed_v6_12053_0_1	458.129	531.428	431.749	493.055	312.301	312.013	349.889	345.718	478.59	329.98	0.537483	0.000561428	0.140335	dd_Smed_v6_12053_0_1	dd_Smed_v6_12053_0_1	1	3050	+	3050	protein_coding	- && sp|Q07830|GPI13_YEAST GPI ethanolamine phosphate transferase 3 OS=Saccharomyces cerevisiae (strain ATCC 204508 / S288c) OX=559292 GN=GPI13 PE=1 SV=1 && PF01663:Type I phosphodiesterase / nucleotide pyrophosphatase	-	479	561	412	487	366	322	302	358	6.35114	7.77973	5.88598	6.69789	4.31201	4.19412	4.66123	4.77464	dd_Smed_v6_12053_0_1	0.537483	0.140335	CG12263 gene product from transcript CG12263-RA	NA	NA
dd_Smed_v6_3939_0_1	767.056	1219.16	976.675	1126.84	627.161	706.39	505.138	550.444	1022.43	597.283	0.775096	0.000617275	0.148124	dd_Smed_v6_3939_0_1	dd_Smed_v6_3939_0_1	1	1112	+	1112	protein_coding	- && sp|Q9JLV1|BAG3_MOUSE BAG family molecular chaperone regulator 3 OS=Mus musculus OX=10090 GN=Bag3 PE=1 SV=2 && PF02179:BAG domain|PF00397:WW domain	-	802	1287	932	1113	735	729	436	570	29.1666	48.9525	36.5202	41.9855	23.751	26.044	18.4576	20.851	dd_Smed_v6_3939_0_1	0.775096	0.148124	BCL2-associated athanogene 3	NA	NA
dd_Smed_v6_26780_0_1	15.3029	33.155	31.438	34.4228	8.5328	11.6278	10.4272	10.6226	28.5797	10.3026	1.47427	0.00062279	0.148124	dd_Smed_v6_26780_0_1	dd_Smed_v6_26780_0_1	1	962	+	962	protein_coding	- && - && PF00001:7 transmembrane receptor (rhodopsin family)	-	16	35	30	34	10	12	9	11	0.672606	1.53884	1.35884	1.48256	0.373528	0.495554	0.440414	0.465131	dd_Smed_v6_26780_0_1	1.47427	0.148124	NA	NA	NA
dd_Smed_v6_12343_0_1	390.223	524.797	587.891	594.299	288.409	291.664	373.061	297.433	524.302	312.642	0.746737	0.00062377	0.148124	dd_Smed_v6_12343_0_1	dd_Smed_v6_12343_0_1	1	2119	+	2119	protein_coding	- && - && -	-	408	554	561	587	338	301	322	308	7.78655	11.0581	11.536	11.6203	5.73171	5.64313	7.1535	5.91258	dd_Smed_v6_12343_0_1	0.746737	0.148124	PANTHER: FAMILY NOT NAMED	NA	NA
dd_Smed_v6_10199_0_1	592.986	791.932	881.313	934.476	345.578	392.439	582.763	286.81	800.177	401.898	0.994506	0.000628466	0.148124	dd_Smed_v6_10199_0_1	dd_Smed_v6_10199_0_1	1	1500	+	1500	protein_coding	- && sp|Q62633|NTCP2_RAT Ileal sodium/bile acid cotransporter OS=Rattus norvegicus OX=10116 GN=Slc10a2 PE=2 SV=1 && PF01758:Sodium Bile acid symporter family	-	620	836	841	923	405	405	503	297	16.7154	23.5731	24.4302	25.8119	9.70202	10.7263	15.7859	8.0542	dd_Smed_v6_10199_0_1	0.994506	0.148124	NCBI: slc10a-2 (slc10a-2) mRNA - complete cds	NA	NA
dd_Smed_v6_18120_0_1	215.196	66.3101	146.711	164.014	59.7296	45.5423	28.9644	75.3239	148.058	52.39	1.495	0.00063716	0.148124	dd_Smed_v6_18120_0_1	dd_Smed_v6_18120_0_1	1	1629	+	1629	protein_coding	- && - && -	-	225	70	140	162	70	47	25	78	5.5857	1.81752	3.7448	4.1716	1.5441	1.1462	0.722458	1.94774	dd_Smed_v6_18120_0_1	1.495	0.148124	NA	NA	NA
dd_Smed_v6_5999_0_1	581.509	869.61	766.04	738.064	444.559	533.911	376.537	438.424	738.806	448.358	0.719984	0.000639371	0.148124	dd_Smed_v6_5999_0_1	dd_Smed_v6_5999_0_1	1	1547	+	1547	protein_coding	- && sp|Q0II73|CBPO_BOVIN Carboxypeptidase O OS=Bos taurus OX=9913 GN=CPO PE=2 SV=1 && PF00246:Zinc carboxypeptidase	-	608	918	731	729	521	551	325	454	15.8938	25.0988	20.5896	19.7672	12.1017	14.1497	9.88978	11.9378	dd_Smed_v6_5999_0_1	0.719984	0.148124	zinc carboxypeptidase	NA	NA
dd_Smed_v6_44377_0_1	15.3029	33.155	13.6231	19.2362	6.82624	6.78289	2.31715	5.79415	20.3293	5.43011	1.88354	0.000656045	0.150155	dd_Smed_v6_44377_0_1	dd_Smed_v6_44377_0_1	1	825	+	825	protein_coding	- && - && -	-	16	35	13	19	8	7	2	6	0.784299	1.79438	0.686612	0.966069	0.348445	0.337077	0.114122	0.295838	dd_Smed_v6_44377_0_1	1.88354	0.150155	NA	NA	NA
dd_Smed_v6_9825_0_1	676.195	469.854	660.199	756.288	400.188	386.625	308.181	417.179	640.634	378.043	0.759945	0.000677844	0.153298	dd_Smed_v6_9825_0_1	dd_Smed_v6_9825_0_1	1	1852	+	1852	protein_coding	- && - && -	-	707	496	630	747	469	399	266	432	15.4381	11.3277	14.8225	16.9195	9.09977	8.55888	6.76137	9.48855	dd_Smed_v6_9825_0_1	0.759945	0.153298	NA	NA	NA
dd_Smed_v6_10569_0_1	533.687	543.743	494.625	603.411	351.551	380.811	252.569	371.791	543.866	339.181	0.679822	0.000723077	0.159766	dd_Smed_v6_10569_0_1	dd_Smed_v6_10569_0_1	1	1602	+	1602	protein_coding	- && - && -	-	558	574	472	596	412	393	218	385	14.086	15.1548	12.8381	15.606	9.24131	9.74574	6.40601	9.77587	dd_Smed_v6_10569_0_1	0.679822	0.159766	NCBI: clone Smed_07121_V2 TNF receptor associated factor-2 mRNA - partial cds& JX010548.1	TNF receptor associated factor-2	TNF receptor associated factor-2
dd_Smed_v6_8029_0_1	503.081	506.799	511.392	539.627	326.806	286.819	413.611	337.026	515.225	341.066	0.596657	0.000723267	0.159766	dd_Smed_v6_8029_0_1	dd_Smed_v6_8029_0_1	1	1143	+	1143	protein_coding	- && sp|Q5SRE7|PHYD1_HUMAN Phytanoyl-CoA dioxygenase domain-containing protein 1 OS=Homo sapiens OX=9606 GN=PHYHD1 PE=1 SV=2 && PF05721:Phytanoyl-CoA dioxygenase (PhyH)	-	526	535	488	533	383	296	357	349	18.6104	19.7974	18.6035	19.5609	12.0407	10.288	14.7033	12.4204	dd_Smed_v6_8029_0_1	0.596657	0.159766	phytanoyl-CoA dioxygenase domain containing 1	NA	NA
dd_Smed_v6_11635_0_1	124.336	227.349	246.265	268.295	103.247	122.092	113.54	98.5005	216.561	109.345	0.985905	0.000762433	0.165964	dd_Smed_v6_11635_0_1	dd_Smed_v6_11635_0_1	1	1180	+	1180	protein_coding	- && sp|Q6P0U3|RSLBB_DANRE Ras-like protein family member 11B OS=Danio rerio OX=7955 GN=rasl11b PE=2 SV=1 && PF00071:Ras family	-	130	240	235	265	121	126	98	102	4.4553	8.60262	8.67776	9.42047	3.6847	4.24203	3.90965	3.51622	dd_Smed_v6_11635_0_1	0.985905	0.165964	RAS-like, family 12	NA	NA
dd_Smed_v6_1543_0_1	124.336	66.3101	85.9306	73.9077	173.216	146.317	194.64	150.648	87.621	166.205	-0.922307	0.000768798	0.165964	dd_Smed_v6_1543_0_1	dd_Smed_v6_1543_0_1	1	1219	+	1219	protein_coding	- && - && -	-	130	70	82	73	203	151	168	156	4.31276	2.42882	2.93111	2.51205	5.98399	4.92105	6.48783	5.20569	dd_Smed_v6_1543_0_1	-0.922307	0.165964	NA	NA	NA
dd_Smed_v6_20318_0_1	109.033	78.6248	83.8348	132.629	60.5829	58.1391	44.0258	38.6277	101.03	50.3439	1.00105	0.000803869	0.168099	dd_Smed_v6_20318_0_1	dd_Smed_v6_20318_0_1	1	2193	+	2193	protein_coding	- && - && -	-	114	83	80	131	71	60	38	40	2.10224	1.60081	1.58955	2.50577	1.16337	1.08692	0.815715	0.741957	dd_Smed_v6_20318_0_1	1.00105	0.168099	von Willebrand factor D and EGF domains	NA	equinox
dd_Smed_v6_10261_0_1	275.451	308.816	338.483	302.718	218.44	223.835	198.116	197.967	306.367	209.59	0.546299	0.000806673	0.168099	dd_Smed_v6_10261_0_1	dd_Smed_v6_10261_0_1	1	1129	+	1129	protein_coding	- && - && PF03914:CBF/Mak21 family	-	288	326	323	299	256	231	171	205	10.3161	12.2131	12.4661	11.1093	8.14788	8.12836	7.1301	7.38613	dd_Smed_v6_10261_0_1	0.546299	0.168099	nucleolar complex associated 4 homolog (S. cerevisiae)	NA	NA
dd_Smed_v6_9402_0_1	489.691	643.208	839.396	752.238	312.301	357.555	488.918	295.502	681.133	363.569	0.906645	0.000809837	0.168099	dd_Smed_v6_9402_0_1	dd_Smed_v6_9402_0_1	1	1962	+	1962	protein_coding	- && sp|Q6P2X9|MOT12_XENTR Monocarboxylate transporter 12 OS=Xenopus tropicalis OX=8364 GN=slc16a12 PE=2 SV=1 && PF07690:Major Facilitator Superfamily	-	512	679	801	743	366	369	422	306	10.5533	14.6377	17.7892	15.8854	6.70318	7.47158	10.1253	6.34424	dd_Smed_v6_9402_0_1	0.906645	0.168099	NCBI: slc16a-14 (slc16a-14) mRNA - complete cds	NA	NA
dd_Smed_v6_30364_0_1	1.91286	0	2.09587	0	6.82624	6.78289	9.26859	14.4854	1.00218	9.34078	-3.23187	0.000814084	0.168099	dd_Smed_v6_30364_0_1	dd_Smed_v6_30364_0_1	1	891	+	891	protein_coding	- && - && -	-	2	0	2	0	8	7	8	15	0.0907754	0	0.0978079	0	0.322635	0.312108	0.422674	0.684811	dd_Smed_v6_30364_0_1	-3.23187	0.168099	NA	NA	NA
dd_Smed_v6_28_0_1	1542.72	2282.01	1238.66	1667.48	3054.74	2624.01	5858.91	3134.64	1682.72	3668.07	-1.12405	0.000834073	0.16902	dd_Smed_v6_28_0_1	dd_Smed_v6_28_0_1	1	320	+	320	protein_coding	- && sp|P0DN09|VKT5_ANEVI U-actitoxin-Avd3h OS=Anemonia viridis OX=51769 PE=3 SV=1 && -	-	1613	2409	1182	1647	3580	2708	5057	3246	203.845	318.411	160.949	215.9	402.005	336.189	743.938	412.625	dd_Smed_v6_28_0_1	-1.12405	0.16902	WAP four-disulfide core domain protein 6A-like	Serine protease inhibitor-1	NA
dd_Smed_v6_6080_0_1	1536.98	2332.22	2206.95	2358.97	1066.6	1227.7	1523.52	1209.05	2108.78	1256.72	0.747056	0.000836336	0.16902	dd_Smed_v6_6080_0_1	dd_Smed_v6_6080_0_1	1	1816	+	1816	protein_coding	- && - && -	-	1607	2462	2106	2330	1250	1267	1315	1252	35.7862	57.3421	50.5317	53.8206	24.7339	27.717	34.0882	28.0444	dd_Smed_v6_6080_0_1	0.747056	0.16902	NA	NA	NA
dd_Smed_v6_6589_0_1	961.211	1344.2	1269.05	1391.08	818.296	816.854	812.16	848.843	1241.39	824.038	0.591062	0.000892188	0.178409	dd_Smed_v6_6589_0_1	dd_Smed_v6_6589_0_1	1	1846	+	1846	protein_coding	- && - && PF01762:Galactosyltransferase	-	1005	1419	1211	1374	959	843	701	879	22.0166	32.5126	28.5847	31.2222	18.6675	18.1418	17.8764	19.3693	dd_Smed_v6_6589_0_1	0.591062	0.178409	UDP-GlcNAc:betaGal beta-1,3-N-acetylglucosaminyltransferase 5-like	Beta 1,3 galactosyltransferase-1	NA
dd_Smed_v6_1381_0_1	2290.65	2174.02	1819.21	1785.93	2979.65	2758.7	2774.78	3045.79	2017.45	2889.73	-0.518338	0.000950077	0.188006	dd_Smed_v6_1381_0_1	dd_Smed_v6_1381_0_1	1	3659	+	3659	protein_coding	- && - && -	-	2395	2295	1736	1764	3492	2847	2395	3154	26.4703	26.529	20.6733	20.223	34.2934	30.9108	30.8132	35.0636	dd_Smed_v6_1381_0_1	-0.518338	0.188006	WD repeat and SOCS box containing 1	NA	NA
dd_Smed_v6_15745_0_1	42.0829	39.7861	36.6777	57.7087	15.359	10.6588	20.8543	27.0394	44.0638	18.4779	1.25891	0.000969209	0.189815	dd_Smed_v6_15745_0_1	dd_Smed_v6_15745_0_1	1	647	+	647	protein_coding	- && - && PF13909:C2H2-type zinc-finger domain	zf-C2H2	44	42	35	57	18	11	18	28	2.7502	2.74566	2.35714	3.69555	0.999693	0.675419	1.30967	1.7604	dd_Smed_v6_15745_0_1	1.25891	0.189815	zinc finger protein 260-like	NA	NA
dd_Smed_v6_11463_0_1	291.711	383.651	380.4	387.762	248.305	245.153	243.301	230.8	360.881	241.89	0.576784	0.000985827	0.190322	dd_Smed_v6_11463_0_1	dd_Smed_v6_11463_0_1	1	1859	+	1859	protein_coding	- && sp|Q6L8Q7|PDE12_HUMAN 2',5'-phosphodiesterase 12 OS=Homo sapiens OX=9606 GN=PDE12 PE=1 SV=2 && PF03372:Endonuclease/Exonuclease/phosphatase family	-	305	405	363	383	291	253	210	239	6.63493	9.21461	8.50842	8.64228	5.62487	5.40662	5.31782	5.22969	dd_Smed_v6_11463_0_1	0.576784	0.190322	CG31759 gene product from transcript CG31759-RD	NA	NA
dd_Smed_v6_15565_0_1	80.34	89.9923	73.3554	82.0071	37.5443	43.6043	60.2458	41.5247	81.4237	45.7298	0.842372	0.000992785	0.190322	dd_Smed_v6_15565_0_1	dd_Smed_v6_15565_0_1	1	939	+	939	protein_coding	- && - && -	-	84	95	70	81	44	45	52	43	3.61767	4.27917	3.24829	3.6185	1.68378	1.90385	2.60694	1.86277	dd_Smed_v6_15565_0_1	0.842372	0.190322	NA	NA	NA
dd_Smed_v6_8839_0_1	366.312	598.685	674.87	760.338	240.625	263.564	413.611	263.634	600.051	295.358	1.02372	0.00100185	0.190322	dd_Smed_v6_8839_0_1	dd_Smed_v6_8839_0_1	1	632	+	632	protein_coding	- && - && -	-	383	632	644	751	282	272	357	273	24.5074	42.2962	44.4008	49.8461	16.0336	17.0977	26.5916	17.5713	dd_Smed_v6_8839_0_1	1.02372	0.190322	NA	Uncharacterized protein	Uncharacterized protein
dd_Smed_v6_1028_0_1	807.226	1323.36	710.5	718.828	225.266	297.478	631.423	311.918	889.978	366.521	1.28119	0.0010152	0.190947	dd_Smed_v6_1028_0_1	dd_Smed_v6_1028_0_1	1	426	+	426	protein_coding	- && - && -	-	844	1397	678	710	264	307	545	323	80.1214	138.704	69.3493	69.9129	22.2686	28.6295	60.2255	30.8425	dd_Smed_v6_1028_0_1	1.28119	0.190947	NA	NA	NA
dd_Smed_v6_11629_0_1	137.726	177.143	141.471	194.387	93.0075	88.1776	117.016	89.8093	162.682	97.0026	0.74909	0.00109892	0.204592	dd_Smed_v6_11629_0_1	dd_Smed_v6_11629_0_1	1	643	+	643	protein_coding	- && sp|B4J2W3|WLS_DROGR Protein wntless OS=Drosophila grimshawi OX=7222 GN=wls PE=3 SV=2 && -	-	144	187	135	192	109	91	101	93	9.05664	12.3008	9.14839	12.5256	6.09136	5.62232	7.39442	5.88341	dd_Smed_v6_11629_0_1	0.74909	0.204592	protein wntless	Evi/Wls	Evi/Wls
dd_Smed_v6_5630_0_1	1135.28	848.769	912.751	918.278	1299.55	1299.41	1623.16	1491.99	953.77	1428.53	-0.582456	0.00110928	0.204592	dd_Smed_v6_5630_0_1	dd_Smed_v6_5630_0_1	1	4134	+	4134	protein_coding	- && sp|Q14393|GAS6_HUMAN Growth arrest-specific protein 6 OS=Homo sapiens OX=9606 GN=GAS6 PE=1 SV=3 && PF12662:Complement Clr-like EGF-like|PF14670:Coagulation Factor Xa inhibitory site|PF07645:Calcium-binding EGF domain	-	1187	896	871	907	1523	1341	1401	1545	11.6117	9.16724	9.18056	9.20334	13.2382	12.8867	15.9537	15.2025	dd_Smed_v6_5630_0_1	-0.582456	0.204592	NCBI: clone Smed_01454_V2 multiple epidermal growth factor like domains protein-1 mRNA - complete cds	Multiple epidermal growth factor like domains protein-1	megf
dd_Smed_v6_1921_0_1	4742.93	7116.97	5029.04	6385.42	3486.5	3999.97	2227.94	3282.39	5818.59	3249.2	0.840476	0.00116718	0.211587	dd_Smed_v6_1921_0_1	dd_Smed_v6_1921_0_1	1	1411	+	1411	protein_coding	- && sp|Q02790|FKBP4_HUMAN Peptidyl-prolyl cis-trans isomerase FKBP4 OS=Homo sapiens OX=9606 GN=FKBP4 PE=1 SV=3 && PF00254:FKBP-type peptidyl-prolyl cis-trans isomerase	-	4959	7513	4799	6307	4086	4128	1923	3399	142.129	225.21	148.199	187.501	104.057	116.224	64.1573	97.9899	dd_Smed_v6_1921_0_1	0.840476	0.211587	NCBI: clone Smed_02590_V2 peptidyl prolyl cis trans isomerase FKBP-1 mRNA - complete cds	Peptidyl prolyl cis trans isomerase FKBP-1	Peptidyl prolyl cis trans isomerase FKBP-1
dd_Smed_v6_14047_0_1	91.8171	86.2031	89.0744	68.8455	133.965	143.41	117.016	141.957	83.9851	134.087	-0.676089	0.00116948	0.211587	dd_Smed_v6_14047_0_1	dd_Smed_v6_14047_0_1	1	1688	+	1688	protein_coding	- && sp|Q5F4C0|HVCN1_CHICK Voltage-gated hydrogen channel 1 OS=Gallus gallus OX=9031 GN=HVCN1 PE=2 SV=1 && PF00520:Ion transport protein	-	96	91	85	68	157	148	101	147	2.29993	2.28019	2.19416	1.68984	3.34215	3.48317	2.81671	3.54244	dd_Smed_v6_14047_0_1	-0.676089	0.211587	hydrogen voltage-gated channel 1	NA	NA
dd_Smed_v6_58_0_1	7018.27	12058	5624.26	6661.81	12108	14528	20878.7	16099	7840.59	15903.4	-1.02026	0.00119189	0.213607	dd_Smed_v6_58_0_1	dd_Smed_v6_58_0_1	1	600	+	600	protein_coding	- && - && PF00059:Lectin C-type domain	-	7338	12729	5367	6580	14190	14993	18021	16671	494.586	897.314	389.764	460.027	849.826	992.709	1413.91	1130.23	dd_Smed_v6_58_0_1	-1.02026	0.213607	collectin sub-family member 11	Lectin-like protein	dd_58 (COLEC11)
dd_Smed_v6_6808_0_1	425.611	594.896	555.405	586.199	261.104	273.254	429.831	254.943	540.528	304.783	0.828279	0.00120787	0.214447	dd_Smed_v6_6808_0_1	dd_Smed_v6_6808_0_1	1	891	+	891	protein_coding	- && - && -	-	445	628	530	579	306	282	371	264	20.1975	29.8115	25.9191	27.259	12.3408	12.5735	19.6015	12.0527	dd_Smed_v6_6808_0_1	0.828279	0.214447	NA	NA	NA
dd_Smed_v6_5431_0_1	1615.41	1800.79	1641.07	1639.13	1293.57	1324.6	1148.15	1277.61	1674.1	1260.98	0.408524	0.00133136	0.234184	dd_Smed_v6_5431_0_1	dd_Smed_v6_5431_0_1	1	1651	+	1651	protein_coding	- && - && -	-	1689	1901	1566	1619	1516	1367	991	1323	41.3712	48.7008	41.3301	41.1347	32.9952	32.8932	28.2566	32.5964	dd_Smed_v6_5431_0_1	0.408524	0.234184	NA	NA	NA
dd_Smed_v6_37642_0_1	1.91286	3.78915	0	2.02487	13.6525	9.68985	9.26859	8.69122	1.93172	10.3255	-2.40051	0.00135698	0.2365	dd_Smed_v6_37642_0_1	dd_Smed_v6_37642_0_1	1	632	+	632	protein_coding	- && - && -	-	2	4	0	2	16	10	8	9	0.127976	0.267697	0	0.132746	0.909707	0.62859	0.595891	0.579272	dd_Smed_v6_37642_0_1	-2.40051	0.2365	NA	NA	NA
dd_Smed_v6_1202_0_1	1696.7	2931.85	2708.91	2362.01	669.825	935.07	1781.89	537.89	2424.87	981.168	1.30577	0.00137092	0.236758	dd_Smed_v6_1202_0_1	dd_Smed_v6_1202_0_1	1	523	+	523	protein_coding	- && - && -	-	1774	3095	2585	2333	785	965	1538	557	137.173	250.3	215.368	187.121	53.9345	73.3011	138.436	43.3222	dd_Smed_v6_1202_0_1	1.30577	0.236758	NA	NA	NA
dd_Smed_v6_16634_0_1	328.055	339.129	282.942	343.215	195.401	237.401	148.297	221.143	323.335	200.561	0.687393	0.0014008	0.239739	dd_Smed_v6_16634_0_1	dd_Smed_v6_16634_0_1	1	2353	+	2353	protein_coding	- && - && -	-	343	358	270	339	229	245	128	229	5.89506	6.4352	4.99993	6.04347	3.49713	4.13646	2.56084	3.95887	dd_Smed_v6_16634_0_1	0.687393	0.239739	NA	NA	NA
dd_Smed_v6_12648_0_1	89.9043	139.251	194.916	147.815	55.4632	91.0846	72.9902	64.7013	142.972	71.0598	1.00926	0.00143528	0.243446	dd_Smed_v6_12648_0_1	dd_Smed_v6_12648_0_1	1	626	+	626	protein_coding	- && - && -	-	94	147	186	146	65	94	63	67	6.07252	9.93217	12.9467	9.78334	3.73111	5.96538	4.73762	4.35369	dd_Smed_v6_12648_0_1	1.00926	0.243446	zinc finger protein	NA	NA
dd_Smed_v6_35684_0_1	14.3464	15.1566	17.8149	18.2238	6.82624	6.78289	3.47572	4.82846	16.3854	5.47833	1.55785	0.00148125	0.249021	dd_Smed_v6_35684_0_1	dd_Smed_v6_35684_0_1	1	1214	+	1214	protein_coding	- && sp|F4KD71|DUR3_ARATH Urea-proton symporter DUR3 OS=Arabidopsis thaliana OX=3702 GN=DUR3 PE=1 SV=1 && -	-	15	16	17	18	8	7	3	5	0.499676	0.557446	0.610172	0.62196	0.236794	0.229068	0.116331	0.167536	dd_Smed_v6_35684_0_1	1.55785	0.249021	urea-proton symporter DUR3-like	NA	NA
dd_Smed_v6_10_1_1	16191.4	27597.3	12417	14987.1	28139.5	32694.5	46429.9	35257.4	17798.2	35630.3	-1.00136	0.00149877	0.249756	dd_Smed_v6_10_1_1	dd_Smed_v6_10_1_1	1	730	+	730	protein_coding	- && - && PF00059:Lectin C-type domain	-	16929	29133	11849	14803	32978	33741	40075	36510	937.83	1687.97	707.262	850.62	1623.3	1836.2	2584.31	2034.45	dd_Smed_v6_10_1_1	-1.00136	0.249756	#N/A	#N/A	#N/A
dd_Smed_v6_9676_0_1	19.1286	18.9457	23.0546	16.1989	40.9574	41.6663	39.3915	31.8678	19.332	38.4708	-0.994589	0.00152687	0.252226	dd_Smed_v6_9676_0_1	dd_Smed_v6_9676_0_1	1	544	+	544	protein_coding	- && sp|Q3MHM5|TBB4B_BOVIN Tubulin beta-4B chain OS=Bos taurus OX=9913 GN=TUBB4B PE=2 SV=1 && PF00091:Tubulin/FtsZ family, GTPase domain	-	20	20	22	16	48	43	34	33	1.48678	1.55501	1.76216	1.23376	3.1706	3.14018	2.94221	2.46759	dd_Smed_v6_9676_0_1	-0.994589	0.252226	tubulin, beta 4B class IVb	NA	NA
dd_Smed_v6_8020_0_1	790.966	1119.69	1313.06	1575.35	465.891	559.104	878.199	453.875	1199.77	589.267	1.02639	0.00155436	0.254553	dd_Smed_v6_8020_0_1	dd_Smed_v6_8020_0_1	1	1262	+	1262	protein_coding	- && sp|P58058|NADK_MOUSE NAD kinase OS=Mus musculus OX=10090 GN=Nadk PE=1 SV=2 && PF01513:ATP-NAD kinase	-	827	1182	1253	1556	546	577	758	470	26.501	39.615	43.2627	51.7201	15.5465	18.1636	28.2751	15.1494	dd_Smed_v6_8020_0_1	1.02639	0.254553	NAD kinase-like	NA	NA
dd_Smed_v6_996_0_1	13800.3	18191.7	12943	17359.2	10212.1	10649.1	7382.43	10504.8	15573.6	9687.11	0.684924	0.00160558	0.260693	dd_Smed_v6_996_0_1	dd_Smed_v6_996_0_1	1	2094	+	2094	protein_coding	- && sp|Q24524|SING_DROME Protein singed OS=Drosophila melanogaster OX=7227 GN=sn PE=1 SV=1 && PF06268:Fascin domain	-	14429	19204	12351	17146	11968	10990	6372	10878	278.66	387.897	257.008	343.475	205.373	208.5	143.249	211.315	dd_Smed_v6_996_0_1	0.684924	0.260693	singed	Fascin-1	Fascin-1
dd_Smed_v6_47204_0_1	9.56429	2.84186	2.09587	3.0373	22.1853	15.5038	9.26859	24.1423	4.38483	17.775	-2.01658	0.00162842	0.262163	dd_Smed_v6_47204_0_1	dd_Smed_v6_47204_0_1	1	1120	+	1120	protein_coding	- && - && -	-	10	3	2	3	26	16	8	25	0.361075	0.113293	0.0778097	0.11236	0.834169	0.567527	0.336253	0.907986	dd_Smed_v6_47204_0_1	-2.01658	0.262163	NA	NA	NA
dd_Smed_v6_20921_0_1	40.17	29.3659	38.7736	45.5595	19.6254	12.5968	20.8543	4.82846	38.4673	14.4763	1.41369	0.00168398	0.268828	dd_Smed_v6_20921_0_1	dd_Smed_v6_20921_0_1	1	663	+	663	protein_coding	- && - && -	-	42	31	37	45	23	13	18	5	2.56184	1.97765	2.4317	2.84713	1.24656	0.778959	1.27806	0.306771	dd_Smed_v6_20921_0_1	1.41369	0.268828	NA	NA	NA
dd_Smed_v6_12901_0_1	328.055	270.924	278.751	329.041	392.509	410.849	563.067	552.376	301.693	479.7	-0.668094	0.00171262	0.271123	dd_Smed_v6_12901_0_1	dd_Smed_v6_12901_0_1	1	2757	+	2757	protein_coding	- && - && -	-	343	286	266	325	460	424	486	572	5.03122	4.38764	4.20404	4.94487	5.99542	6.10962	8.29838	8.4395	dd_Smed_v6_12901_0_1	-0.668094	0.271123	NA	NA	NA
dd_Smed_v6_37079_0_1	19.1286	9.47287	14.6711	10.1243	42.664	25.1936	24.3301	38.6277	13.3492	32.7038	-1.29883	0.00176605	0.27727	dd_Smed_v6_37079_0_1	dd_Smed_v6_37079_0_1	1	2072	+	2072	protein_coding	- && sp|P10394|POL4_DROME Retrovirus-related Pol polyprotein from transposon 412 OS=Drosophila melanogaster OX=7227 GN=POL PE=4 SV=1 && -	-	20	10	14	10	50	26	21	40	0.390352	0.204132	0.294415	0.202451	0.867119	0.498504	0.477115	0.785285	dd_Smed_v6_37079_0_1	-1.29883	0.27727	enzymatic polyprotein, putative	NA	NA
dd_Smed_v6_27455_0_1	29.6493	37.8915	16.767	39.4849	16.2123	11.6278	10.4272	10.6226	30.9482	12.2225	1.33284	0.00179438	0.279408	dd_Smed_v6_27455_0_1	dd_Smed_v6_27455_0_1	1	959	+	959	protein_coding	- && - && PF00001:7 transmembrane receptor (rhodopsin family)	-	31	40	16	39	19	12	9	11	1.30725	1.76418	0.726981	1.7059	0.711924	0.497104	0.441792	0.466586	dd_Smed_v6_27455_0_1	1.33284	0.279408	G-protein coupled receptor 161-like	NA	NA
dd_Smed_v6_32761_0_1	36.3443	33.155	45.0612	32.3979	20.4787	13.5658	22.0129	15.4511	36.7396	17.8771	1.04151	0.00202796	0.313213	dd_Smed_v6_32761_0_1	dd_Smed_v6_32761_0_1	1	902	+	902	protein_coding	- && - && -	-	38	35	43	32	24	14	19	16	1.7037	1.6412	2.07723	1.48817	0.9561	0.616604	0.99161	0.721557	dd_Smed_v6_32761_0_1	1.04151	0.313213	NA	NA	NA
dd_Smed_v6_25680_0_1	123.379	53.0481	64.9719	57.7087	39.2509	31.9765	19.6958	36.6963	74.777	31.9049	1.22266	0.00204874	0.31387	dd_Smed_v6_25680_0_1	dd_Smed_v6_25680_0_1	1	1102	+	1102	protein_coding	- && - && -	-	129	56	62	57	46	33	17	38	4.73395	2.14935	2.4515	2.16971	1.49994	1.18964	0.726208	1.40268	dd_Smed_v6_25680_0_1	1.22266	0.31387	uncharacterized LOC101735702	NA	NA
dd_Smed_v6_9519_0_1	249.628	333.445	263.032	338.153	206.494	176.355	212.019	168.996	296.064	190.966	0.633211	0.00208454	0.315736	dd_Smed_v6_9519_0_1	dd_Smed_v6_9519_0_1	1	975	+	975	protein_coding	- && - && PF00583:Acetyltransferase (GNAT) family	-	261	352	251	334	242	182	183	175	10.8256	15.27	11.2174	14.3698	8.91886	7.41569	8.83568	7.30114	dd_Smed_v6_9519_0_1	0.633211	0.315736	diamine acetyltransferase 2-like	NA	NA
dd_Smed_v6_9610_0_1	655.154	959.602	917.991	1083.3	418.107	555.228	670.814	408.488	904.013	513.159	0.817691	0.00209416	0.315736	dd_Smed_v6_9610_0_1	dd_Smed_v6_9610_0_1	1	1219	+	1219	protein_coding	- && sp|B1WBP0|MPPD2_RAT Metallophosphoesterase MPPED2 OS=Rattus norvegicus OX=10116 GN=Mpped2 PE=1 SV=1 && -	-	685	1013	876	1070	490	573	579	423	22.7249	35.1485	31.3128	36.8204	14.4441	18.6739	22.3598	14.1154	dd_Smed_v6_9610_0_1	0.817691	0.315736	metallophosphoesterase domain containing 2, putative	NA	NA
dd_Smed_v6_11681_0_1	156.854	155.355	179.197	180.213	85.328	122.092	120.492	100.432	167.905	107.086	0.65188	0.00212056	0.317199	dd_Smed_v6_11681_0_1	dd_Smed_v6_11681_0_1	1	1925	+	1925	protein_coding	- && sp|Q7Q021|GLT25_ANOGA Glycosyltransferase 25 family member OS=Anopheles gambiae OX=7165 GN=AGAP012208 PE=3 SV=4 && PF01755:Glycosyltransferase family 25 (LPS biosynthesis protein)|PF13704:Glycosyl transferase family 2	-	164	164	171	178	100	126	104	104	3.44531	3.60342	3.87068	3.87881	1.86667	2.60031	2.54329	2.19766	dd_Smed_v6_11681_0_1	0.65188	0.317199	CG31915 gene product from transcript CG31915-RA	NA	NA
dd_Smed_v6_13835_0_1	263.974	433.858	536.542	490.018	231.239	252.905	242.142	256.874	431.098	245.79	0.810296	0.00214304	0.318058	dd_Smed_v6_13835_0_1	dd_Smed_v6_13835_0_1	1	1637	+	1637	protein_coding	- && sp|A2AGA4|RHBL2_MOUSE Rhomboid-related protein 2 OS=Mus musculus OX=10090 GN=Rhbdl2 PE=1 SV=1 && PF01694:Rhomboid family	-	276	458	512	484	271	261	209	266	6.8183	11.8336	13.6283	12.4024	5.94866	6.33398	6.01023	6.60983	dd_Smed_v6_13835_0_1	0.810296	0.318058	NCBI: strain CIW4 clone 5B07 rhomboid-like protein mRNA - partial cds	NA	rhomboid
dd_Smed_v6_17433_0_1	145.377	166.723	175.005	160.977	69.1157	89.1466	128.602	95.6035	162.02	95.6169	0.766469	0.00218862	0.322304	dd_Smed_v6_17433_0_1	dd_Smed_v6_17433_0_1	1	1617	+	1617	protein_coding	- && - && PF00001:7 transmembrane receptor (rhodopsin family)	-	152	176	167	159	81	92	111	99	3.80145	4.60367	4.50016	4.12473	1.8	2.26028	3.23152	2.49048	dd_Smed_v6_17433_0_1	0.766469	0.322304	PANTHER: G-PROTEIN COUPLED RECEPTOR-RELATED	NA	NA
dd_Smed_v6_5862_0_1	761.317	1166.11	1606.48	1742.4	480.397	558.135	943.079	491.537	1319.08	618.287	1.09369	0.00225589	0.329655	dd_Smed_v6_5862_0_1	dd_Smed_v6_5862_0_1	1	958	+	958	protein_coding	- && sp|Q7LG56|RIR2B_HUMAN Ribonucleoside-diphosphate reductase subunit M2 B OS=Homo sapiens OX=9606 GN=RRM2B PE=1 SV=1 && PF00268:Ribonucleotide reductase, small chain	-	796	1231	1533	1721	563	576	814	509	33.6019	54.3493	69.7266	75.3571	21.1175	23.8859	39.9993	21.6127	dd_Smed_v6_5862_0_1	1.09369	0.329655	NCBI: clone Smed_05893_V2 ribonucleoside diphosphate reductase subunit M2 mRNA - complete cds& AY067448.1	Ribonucleoside diphosphate reductase subunit M2	Ribonucleoside diphosphate reductase subunit M2
dd_Smed_v6_20433_0_1	16.2593	11.3674	16.767	16.1989	28.1582	26.1626	45.1844	32.8335	15.1482	33.0847	-1.12132	0.002291	0.33223	dd_Smed_v6_20433_0_1	dd_Smed_v6_20433_0_1	1	1094	+	1094	protein_coding	- && sp|P00432|CATA_BOVIN Catalase OS=Bos taurus OX=9913 GN=CAT PE=1 SV=3 && PF00199:Catalase|PF06628:Catalase-related immune-responsive	-	17	12	16	16	33	27	39	34	0.628416	0.463944	0.637271	0.613495	1.08392	0.980463	1.67819	1.26421	dd_Smed_v6_20433_0_1	-1.12132	0.33223	catalase	NA	Smed-cat-1
dd_Smed_v6_29462_0_1	14.3464	16.1039	14.6711	20.2487	5.11968	7.75188	6.95144	2.89707	16.3425	5.68002	1.5354	0.00233415	0.333904	dd_Smed_v6_29462_0_1	dd_Smed_v6_29462_0_1	1	967	+	967	protein_coding	- && sp|Q4ZHW1|PTF1A_XENLA Pancreas transcription factor 1 subunit alpha OS=Xenopus laevis OX=8355 GN=ptf1a PE=2 SV=1 && PF00010:Helix-loop-helix DNA-binding domain	bHLH	15	17	14	20	6	8	6	3	0.627308	0.743573	0.630846	0.867585	0.222958	0.328661	0.292091	0.126198	dd_Smed_v6_29462_0_1	1.5354	0.333904	NCBI: ptf-2 protein (ptf-2) mRNA - partial cds	NA	NA
dd_Smed_v6_11286_0_1	105.207	161.039	141.471	161.989	77.6485	94.9605	95.0031	71.4612	142.427	84.7683	0.750652	0.00233769	0.333904	dd_Smed_v6_11286_0_1	dd_Smed_v6_11286_0_1	1	619	+	619	protein_coding	- && - && -	-	110	170	135	160	91	98	82	74	7.18651	11.6161	9.50309	10.8427	5.28262	6.28956	6.23616	4.86293	dd_Smed_v6_11286_0_1	0.750652	0.333904	NA	NA	EGF-3
dd_Smed_v6_8930_0_1	150.159	38.8388	90.1224	111.368	49.4902	23.2556	44.0258	32.8335	97.622	37.4013	1.38377	0.00244413	0.343691	dd_Smed_v6_8930_0_1	dd_Smed_v6_8930_0_1	1	729	+	729	protein_coding	- && - && -	-	157	41	86	110	58	24	38	34	8.70939	2.3788	5.14035	6.32956	2.8589	1.30788	2.45386	1.89718	dd_Smed_v6_8930_0_1	1.38377	0.343691	NA	NA	NA
dd_Smed_v6_12882_0_1	16.2593	17.0512	17.8149	8.09947	34.9845	28.1006	26.6472	46.3532	14.8062	34.0214	-1.20256	0.002452	0.343691	dd_Smed_v6_12882_0_1	dd_Smed_v6_12882_0_1	1	1081	+	1081	protein_coding	- && - && -	-	17	18	17	8	41	29	23	48	0.635973	0.704284	0.685244	0.310437	1.36288	1.06575	1.0016	1.80623	dd_Smed_v6_12882_0_1	-1.20256	0.343691	NA	NA	NA
dd_Smed_v6_22968_0_1	11.4771	16.1039	25.1504	38.4725	9.38608	6.78289	8.11002	3.86277	22.801	7.03544	1.69137	0.0024605	0.343691	dd_Smed_v6_22968_0_1	dd_Smed_v6_22968_0_1	1	1148	+	1148	protein_coding	- && - && -	-	12	17	24	38	11	7	7	4	0.422722	0.626337	0.910943	1.38851	0.34431	0.242237	0.287045	0.141734	dd_Smed_v6_22968_0_1	1.69137	0.343691	NA	NA	NA
dd_Smed_v6_4172_0_1	2223.7	2195.81	2789.6	2931	1725.33	1700.57	1802.74	1869.58	2535.03	1774.56	0.514489	0.00250328	0.347116	dd_Smed_v6_4172_0_1	dd_Smed_v6_4172_0_1	1	2693	+	2693	protein_coding	- && sp|Q00537|CDK17_HUMAN Cyclin-dependent kinase 17 OS=Homo sapiens OX=9606 GN=CDK17 PE=1 SV=2 && PF00069:Protein kinase domain	-	2325	2318	2662	2895	2022	1755	1556	1936	34.9142	36.4065	43.0718	45.0942	26.9801	25.8896	27.1999	29.2433	dd_Smed_v6_4172_0_1	0.514489	0.347116	NCBI: NLK-1 mRNA - complete cds&EST: JX010632.1	NLK-1	NA
dd_Smed_v6_9250_0_1	681.934	1109.27	1003.92	1155.19	582.79	679.258	630.264	580.381	987.579	618.173	0.675935	0.00257362	0.348092	dd_Smed_v6_9250_0_1	dd_Smed_v6_9250_0_1	1	1623	+	1623	protein_coding	- && - && -	-	713	1171	958	1141	683	701	544	601	17.7659	30.5168	25.7199	29.4901	15.1217	17.1587	15.7788	15.0631	dd_Smed_v6_9250_0_1	0.675935	0.348092	NA	NA	NA
dd_Smed_v6_8165_0_1	610.201	850.664	748.225	786.661	488.076	553.29	527.151	525.336	748.938	523.463	0.516954	0.00257735	0.348092	dd_Smed_v6_8165_0_1	dd_Smed_v6_8165_0_1	1	1360	+	1360	protein_coding	- && sp|P34519|TXTP_CAEEL Putative tricarboxylate transport protein, mitochondrial OS=Caenorhabditis elegans OX=6239 GN=K11H3.3 PE=3 SV=1 && PF00153:Mitochondrial carrier protein	-	638	898	714	777	572	571	455	544	18.9713	27.9279	22.876	23.9657	15.1132	16.6795	15.7495	16.2711	dd_Smed_v6_8165_0_1	0.516954	0.348092	NCBI: slc25a-5 (slc25a-5) mRNA - complete cds	NA	NA
dd_Smed_v6_15695_0_1	204.676	234.927	187.58	198.437	129.699	156.007	113.54	145.819	206.405	136.266	0.597905	0.00257959	0.348092	dd_Smed_v6_15695_0_1	dd_Smed_v6_15695_0_1	1	2368	+	2368	protein_coding	- && sp|Q7Z418|KCNKI_HUMAN Potassium channel subfamily K member 18 OS=Homo sapiens OX=9606 GN=KCNK18 PE=1 SV=1 && PF07885:Ion channel	-	214	248	179	196	152	161	98	151	3.65467	4.42967	3.29377	3.47203	2.30654	2.70103	1.94822	2.5939	dd_Smed_v6_15695_0_1	0.597905	0.348092	CG8713 gene product from transcript CG8713-RA	NA	NA
dd_Smed_v6_16290_0_1	27.7364	51.1535	37.7256	45.5595	17.0656	25.1936	10.4272	19.3138	40.5438	18.0001	1.16288	0.00258362	0.348092	dd_Smed_v6_16290_0_1	dd_Smed_v6_16290_0_1	1	428	+	428	protein_coding	- && - && PF00864:ATP P2X receptor	-	29	54	36	45	20	26	9	20	2.74012	5.33644	3.66505	4.41039	1.67913	2.41332	0.989903	1.90083	dd_Smed_v6_16290_0_1	1.16288	0.348092	purinergic receptor P2X, ligand-gated ion channel, 1	NA	NA
dd_Smed_v6_344_0_1	201.806	549.427	514.536	625.684	149.324	127.906	295.436	213.418	472.863	196.521	1.26794	0.00263363	0.352332	dd_Smed_v6_344_0_1	dd_Smed_v6_344_0_1	1	2120	+	2120	protein_coding	- && sp|P34845|CYB_APILI Cytochrome b OS=Apis mellifera ligustica OX=7469 GN=MT-CYB PE=3 SV=1 && PF00032:Cytochrome b(C-terminal)/b6/petD	-	211	580	491	618	175	132	255	221	4.02497	11.5716	10.0918	12.2282	2.9662	2.47356	5.66237	4.24047	dd_Smed_v6_344_0_1	1.26794	0.352332	cytochrome b	CYB	NA
dd_Smed_v6_14770_0_1	58.3421	38.8388	40.8694	31.3854	87.8879	80.4257	61.4044	80.1524	42.359	77.4676	-0.872581	0.00270109	0.35883	dd_Smed_v6_14770_0_1	dd_Smed_v6_14770_0_1	1	970	+	970	protein_coding	- && - && -	-	61	41	39	31	103	83	53	83	2.54316	1.78778	1.75192	1.3406	3.81561	3.39931	2.57216	3.48068	dd_Smed_v6_14770_0_1	-0.872581	0.35883	NA	NA	NA
dd_Smed_v6_2962_0_1	2053.45	2413.69	2306.5	2430.85	1689.49	1859.48	1708.9	1765.28	2301.12	1755.79	0.390183	0.00277468	0.366046	dd_Smed_v6_2962_0_1	dd_Smed_v6_2962_0_1	1	1707	+	1707	protein_coding	- && sp|Q5R9I5|SYDC_PONAB Aspartate--tRNA ligase, cytoplasmic OS=Pongo abelii OX=9601 GN=DARS1 PE=2 SV=1 && PF01336:OB-fold nucleic acid binding domain|PF00152:tRNA synthetases class II (D, K and N)	-	2147	2548	2201	2401	1980	1919	1475	1828	50.8644	63.1346	56.1834	59.0021	41.6802	44.6608	40.6773	43.5612	dd_Smed_v6_2962_0_1	0.390183	0.366046	aspartate--tRNA ligase, cytoplasmic-like	NA	NA
dd_Smed_v6_7293_0_1	945.908	1204	1230.28	1366.79	796.11	895.342	788.989	811.181	1186.74	822.906	0.528032	0.00286427	0.372959	dd_Smed_v6_7293_0_1	dd_Smed_v6_7293_0_1	1	1379	+	1379	protein_coding	- && - && -	-	989	1271	1174	1350	933	924	681	840	29.0033	38.9837	37.0959	41.0656	24.3117	26.619	23.2475	24.7783	dd_Smed_v6_7293_0_1	0.528032	0.372959	NA	Uncharacterized protein	Uncharacterized protein
dd_Smed_v6_42_0_1	9797.65	22685.6	7414.14	11365.6	23005.3	22754.7	43326	29338.7	12815.8	29606.2	-1.20796	0.00286634	0.372959	dd_Smed_v6_42_0_1	dd_Smed_v6_42_0_1	1	472	+	472	protein_coding	- && - && -	-	10244	23948	7075	11226	26961	23483	37396	30381	877.694	2145.99	653.14	997.681	2052.54	1976.5	3729.73	2618.29	dd_Smed_v6_42_0_1	-1.20796	0.372959	NA	NA	NA
dd_Smed_v6_1530_0_1	2095.53	3473.7	1754.24	2642.45	3870.48	5030.97	3734.08	4852.6	2491.48	4372.03	-0.811262	0.00289736	0.37443	dd_Smed_v6_1530_0_1	dd_Smed_v6_1530_0_1	1	969	+	969	protein_coding	- && - && PF00188:Cysteine-rich secretory protein family|PF00040:Fibronectin type II domain	-	2191	3667	1674	2610	4536	5192	3223	5025	91.4396	160.062	75.2755	112.986	168.208	212.861	156.578	210.945	dd_Smed_v6_1530_0_1	-0.811262	0.37443	CG8483 gene product from transcript CG8483-RA	NA	dd_1530 (PI16)
dd_Smed_v6_199_0_1	7238.25	13071.6	4689.51	6311.51	11987.7	14381.7	24564.1	18139.6	7827.72	17268.3	-1.14142	0.00294351	0.377824	dd_Smed_v6_199_0_1	dd_Smed_v6_199_0_1	1	1390	+	1390	protein_coding	- && - && -	-	7568	13799	4475	6234	14049	14842	21202	18784	220.182	419.889	140.281	188.131	363.186	424.192	718.052	549.706	dd_Smed_v6_199_0_1	-1.14142	0.377824	NA	NA	NA
dd_Smed_v6_4088_0_1	991.816	813.72	1115	1161.26	621.188	567.825	827.222	595.832	1020.45	653.017	0.644553	0.00301889	0.384898	dd_Smed_v6_4088_0_1	dd_Smed_v6_4088_0_1	1	938	+	938	protein_coding	- && - && -	-	1037	859	1064	1147	728	586	714	617	44.7087	38.7339	49.4266	51.2943	27.8886	24.8187	35.8335	26.7571	dd_Smed_v6_4088_0_1	0.644553	0.384898	NA	NA	NA
dd_Smed_v6_1794_0_1	1370.56	1935.31	2023.56	2059.29	1116.09	1242.24	1390.29	1051.64	1847.18	1200.06	0.622417	0.00305696	0.385676	dd_Smed_v6_1794_0_1	dd_Smed_v6_1794_0_1	1	810	+	810	protein_coding	- && sp|Q86IC8|CAMT2_DICDI Probable caffeoyl-CoA O-methyltransferase 2 OS=Dictyostelium discoideum OX=44689 GN=omt6 PE=1 SV=1 && PF01596:O-methyltransferase	-	1433	2043	1931	2034	1308	1282	1200	1089	71.5446	106.68	103.877	105.335	58.0258	62.8764	69.7413	54.689	dd_Smed_v6_1794_0_1	0.622417	0.385676	catechol-O-methyltransferase domain containing 1	NA	NA
dd_Smed_v6_773_0_1	7112	6119.47	6482.52	6447.18	5242.55	5248.99	4673.69	5097.89	6540.29	5065.78	0.368486	0.00306559	0.385676	dd_Smed_v6_773_0_1	dd_Smed_v6_773_0_1	1	1727	+	1727	protein_coding	- && sp|P53451|TCPD_TAKRU T-complex protein 1 subunit delta OS=Takifugu rubripes OX=31033 GN=cct4 PE=2 SV=1 && PF00118:TCP-1/cpn60 chaperonin family	-	7436	6460	6186	6368	6144	5417	4034	5279	174.126	158.213	156.077	154.675	127.837	124.61	109.961	124.342	dd_Smed_v6_773_0_1	0.368486	0.385676	NCBI: chaperonin containing TCP1 subunit 4B mRNA - partial cds	Chaperonin-containing TCP1 theta subunit	NA
dd_Smed_v6_5228_0_1	1183.1	1220.11	1189.41	1284.78	897.651	950.574	1021.86	919.338	1219.35	947.356	0.364658	0.00311451	0.389252	dd_Smed_v6_5228_0_1	dd_Smed_v6_5228_0_1	1	1681	+	1681	protein_coding	- && - && PF12874:Zinc-finger of C2H2 type	-	1237	1288	1135	1269	1052	981	882	952	29.759	32.4078	29.4205	31.6667	22.4878	23.1839	24.6999	23.037	dd_Smed_v6_5228_0_1	0.364658	0.389252	zinc finger protein 346-like	NA	NA
dd_Smed_v6_50476_0_1	11.4771	14.2093	23.0546	18.2238	5.11968	1.93797	8.11002	6.75984	16.7412	5.48188	1.62413	0.00325366	0.403986	dd_Smed_v6_50476_0_1	dd_Smed_v6_50476_0_1	1	1160	+	1160	protein_coding	- && - && -	-	12	15	22	18	6	2	7	7	0.418349	0.546934	0.826393	0.650913	0.185863	0.0684947	0.284076	0.245469	dd_Smed_v6_50476_0_1	1.62413	0.403986	NA	NA	NA
dd_Smed_v6_2441_0_1	1244.31	1544.08	1429.38	1386.02	948.848	975.768	1174.79	880.711	1400.95	995.03	0.494112	0.00349367	0.426664	dd_Smed_v6_2441_0_1	dd_Smed_v6_2441_0_1	1	1241	+	1241	protein_coding	- && sp|A4IHG1|LRC58_XENTR Leucine-rich repeat-containing protein 58 OS=Xenopus tropicalis OX=8364 GN=lrrc58 PE=2 SV=1 && PF13855:Leucine rich repeat	-	1301	1630	1364	1369	1112	1007	1014	912	42.3957	55.5542	47.8921	46.2744	32.1982	32.2361	38.4645	29.8937	dd_Smed_v6_2441_0_1	0.494112	0.426664	CG32687 gene product from transcript CG32687-RB	NA	NA
dd_Smed_v6_7212_0_1	417.959	542.796	613.042	633.784	327.66	391.47	397.391	290.673	551.895	351.798	0.650089	0.00349435	0.426664	dd_Smed_v6_7212_0_1	dd_Smed_v6_7212_0_1	1	642	+	642	protein_coding	- && sp|Q6GL89|IF2A_XENTR Eukaryotic translation initiation factor 2 subunit 1 OS=Xenopus tropicalis OX=8364 GN=eif2s1 PE=2 SV=1 && PF07541:Eukaryotic translation initiation factor 2 alpha subunit|PF00575:S1 RNA binding domain	-	437	573	585	626	384	404	343	301	27.5272	37.7503	39.7048	40.9023	21.4929	24.9995	25.1509	19.0717	dd_Smed_v6_7212_0_1	0.650089	0.426664	eukaryotic translation initiation factor 2 subunit 1, putative	NA	NA
dd_Smed_v6_10561_0_1	409.351	316.394	396.119	397.887	283.289	257.75	212.019	278.119	379.938	257.794	0.557557	0.00350369	0.426664	dd_Smed_v6_10561_0_1	dd_Smed_v6_10561_0_1	1	2391	+	2391	protein_coding	- && sp|Q6NVM6|NOL10_XENTR Nucleolar protein 10 OS=Xenopus tropicalis OX=8364 GN=nol10 PE=2 SV=1 && -	-	428	334	378	393	332	266	183	288	7.23902	5.90838	6.88865	6.8948	4.9895	4.41964	3.60301	4.89971	dd_Smed_v6_10561_0_1	0.557557	0.426664	nucleolar protein 10	NA	NA
dd_Smed_v6_12505_0_1	359.617	317.341	273.511	256.146	223.559	215.115	148.297	163.202	301.654	187.543	0.683905	0.00368681	0.446104	dd_Smed_v6_12505_0_1	dd_Smed_v6_12505_0_1	1	2263	+	2263	protein_coding	- && sp|O46606|DDHD1_BOVIN Phospholipase DDHD1 OS=Bos taurus OX=9913 GN=DDHD1 PE=1 SV=1 && PF02862:DDHD domain	-	376	335	261	253	262	222	128	169	6.71922	6.26126	5.02548	4.6897	4.16021	3.89721	2.66268	3.0378	dd_Smed_v6_12505_0_1	0.683905	0.446104	DDHD domain containing 1	NA	NA
dd_Smed_v6_1811_0_1	2019.98	2465.79	2348.42	2723.45	1607.58	1772.27	1887.32	1514.2	2389.41	1695.34	0.495253	0.00379551	0.455883	dd_Smed_v6_1811_0_1	dd_Smed_v6_1811_0_1	1	1600	+	1600	protein_coding	- && sp|Q99615|DNJC7_HUMAN DnaJ homolog subfamily C member 7 OS=Homo sapiens OX=9606 GN=DNAJC7 PE=1 SV=2 && PF00226:DnaJ domain|PF13414:TPR repeat	-	2112	2603	2241	2690	1884	1829	1629	1568	53.3814	68.8106	61.03	70.5247	42.3116	45.4128	47.9286	39.8642	dd_Smed_v6_1811_0_1	0.495253	0.455883	DnaJ (Hsp40) homolog, subfamily C, member 7	NA	NA
dd_Smed_v6_12523_0_1	512.646	630.893	797.478	763.375	408.721	480.616	475.015	401.728	676.098	441.52	0.614886	0.00381563	0.455883	dd_Smed_v6_12523_0_1	dd_Smed_v6_12523_0_1	1	2546	+	2546	protein_coding	- && sp|Q9VMC9|KFA_DROME Kynurenine formamidase OS=Drosophila melanogaster OX=7227 GN=KFase PE=1 SV=1 && PF07859:alpha/beta hydrolase fold	-	536	666	761	754	479	496	410	416	8.51378	11.0641	13.0241	12.4229	6.76045	7.73941	7.58087	6.64649	dd_Smed_v6_12523_0_1	0.614886	0.455883	arylformamidase	NA	NA
dd_Smed_v6_10417_0_1	630.286	772.986	684.301	735.027	489.783	559.104	488.918	545.616	705.65	520.855	0.437958	0.00394661	0.468585	dd_Smed_v6_10417_0_1	dd_Smed_v6_10417_0_1	1	2124	+	2124	protein_coding	- && sp|Q5RHD1|KDM7A_DANRE Lysine-specific demethylase 7A OS=Danio rerio OX=7955 GN=kdm7a PE=2 SV=2 && PF17811:Jumonji helical domain|PF02373:JmjC domain, hydroxylase	-	659	816	653	726	574	577	422	565	12.5472	16.2494	13.3962	14.3381	9.71082	10.7921	9.35302	10.8206	dd_Smed_v6_10417_0_1	0.437958	0.468585	PHD finger protein 8	NA	NA
dd_Smed_v6_9628_0_1	276.408	421.543	328.004	412.061	204.787	270.347	155.249	224.04	359.504	213.606	0.749889	0.00398591	0.470313	dd_Smed_v6_9628_0_1	dd_Smed_v6_9628_0_1	1	1252	+	1252	protein_coding	- && - && PF15247:Histone RNA hairpin-binding protein RNA-binding domain	-	289	445	313	407	240	279	134	232	9.33489	15.0334	10.8934	13.6364	6.8882	8.85288	5.03842	7.53774	dd_Smed_v6_9628_0_1	0.749889	0.470313	stem-loop binding protein	NA	NA
dd_Smed_v6_14470_0_1	22.9543	23.6822	15.719	26.3233	39.2509	40.6974	45.1844	38.6277	22.1697	40.9401	-0.879604	0.00401692	0.471046	dd_Smed_v6_14470_0_1	dd_Smed_v6_14470_0_1	1	627	+	627	protein_coding	- && - && -	-	24	25	15	26	46	42	39	40	1.54796	1.68645	1.04243	1.73946	2.63626	2.66113	2.92813	2.59507	dd_Smed_v6_14470_0_1	-0.879604	0.471046	NA	NA	NA
dd_Smed_v6_16842_0_1	145.377	142.093	132.04	116.43	99.8338	82.3637	64.8801	92.7064	133.985	84.946	0.652708	0.00407939	0.475437	dd_Smed_v6_16842_0_1	dd_Smed_v6_16842_0_1	1	2120	+	2120	protein_coding	- && sp|Q0R4F1|PIF1_XENLA ATP-dependent DNA helicase PIF1 OS=Xenopus laevis OX=8355 GN=pif1 PE=2 SV=1 && PF05970:PIF1-like helicase	-	152	150	126	115	117	85	56	96	2.8995	2.99266	2.58974	2.27547	1.98312	1.59282	1.2435	1.84201	dd_Smed_v6_16842_0_1	0.652708	0.475437	PIF1 5'-to-3' DNA helicase	NA	NA
dd_Smed_v6_18654_0_1	58.3421	36.9442	33.5339	48.5968	84.4747	81.3947	69.5144	71.4612	44.3543	76.7113	-0.790773	0.00413963	0.479516	dd_Smed_v6_18654_0_1	dd_Smed_v6_18654_0_1	1	1975	+	1975	protein_coding	- && - && -	-	61	39	32	48	99	84	60	74	1.24905	0.835216	0.706	1.01949	1.80122	1.68965	1.43014	1.52413	dd_Smed_v6_18654_0_1	-0.790773	0.479516	mariner transposase	NA	NA
dd_Smed_v6_30074_0_1	12.4336	11.3674	6.28761	20.2487	3.41312	1.93797	5.79287	0	12.5843	2.78599	2.20687	0.00418308	0.481612	dd_Smed_v6_30074_0_1	dd_Smed_v6_30074_0_1	1	1128	+	1128	protein_coding	- && sp|Q3T030|PRS6B_BOVIN 26S proteasome regulatory subunit 6B OS=Bos taurus OX=9913 GN=PSMC4 PE=2 SV=1 && PF00004:ATPase family associated with various cellular activities (AAA)|PF17862:AAA+ lid domain	-	13	12	6	20	4	2	5	0	0.466069	0.449959	0.231774	0.743754	0.127423	0.0704378	0.208667	0	dd_Smed_v6_30074_0_1	2.20687	0.481612	Regulatory particle triple-A ATPase 3	NA	NA
dd_Smed_v6_8901_0_1	439.957	600.58	659.151	664.157	268.783	341.083	483.125	273.291	590.961	341.57	0.792208	0.00423418	0.483404	dd_Smed_v6_8901_0_1	dd_Smed_v6_8901_0_1	1	1043	+	1043	protein_coding	- && - && -	-	460	634	629	656	315	352	417	283	17.8357	25.7102	26.2777	26.3832	10.8524	13.4074	18.8211	11.0372	dd_Smed_v6_8901_0_1	0.792208	0.483404	NA	NA	NA
dd_Smed_v6_5017_0_1	2311.69	2393.79	1568.76	2163.57	1426.68	1502.9	1016.07	1418.6	2109.45	1341.06	0.653286	0.00424954	0.483404	dd_Smed_v6_5017_0_1	dd_Smed_v6_5017_0_1	1	1592	+	1592	protein_coding	- && sp|P35615|ERF1_XENLA Eukaryotic peptide chain release factor subunit 1 OS=Xenopus laevis OX=8355 GN=etf1 PE=2 SV=1 && PF03465:eRF1 domain 3|PF03464:eRF1 domain 2|PF03463:eRF1 domain 1	-	2417	2527	1497	2137	1672	1551	877	1469	61.3973	67.1372	40.9733	56.308	37.7391	38.7038	25.9329	37.535	dd_Smed_v6_5017_0_1	0.653286	0.483404	AGAP010310-PA	NA	NA
dd_Smed_v6_12061_0_1	180.765	233.033	184.436	209.574	140.791	138.565	99.6374	145.819	201.952	131.203	0.619354	0.00432447	0.48558	dd_Smed_v6_12061_0_1	dd_Smed_v6_12061_0_1	1	2137	+	2137	protein_coding	- && - && -	-	189	246	176	207	165	143	86	151	3.57662	4.86891	3.58864	4.06326	2.77446	2.65838	1.89447	2.87428	dd_Smed_v6_12061_0_1	0.619354	0.48558	NA	NA	NA
dd_Smed_v6_5139_0_1	579.596	628.999	666.486	742.114	496.609	485.461	466.905	494.434	654.299	485.852	0.428849	0.00434086	0.48558	dd_Smed_v6_5139_0_1	dd_Smed_v6_5139_0_1	1	1026	+	1026	protein_coding	- && sp|Q26544|WSL17_SCHMA WD repeat-containing protein SL1-17 OS=Schistosoma mansoni OX=6183 PE=2 SV=1 && PF00400:WD domain, G-beta repeat	-	606	664	636	733	582	501	403	512	23.8859	27.373	27.0104	29.9685	20.3833	19.3988	18.4906	20.2992	dd_Smed_v6_5139_0_1	0.428849	0.48558	NCBI: clone Smed_01927_V2 WD repeat containing protein-61 mRNA - complete cds	WD repeat containing protein-61	NA
dd_Smed_v6_8077_0_1	46.865	67.2574	57.6364	57.7087	95.5674	98.8364	159.883	74.3583	57.3669	107.161	-0.897529	0.00434535	0.48558	dd_Smed_v6_8077_0_1	dd_Smed_v6_8077_0_1	1	593	+	593	protein_coding	- && - && -	-	49	71	55	57	112	102	138	77	3.34162	5.06413	4.04138	4.03208	6.78675	6.8333	10.9551	5.28194	dd_Smed_v6_8077_0_1	-0.897529	0.48558	NA	NA	NA
dd_Smed_v6_33_0_1	139.639	125.989	39.8215	57.7087	221.853	179.262	230.556	193.138	90.7895	206.202	-1.18156	0.00453736	0.501149	dd_Smed_v6_33_0_1	dd_Smed_v6_33_0_1	1	211	+	211	protein_coding	- && - && -	-	146	133	38	57	260	185	199	200	27.9825	26.6606	7.84735	11.3319	44.2782	34.8317	44.3981	38.5571	dd_Smed_v6_33_0_1	-1.18156	0.501149	lectin-like	NA	dd_33 (SFTPA1)
dd_Smed_v6_7994_0_1	253.454	263.346	303.901	437.371	161.27	170.541	242.142	137.128	314.518	177.77	0.824799	0.00453744	0.501149	dd_Smed_v6_7994_0_1	dd_Smed_v6_7994_0_1	1	1266	+	1266	protein_coding	- && - && -	-	265	278	290	432	189	176	209	142	8.46502	9.28779	9.98127	14.3139	5.36447	5.52286	7.77153	4.5626	dd_Smed_v6_7994_0_1	0.824799	0.501149	NA	NA	NA
dd_Smed_v6_18434_0_1	11.4771	11.3674	6.28761	15.1865	2.55984	1.93797	5.79287	0	11.0797	2.57267	2.15388	0.00467223	0.51162	dd_Smed_v6_18434_0_1	dd_Smed_v6_18434_0_1	1	402	+	402	protein_coding	- && - && -	-	12	12	6	15	3	2	5	0	1.20718	1.26257	0.65035	1.56521	0.26816	0.197646	0.585515	0	dd_Smed_v6_18434_0_1	2.15388	0.51162	NA	NA	NA
dd_Smed_v6_11910_0_1	322.316	246.295	254.648	240.959	371.177	382.749	370.744	366.963	266.055	372.908	-0.486717	0.00470097	0.51162	dd_Smed_v6_11910_0_1	dd_Smed_v6_11910_0_1	1	1499	+	1499	protein_coding	- && - && PF00001:7 transmembrane receptor (rhodopsin family)	-	337	260	243	238	435	395	320	380	9.09168	7.33623	7.0636	6.66015	10.4276	10.4684	10.0494	10.3119	dd_Smed_v6_11910_0_1	-0.486717	0.51162	NCBI: GCR079 (gcr079) mRNA - complete cds	NA	NA
dd_Smed_v6_14647_0_1	277.364	305.974	332.195	274.37	172.363	196.704	250.252	156.442	297.476	193.94	0.619684	0.00473067	0.51162	dd_Smed_v6_14647_0_1	dd_Smed_v6_14647_0_1	1	1626	+	1626	protein_coding	- && - && -	-	290	323	317	271	202	203	216	162	7.21262	8.40201	8.49494	6.99129	4.46405	4.95976	6.25355	4.05277	dd_Smed_v6_14647_0_1	0.619684	0.51162	NA	NA	NA
dd_Smed_v6_11158_0_1	339.532	497.326	347.914	439.396	250.011	302.323	279.216	214.384	406.042	261.484	0.635619	0.00475849	0.51162	dd_Smed_v6_11158_0_1	dd_Smed_v6_11158_0_1	1	1445	+	1445	protein_coding	- && sp|O95922|TTLL1_HUMAN Probable tubulin polyglutamylase TTLL1 OS=Homo sapiens OX=9606 GN=TTLL1 PE=2 SV=1 && PF03133:Tubulin-tyrosine ligase family	-	355	525	332	434	293	312	241	222	9.93519	15.3671	10.0113	12.5988	7.28615	8.57771	7.85132	6.24946	dd_Smed_v6_11158_0_1	0.635619	0.51162	tubulin tyrosine ligase-like family, member 1	NA	NA
dd_Smed_v6_3107_0_1	1805.74	2080.24	2264.59	2353.91	1547	1637.58	1640.54	1493.92	2126.12	1579.76	0.428523	0.00478144	0.51162	dd_Smed_v6_3107_0_1	dd_Smed_v6_3107_0_1	1	4797	+	4797	protein_coding	- && sp|A2CEA7|RGRF2_DANRE Ras-specific guanine nucleotide-releasing factor 2 OS=Danio rerio OX=7955 GN=rasgrf2 PE=3 SV=1 && PF13383:Methyltransferase domain	-	1888	2196	2161	2325	1813	1690	1416	1547	15.9165	19.3626	19.6294	20.3311	13.5808	13.9959	13.8959	13.1183	dd_Smed_v6_3107_0_1	0.428523	0.51162	ras GTP exchange factor	NA	NA
dd_Smed_v6_5700_0_1	50.6907	77.6775	89.0744	135.666	32.4246	30.0385	59.0873	42.4904	88.2772	41.0102	1.11118	0.00480726	0.51162	dd_Smed_v6_5700_0_1	dd_Smed_v6_5700_0_1	1	700	+	700	protein_coding	- && sp|P62803|H4_BOVIN Histone H4 OS=Bos taurus OX=9913 PE=1 SV=2 && PF15511:Centromere kinetochore component CENP-T histone fold	-	53	82	85	134	38	31	51	44	3.06192	4.9547	5.29106	8.03	1.95067	1.75933	3.42978	2.55689	dd_Smed_v6_5700_0_1	1.11118	0.51162	Histone H4 replacement	NA	NA
dd_Smed_v6_13656_0_1	94.6864	101.36	137.279	118.455	67.4091	73.6428	82.2588	60.8386	112.945	71.0373	0.670701	0.00482759	0.51162	dd_Smed_v6_13656_0_1	dd_Smed_v6_13656_0_1	1	922	+	922	protein_coding	- && - && -	-	99	107	131	117	79	76	71	63	4.3423	4.90856	6.19102	5.32309	3.07889	3.27467	3.62511	2.7795	dd_Smed_v6_13656_0_1	0.670701	0.51162	NA	NA	NA
dd_Smed_v6_30894_0_1	3.82571	0	4.19174	1.01243	8.5328	10.6588	11.5857	8.69122	2.25747	9.86715	-2.13574	0.0048942	0.51162	dd_Smed_v6_30894_0_1	dd_Smed_v6_30894_0_1	1	722	+	722	protein_coding	- && - && -	-	4	0	4	1	10	11	10	9	0.224047	0	0.241404	0.0580994	0.497693	0.605258	0.652013	0.507064	dd_Smed_v6_30894_0_1	-2.13574	0.51162	NA	NA	NA
dd_Smed_v6_9696_0_1	900.956	1260.84	1094.04	1230.11	707.369	846.893	845.759	715.578	1121.49	778.9	0.526254	0.00491762	0.51162	dd_Smed_v6_9696_0_1	dd_Smed_v6_9696_0_1	1	1429	+	1429	protein_coding	- && - && PF00452:Apoptosis regulator proteins, Bcl-2 family	-	942	1331	1044	1215	829	874	730	741	26.6584	39.3955	31.8339	35.6659	20.8459	24.2976	24.0483	21.0932	dd_Smed_v6_9696_0_1	0.526254	0.51162	NCBI: bax-1 mRNA - complete cds	Bax-1	NA
dd_Smed_v6_14467_0_1	57.3857	25.5768	18.8628	30.373	121.166	92.0535	37.0744	84.0152	33.0496	83.5772	-1.33972	0.00492405	0.51162	dd_Smed_v6_14467_0_1	dd_Smed_v6_14467_0_1	1	1683	+	1683	protein_coding	- && - && -	-	60	27	18	30	142	95	32	87	1.44173	0.678549	0.466026	0.747732	3.03182	2.24246	0.895075	2.10277	dd_Smed_v6_14467_0_1	-1.33972	0.51162	NA	TNF receptor associated factor-2	NA
dd_Smed_v6_11312_0_1	309.883	474.591	474.714	496.093	241.478	287.788	326.718	262.668	438.82	279.663	0.650894	0.00492849	0.51162	dd_Smed_v6_11312_0_1	dd_Smed_v6_11312_0_1	1	877	+	877	protein_coding	- && sp|P22087|FBRL_HUMAN rRNA 2'-O-methyltransferase fibrillarin OS=Homo sapiens OX=9606 GN=FBL PE=1 SV=2 && PF01269:Fibrillarin	-	324	501	453	490	283	297	282	272	14.9404	24.1624	22.5071	23.4372	11.5954	13.4537	15.1371	12.6161	dd_Smed_v6_11312_0_1	0.650894	0.51162	Fibrillarin	NA	NA
dd_Smed_v6_122_1_1	30866.8	46347	12295.4	18246.1	46167.6	50470.5	78093.7	74810.2	26938.8	62385.5	-1.21152	0.00498544	0.512581	dd_Smed_v6_122_1_1	dd_Smed_v6_122_1_1	1	1259	+	1259	protein_coding	- && sp|P38571|LICH_HUMAN Lysosomal acid lipase/cholesteryl ester hydrolase OS=Homo sapiens OX=9606 GN=LIPA PE=1 SV=2 && PF04083:Partial alpha/beta-hydrolase lipase region	-	32273	48926	11733	18022	54106	52086	67405	77468	1036.64	1643.67	406.074	600.463	1544.25	1643.54	2520.35	2502.96	dd_Smed_v6_122_1_1	-1.21152	0.512581	#N/A	#N/A	#N/A
dd_Smed_v6_13818_0_1	56.4293	78.6248	47.1571	49.6093	29.8648	39.7284	30.1229	28.0051	57.9551	31.9303	0.861888	0.00499171	0.512581	dd_Smed_v6_13818_0_1	dd_Smed_v6_13818_0_1	1	519	+	519	protein_coding	- && - && -	-	59	83	45	49	35	41	26	29	4.59727	6.76413	3.77804	3.96039	2.42326	3.13835	2.3583	2.27294	dd_Smed_v6_13818_0_1	0.861888	0.512581	NA	NA	NA
dd_Smed_v6_9745_0_1	388.31	549.427	587.891	612.522	296.088	337.207	410.135	335.095	534.538	344.631	0.634104	0.00502896	0.513629	dd_Smed_v6_9745_0_1	dd_Smed_v6_9745_0_1	1	1244	+	1244	protein_coding	- && sp|Q9NRZ5|PLCD_HUMAN 1-acyl-sn-glycerol-3-phosphate acyltransferase delta OS=Homo sapiens OX=9606 GN=AGPAT4 PE=1 SV=1 && PF16076:Acyltransferase C-terminus|PF01553:Acyltransferase	-	406	580	561	605	347	348	354	347	13.1984	19.7201	19.6501	20.4006	10.0232	11.1133	13.396	11.3466	dd_Smed_v6_9745_0_1	0.634104	0.513629	CG4729 gene product from transcript CG4729-RA	NA	NA
dd_Smed_v6_9416_0_1	923.91	950.129	881.313	1074.19	779.898	712.204	700.937	718.475	957.386	727.878	0.395018	0.00507506	0.514707	dd_Smed_v6_9416_0_1	dd_Smed_v6_9416_0_1	1	2285	+	2285	protein_coding	- && sp|P27446|FYN_XIPHE Tyrosine-protein kinase Fyn OS=Xiphophorus helleri OX=8084 GN=fyn PE=2 SV=3 && PF00018:SH3 domain|PF00017:SH2 domain|PF07714:Protein tyrosine kinase	-	966	1003	841	1061	914	735	605	744	17.0965	18.5659	16.0373	19.4777	14.3734	12.7787	12.4642	13.2448	dd_Smed_v6_9416_0_1	0.395018	0.514707	NCBI: clone Smed_07433_V2 tyrosine kinase-1 mRNA - complete cds	Tyrosine kinase-1	Smed_23244
dd_Smed_v6_12577_0_1	431.349	569.32	622.473	533.553	267.077	350.772	430.99	336.061	539.174	346.225	0.640362	0.00509369	0.514707	dd_Smed_v6_12577_0_1	dd_Smed_v6_12577_0_1	1	1920	+	1920	protein_coding	- && - && PF07690:Major Facilitator Superfamily	-	451	601	594	527	313	362	372	348	9.49929	13.2396	13.4805	11.5138	5.8579	7.49018	9.12085	7.37285	dd_Smed_v6_12577_0_1	0.640362	0.514707	disrupted in renal carcinoma protein 2 homolog	NA	NA
dd_Smed_v6_23406_0_1	42.0829	30.3132	34.5818	28.3481	59.7296	50.3872	89.2102	52.1473	33.8315	62.8686	-0.887972	0.00513622	0.516258	dd_Smed_v6_23406_0_1	dd_Smed_v6_23406_0_1	1	987	+	987	protein_coding	- && - && -	-	44	32	33	28	70	52	77	54	1.80282	1.37131	1.45686	1.19001	2.54847	2.09301	3.67255	2.22553	dd_Smed_v6_23406_0_1	-0.887972	0.516258	NA	NA	NA
dd_Smed_v6_13786_0_1	94.6864	118.411	167.67	168.064	70.8223	90.1156	88.0516	68.5641	137.208	79.3884	0.790067	0.00516388	0.516307	dd_Smed_v6_13786_0_1	dd_Smed_v6_13786_0_1	1	1355	+	1355	protein_coding	- && - && -	-	99	125	160	166	83	93	76	71	2.95469	3.90186	5.1452	5.13899	2.20109	2.72664	2.64039	2.13146	dd_Smed_v6_13786_0_1	0.790067	0.516307	NA	NA	NA
dd_Smed_v6_34919_0_1	20.085	31.2605	52.3967	24.2984	11.0926	9.68985	13.9029	18.3481	32.0102	13.2584	1.27215	0.0052366	0.520836	dd_Smed_v6_34919_0_1	dd_Smed_v6_34919_0_1	1	1012	+	1012	protein_coding	- && sp|O75897|ST1C4_HUMAN Sulfotransferase 1C4 OS=Homo sapiens OX=9606 GN=SULT1C4 PE=1 SV=2 && PF00685:Sulfotransferase domain	-	21	33	50	24	13	10	12	19	0.839179	1.37922	2.15284	0.994808	0.461595	0.392558	0.558206	0.763713	dd_Smed_v6_34919_0_1	1.27215	0.520836	sulfotransferase family, cytosolic, 1C, member 4	NA	NA
dd_Smed_v6_7731_0_1	943.039	1244.74	1135.96	1589.52	194.548	476.74	885.151	129.403	1228.31	421.46	1.54399	0.00526526	0.520959	dd_Smed_v6_7731_0_1	dd_Smed_v6_7731_0_1	1	817	+	817	protein_coding	- && - && -	zf-C2H2	986	1314	1084	1570	228	492	764	134	48.8057	68.0259	57.8135	80.6095	10.0279	23.9237	44.0215	6.67175	dd_Smed_v6_7731_0_1	1.54399	0.520959	NCBI: EGR-like protein 1 mRNA - complete cds	EGR-like protein 1	EGR-like protein 1
dd_Smed_v6_585_0_1	938.256	1559.23	2397.67	2653.59	703.956	781.002	1357.85	627.7	1887.19	867.627	1.12138	0.00544921	0.53388	dd_Smed_v6_585_0_1	dd_Smed_v6_585_0_1	1	659	+	659	protein_coding	- && - && -	-	981	1646	2288	2621	825	806	1172	650	60.2004	105.644	151.284	166.836	44.9849	48.5886	83.7213	40.1222	dd_Smed_v6_585_0_1	1.12138	0.53388	NA	NA	NA
dd_Smed_v6_9359_0_1	1127.63	1434.19	1196.74	1464.99	913.863	997.085	768.135	988.868	1305.89	916.988	0.509703	0.00545206	0.53388	dd_Smed_v6_9359_0_1	dd_Smed_v6_9359_0_1	1	2001	+	2001	protein_coding	- && sp|Q1LZE1|KCMF1_BOVIN E3 ubiquitin-protein ligase KCMF1 OS=Bos taurus OX=9913 GN=KCMF1 PE=2 SV=1 && PF00569:Zinc finger, ZZ type|PF05605:Drought induced 19 protein (Di19), zinc-binding	-	1179	1514	1142	1447	1071	1029	663	1024	23.8277	32.0022	24.868	30.334	19.2327	20.4293	15.5977	20.8166	dd_Smed_v6_9359_0_1	0.509703	0.53388	potassium channel modulatory factor 1	NA	NA
dd_Smed_v6_10716_0_1	285.016	312.605	303.901	338.153	224.413	220.929	169.152	244.32	309.919	214.703	0.52729	0.00549347	0.535177	dd_Smed_v6_10716_0_1	dd_Smed_v6_10716_0_1	1	3063	+	3063	protein_coding	- && sp|P25723|TLD_DROME Dorsal-ventral patterning protein tolloid OS=Drosophila melanogaster OX=7227 GN=tld PE=2 SV=2 && PF07645:Calcium-binding EGF domain	-	298	330	290	334	263	228	146	253	3.93446	4.55689	4.12546	4.57413	3.08537	2.95715	2.24388	3.35993	dd_Smed_v6_10716_0_1	0.52729	0.535177	notch 1	NA	dd_10716 (NOTCH1)
dd_Smed_v6_957_0_1	341.445	736.042	738.794	484.956	250.011	263.564	412.452	299.364	575.309	306.348	0.910059	0.00553731	0.536696	dd_Smed_v6_957_0_1	dd_Smed_v6_957_0_1	1	1882	+	1882	protein_coding	- && sp|P34855|NU5M_APILI NADH-ubiquinone oxidoreductase chain 5 OS=Apis mellifera ligustica OX=7469 GN=ND5 PE=3 SV=1 && PF00361:Proton-conducting membrane transporter	-	357	777	705	479	293	272	356	310	7.67122	17.4623	16.3227	10.6764	5.59431	5.74162	8.9048	6.70038	dd_Smed_v6_957_0_1	0.910059	0.536696	NADH dehydrogenase subunit 5	NA	NA
dd_Smed_v6_12075_0_1	182.678	233.033	328.004	255.133	116.046	162.789	184.213	108.157	249.712	142.802	0.808043	0.00564764	0.543692	dd_Smed_v6_12075_0_1	dd_Smed_v6_12075_0_1	1	1192	+	1192	protein_coding	- && sp|Q2KIR8|TDH_BOVIN L-threonine 3-dehydrogenase, mitochondrial OS=Bos taurus OX=9913 GN=TDH PE=2 SV=1 && PF01370:NAD dependent epimerase/dehydratase family	-	191	246	313	252	136	168	159	112	6.47997	8.72891	11.4417	8.86815	4.09979	5.5991	6.27935	3.82207	dd_Smed_v6_12075_0_1	0.808043	0.543692	GH14551 gene product from transcript GH14551-RA	NA	NA
dd_Smed_v6_14356_0_1	159.724	227.349	202.251	189.325	132.258	148.255	123.967	122.643	194.662	131.781	0.562065	0.00566674	0.543692	dd_Smed_v6_14356_0_1	dd_Smed_v6_14356_0_1	1	1063	+	1063	protein_coding	- && sp|P97402|GCNT2_MOUSE N-acetyllactosaminide beta-1,6-N-acetylglucosaminyl-transferase OS=Mus musculus OX=10090 GN=Gcnt2 PE=2 SV=2 && PF02485:Core-2/I-Branching enzyme	-	167	240	193	187	155	153	107	127	6.35329	9.54947	7.91126	7.37933	5.23959	5.71798	4.73854	4.8599	dd_Smed_v6_14356_0_1	0.562065	0.543692	N-acetyllactosaminide beta-1,6-N-acetylglucosaminyl-transferase, isoform B-like	NA	NA
dd_Smed_v6_4279_0_1	319.447	587.318	860.354	867.656	214.173	232.556	498.187	225.006	658.694	292.481	1.17229	0.00575442	0.54933	dd_Smed_v6_4279_0_1	dd_Smed_v6_4279_0_1	1	786	+	786	protein_coding	- && - && -	-	334	620	821	857	251	240	430	233	17.1846	33.3634	45.5137	45.7369	11.4749	12.1304	25.7537	12.0584	dd_Smed_v6_4279_0_1	1.17229	0.54933	NA	NA	NA
dd_Smed_v6_7802_0_1	90.8607	198.93	50.3009	68.8455	172.363	215.115	298.912	279.085	102.234	241.369	-1.23743	0.00585493	0.554761	dd_Smed_v6_7802_0_1	dd_Smed_v6_7802_0_1	1	595	+	595	protein_coding	- && - && -	-	95	210	48	68	202	222	258	289	6.45688	14.9281	3.51517	4.79403	12.1992	14.8225	20.4125	19.7578	dd_Smed_v6_7802_0_1	-1.23743	0.554761	NA	NA	NA
dd_Smed_v6_2136_1_1	26.78	32.2078	32.486	45.5595	46.0771	64.922	66.0387	64.7013	34.2583	60.4348	-0.817145	0.00589754	0.554761	dd_Smed_v6_2136_1_1	dd_Smed_v6_2136_1_1	1	855	+	855	protein_coding	- && - && -	-	28	34	31	45	54	67	57	67	1.32437	1.68195	1.57986	2.20778	2.26948	3.1131	3.13836	3.18762	dd_Smed_v6_2136_1_1	-0.817145	0.554761	NA	NA	NA
dd_Smed_v6_6042_0_1	782.359	699.098	816.341	758.313	927.516	975.768	1007.96	995.628	764.028	976.718	-0.354234	0.00589892	0.554761	dd_Smed_v6_6042_0_1	dd_Smed_v6_6042_0_1	1	1261	+	1261	protein_coding	- && sp|P26696|MK01_XENLA Mitogen-activated protein kinase 1 OS=Xenopus laevis OX=8355 GN=mapk1 PE=1 SV=3 && PF00069:Protein kinase domain	-	818	738	779	749	1087	1007	870	1031	26.2334	24.7538	26.9181	24.9158	30.9751	31.7248	32.4786	33.2584	dd_Smed_v6_6042_0_1	-0.354234	0.554761	rolled	NLK-1	NA
dd_Smed_v6_8938_0_1	0.956429	16.1039	1.04793	1.01243	9.38608	19.3797	27.8058	67.5984	4.78017	31.0425	-2.6881	0.00595935	0.557684	dd_Smed_v6_8938_0_1	dd_Smed_v6_8938_0_1	1	398	+	398	protein_coding	- && - && -	-	1	17	1	1	11	20	24	70	0.101609	1.80662	0.109481	0.105396	0.993135	1.99633	2.83872	7.15438	dd_Smed_v6_8938_0_1	-2.6881	0.557684	NA	NA	NA
dd_Smed_v6_26081_0_1	4.78214	8.52558	4.19174	11.1368	9.38608	21.3177	25.4886	25.108	7.15906	20.3251	-1.49602	0.00608256	0.562926	dd_Smed_v6_26081_0_1	dd_Smed_v6_26081_0_1	1	767	+	767	protein_coding	- && - && -	-	5	9	4	11	11	22	22	26	0.263627	0.496305	0.227241	0.601598	0.515342	1.13949	1.35027	1.37891	dd_Smed_v6_26081_0_1	-1.49602	0.562926	NA	NA	NA
dd_Smed_v6_20070_0_1	50.6907	58.7318	73.3554	79.9823	37.5443	40.6974	38.2329	40.559	65.6901	39.2584	0.740722	0.00610986	0.562926	dd_Smed_v6_20070_0_1	dd_Smed_v6_20070_0_1	1	525	+	525	protein_coding	- && sp|Q92180|GCNT1_BOVIN Beta-1,3-galactosyl-O-glycosyl-glycoprotein beta-1,6-N-acetylglucosaminyltransferase OS=Bos taurus OX=9913 GN=GCNT1 PE=2 SV=1 && -	-	53	62	70	79	44	42	33	42	4.08256	4.99498	5.80979	6.31214	3.01156	3.17815	2.95902	3.25422	dd_Smed_v6_20070_0_1	0.740722	0.562926	beta-1,3-galactosyl-O-glycosyl-glycoprotein beta-1,6-N-acetylglucosaminyltransferase 4-like	NA	NA
dd_Smed_v6_12631_0_1	280.234	288.923	357.346	331.066	218.44	247.091	221.288	219.212	314.392	226.508	0.472342	0.00611899	0.562926	dd_Smed_v6_12631_0_1	dd_Smed_v6_12631_0_1	1	1342	+	1342	protein_coding	- && - && PF00567:Tudor domain	-	293	305	341	327	256	255	191	227	8.82939	9.61277	11.0719	10.2212	6.85466	7.54871	6.7	6.88067	dd_Smed_v6_12631_0_1	0.472342	0.562926	NA	NA	NA
dd_Smed_v6_7188_0_1	317.534	528.586	695.829	816.022	224.413	279.068	429.831	253.011	589.493	296.581	0.99195	0.0061339	0.562926	dd_Smed_v6_7188_0_1	dd_Smed_v6_7188_0_1	1	1216	+	1216	protein_coding	- && sp|Q290J8|PIGV_DROPS GPI mannosyltransferase 2 OS=Drosophila pseudoobscura pseudoobscura OX=46245 GN=GA19757 PE=3 SV=1 && PF00583:Acetyltransferase (GNAT) family|PF04188:Mannosyltransferase (PIG-V)	-	332	558	664	806	263	288	371	262	11.0413	19.4089	23.7934	27.8042	7.77179	9.40901	14.3626	8.76446	dd_Smed_v6_7188_0_1	0.99195	0.562926	CG1969 gene product from transcript CG1969-RG	NA	NA
dd_Smed_v6_14391_0_1	174.07	9.47287	82.7868	10.1243	14.5058	3.87594	22.0129	10.6226	69.1135	12.7543	2.4424	0.00625307	0.571103	dd_Smed_v6_14391_0_1	dd_Smed_v6_14391_0_1	1	1672	+	1672	protein_coding	- && sp|Q670P5|WNT11_XENLA Protein Wnt-11 OS=Xenopus laevis OX=8355 GN=wnt11 PE=2 SV=1 && PF00110:wnt family	-	182	10	79	10	17	4	19	11	4.40201	0.252968	2.05879	0.250884	0.365352	0.0950405	0.534947	0.267617	dd_Smed_v6_14391_0_1	2.4424	0.571103	NCBI: wnt11-1 (wnt11-1) mRNA - complete cds	wnt11-1	wnt11-1
dd_Smed_v6_7468_0_1	912.433	1073.28	917.991	1044.83	741.5	807.164	638.374	745.514	987.133	733.138	0.428692	0.00640729	0.581035	dd_Smed_v6_7468_0_1	dd_Smed_v6_7468_0_1	1	1435	+	1435	protein_coding	- && sp|Q62420|SH3G2_MOUSE Endophilin-A1 OS=Mus musculus OX=10090 GN=Sh3gl2 PE=1 SV=2 && PF00018:SH3 domain|PF03114:BAR domain	-	954	1133	876	1032	869	833	551	772	26.8851	33.3948	26.5995	30.1673	21.7604	23.061	18.0756	21.8838	dd_Smed_v6_7468_0_1	0.428692	0.581035	endophilin-A2-like	NA	NA
dd_Smed_v6_2844_0_1	1548.46	1418.09	1882.09	2131.17	1093.91	1007.74	1436.63	1011.08	1744.95	1137.34	0.617784	0.00642298	0.581035	dd_Smed_v6_2844_0_1	dd_Smed_v6_2844_0_1	1	1180	+	1180	protein_coding	- && sp|Q08CG8|RNF44_DANRE RING finger protein 44 OS=Danio rerio OX=7955 GN=rnf44 PE=2 SV=1 && PF13639:Ring finger domain	-	1619	1497	1796	2105	1282	1040	1240	1047	55.4856	53.6588	66.3202	74.8305	39.0395	35.0136	49.469	36.0929	dd_Smed_v6_2844_0_1	0.617784	0.581035	ring finger protein 38	NA	NA
dd_Smed_v6_10685_0_1	210.414	399.755	525.015	562.913	170.656	200.58	298.912	184.447	424.524	213.649	0.991636	0.00649235	0.584527	dd_Smed_v6_10685_0_1	dd_Smed_v6_10685_0_1	1	683	+	683	protein_coding	- && - && -	-	220	422	501	556	200	207	258	191	13.0262	26.1332	31.9624	34.1478	10.5222	12.0402	17.7825	11.3755	dd_Smed_v6_10685_0_1	0.991636	0.584527	NA	NA	NA
dd_Smed_v6_9248_0_1	75.5579	56.8372	74.4034	74.9201	91.301	91.0846	177.262	151.614	70.4296	127.815	-0.857124	0.00655773	0.587629	dd_Smed_v6_9248_0_1	dd_Smed_v6_9248_0_1	1	1835	+	1835	protein_coding	- && - && -	-	79	60	71	74	107	94	153	157	1.74103	1.38298	1.68595	1.69163	2.0953	2.03506	3.92509	3.48033	dd_Smed_v6_9248_0_1	-0.857124	0.587629	NA	NA	NA
dd_Smed_v6_14219_0_1	118.597	140.198	228.45	169.076	82.7682	79.4567	128.602	67.5984	164.08	89.6063	0.875437	0.00665828	0.590689	dd_Smed_v6_14219_0_1	dd_Smed_v6_14219_0_1	1	992	+	992	protein_coding	- && - && PF13649:Methyltransferase domain	-	124	148	218	167	97	82	111	70	5.05505	6.31032	9.57561	7.06177	3.51365	3.28388	5.26751	2.87041	dd_Smed_v6_14219_0_1	0.875437	0.590689	unknown similar to AMEV004	NA	NA
dd_Smed_v6_9204_0_1	123.379	111.78	112.129	105.293	191.135	172.479	129.76	176.722	113.145	167.524	-0.568938	0.00666985	0.590689	dd_Smed_v6_9204_0_1	dd_Smed_v6_9204_0_1	1	1054	+	1054	protein_coding	- && - && -	-	129	118	107	104	224	178	112	183	4.94954	4.73525	4.42349	4.13906	7.63671	6.7091	5.00232	7.06265	dd_Smed_v6_9204_0_1	-0.568938	0.590689	NA	NA	NA
dd_Smed_v6_11990_0_1	216.153	230.191	216.922	221.723	161.27	173.448	169.152	158.373	221.247	165.561	0.419109	0.00674298	0.590689	dd_Smed_v6_11990_0_1	dd_Smed_v6_11990_0_1	1	1283	+	1283	protein_coding	- && - && PF00400:WD domain, G-beta repeat	-	226	243	207	219	189	179	146	164	7.12357	8.01089	7.03016	7.16022	5.29339	5.54257	5.35698	5.19965	dd_Smed_v6_11990_0_1	0.419109	0.590689	CG4935 gene product from transcript CG4935-RA	NA	NA
dd_Smed_v6_1785_0_1	1054.94	1744.9	1701.85	1497.39	1910.49	2576.53	4013.3	2211.43	1499.77	2677.94	-0.836222	0.00674563	0.590689	dd_Smed_v6_1785_0_1	dd_Smed_v6_1785_0_1	1	654	+	654	protein_coding	- && - && -	-	1103	1842	1624	1479	2239	2659	3464	2290	68.2046	119.128	108.201	94.8635	123.02	161.52	249.341	142.434	dd_Smed_v6_1785_0_1	-0.836222	0.590689	NA	Uncharacterized protein	NA
dd_Smed_v6_12885_0_1	202.763	181.879	178.149	167.052	229.532	264.533	237.508	293.57	182.461	256.286	-0.48983	0.00675795	0.590689	dd_Smed_v6_12885_0_1	dd_Smed_v6_12885_0_1	1	1453	+	1453	protein_coding	- && - && PF05050:Methyltransferase FkbM domain	-	212	192	170	165	269	273	205	304	5.90046	5.58904	5.09806	4.76351	6.65251	7.46418	6.64174	8.5107	dd_Smed_v6_12885_0_1	-0.48983	0.590689	uncharacterized LOC101860018	NA	NA
dd_Smed_v6_11002_0_1	792.879	1222	1275.34	1284.78	658.732	749.025	860.821	721.372	1143.75	747.487	0.613954	0.00677845	0.590689	dd_Smed_v6_11002_0_1	dd_Smed_v6_11002_0_1	1	1815	+	1815	protein_coding	- && - && -	-	829	1290	1217	1269	772	773	743	747	18.4711	30.0618	29.217	29.3288	15.2841	16.9195	19.2711	16.7418	dd_Smed_v6_11002_0_1	0.613954	0.590689	uncharacterized LOC100870500	NA	NA
dd_Smed_v6_9173_0_1	394.049	489.747	441.18	463.695	349.845	320.734	323.242	347.649	447.168	335.367	0.414515	0.00682634	0.592146	dd_Smed_v6_9173_0_1	dd_Smed_v6_9173_0_1	1	1334	+	1334	protein_coding	- && - && PF12146:Serine aminopeptidase, S33	-	412	517	421	458	410	331	279	360	12.4898	16.3922	13.7514	14.4019	11.044	9.85728	9.8456	10.9775	dd_Smed_v6_9173_0_1	0.414515	0.592146	monoglyceride lipase-like	NA	NA
dd_Smed_v6_12539_0_1	134.856	87.1504	155.094	165.027	194.548	269.378	191.165	257.84	135.532	228.232	-0.753166	0.00697918	0.601648	dd_Smed_v6_12539_0_1	dd_Smed_v6_12539_0_1	1	941	+	941	protein_coding	- && sp|Q6P9S7|GLT10_MOUSE Polypeptide N-acetylgalactosaminyltransferase 10 OS=Mus musculus OX=10090 GN=Galnt10 PE=2 SV=1 && PF00652:Ricin-type beta-trefoil lectin domain	-	141	92	148	163	228	278	165	267	6.05962	4.13523	6.85321	7.26619	8.7065	11.7365	8.25445	11.5419	dd_Smed_v6_12539_0_1	-0.753166	0.601648	putative polypeptide N-acetylgalactosaminyltransferase 10-like	NA	NA
dd_Smed_v6_5819_0_1	1078.85	1467.35	1106.62	1428.54	812.323	1002.9	605.934	861.397	1270.34	820.638	0.630027	0.00699922	0.601648	dd_Smed_v6_5819_0_1	dd_Smed_v6_5819_0_1	1	1465	+	1465	protein_coding	- && sp|Q5S1U6|IFRD1_PIG Interferon-related developmental regulator 1 OS=Sus scrofa OX=9823 GN=IFRD1 PE=2 SV=1 && PF05004:Interferon-related developmental regulator (IFRD)|PF04836:Interferon-related protein conserved region	-	1128	1549	1056	1411	952	1035	523	892	31.1378	44.7214	31.4086	40.4016	23.3506	28.0665	16.8057	24.7676	dd_Smed_v6_5819_0_1	0.630027	0.601648	interferon-related developmental regulator 1	NA	NA
dd_Smed_v6_10500_0_1	135.813	115.569	156.142	133.641	210.76	171.51	247.935	182.516	135.291	203.18	-0.586048	0.00718528	0.614859	dd_Smed_v6_10500_0_1	dd_Smed_v6_10500_0_1	1	613	+	613	protein_coding	- && - && PF18346:Mind bomb SH3 repeat domain	-	142	122	149	132	247	177	214	189	9.36793	8.41784	10.5913	9.0328	14.4789	11.4709	16.4341	12.5418	dd_Smed_v6_10500_0_1	-0.586048	0.614859	NA	NA	NA
dd_Smed_v6_6848_0_1	1380.13	1770.48	1721.76	1704.94	912.156	1120.15	1421.57	932.858	1644.33	1096.68	0.584868	0.00729637	0.617179	dd_Smed_v6_6848_0_1	dd_Smed_v6_6848_0_1	1	1474	+	1474	protein_coding	- && sp|O54698|S29A1_RAT Equilibrative nucleoside transporter 1 OS=Rattus norvegicus OX=10116 GN=Slc29a1 PE=1 SV=3 && PF01733:Nucleoside transporter	-	1443	1869	1643	1684	1069	1156	1227	966	39.5899	53.6307	48.5693	47.924	26.0603	31.1563	39.1869	26.6586	dd_Smed_v6_6848_0_1	0.584868	0.617179	NCBI: slc29a-1 (slc29a-1) mRNA - complete cds&EST: AY066189.1	NA	NA
dd_Smed_v6_26639_0_1	75.5579	49.2589	82.7868	57.7087	98.1272	93.9915	126.285	115.883	66.3281	108.572	-0.710187	0.00733867	0.617179	dd_Smed_v6_26639_0_1	dd_Smed_v6_26639_0_1	1	2348	+	2348	protein_coding	- && - && -	-	79	52	79	57	115	97	109	120	1.36064	0.936713	1.46606	1.01832	1.75994	1.64119	2.18536	2.07893	dd_Smed_v6_26639_0_1	-0.710187	0.617179	NA	NA	NA
dd_Smed_v6_11501_0_1	288.841	197.036	278.751	282.469	184.309	159.882	164.518	197.001	261.774	176.427	0.567991	0.0073403	0.617179	dd_Smed_v6_11501_0_1	dd_Smed_v6_11501_0_1	1	1570	+	1570	protein_coding	- && sp|Q03412|UNC7_CAEEL Innexin unc-7 OS=Caenorhabditis elegans OX=6239 GN=unc-7 PE=1 SV=1 && PF00876:Innexin	-	302	208	266	279	216	165	142	204	7.77899	5.60357	7.3825	7.45441	4.94371	4.17512	4.25777	5.28552	dd_Smed_v6_11501_0_1	0.567991	0.617179	NCBI: INX-13 mRNA - complete cds	INX-13	INX-13
dd_Smed_v6_16209_0_1	61.2114	3.78915	80.691	4.04974	6.82624	0	2.31715	9.65692	37.4353	4.70008	2.98413	0.00734234	0.617179	dd_Smed_v6_16209_0_1	dd_Smed_v6_16209_0_1	1	1582	+	1582	protein_coding	- && sp|Q28J82|W11B2_XENTR Protein Wnt-11b-2 OS=Xenopus tropicalis OX=8364 GN=wnt11b-2 PE=2 SV=1 && PF00110:wnt family	-	64	4	77	4	8	0	2	10	1.63602	0.106944	2.12083	0.106063	0.181711	0	0.0595137	0.257129	dd_Smed_v6_16209_0_1	2.98413	0.617179	NCBI: Wnt11-2 mRNA - complete cds& FJ463751.1	Protein Wnt	wnt11-2
dd_Smed_v6_6337_0_1	811.051	587.318	1241.8	676.306	468.451	580.422	469.222	414.282	829.119	483.094	0.779058	0.00743182	0.621948	dd_Smed_v6_6337_0_1	dd_Smed_v6_6337_0_1	1	1501	+	1501	protein_coding	- && sp|P17276|PH4H_DROME Protein henna OS=Drosophila melanogaster OX=7227 GN=Hn PE=2 SV=3 && PF00351:Biopterin-dependent aromatic amino acid hydroxylase	-	848	620	1185	668	549	599	405	429	22.8471	17.4708	34.4001	18.6683	13.1429	15.8537	12.7019	11.6261	dd_Smed_v6_6337_0_1	0.779058	0.621948	Henna	tph	NA
dd_Smed_v6_52018_0_1	5.73857	6.63101	7.33554	4.04974	0.85328	0.968985	0	1.93138	5.93871	0.938412	2.61799	0.00751805	0.626405	dd_Smed_v6_52018_0_1	dd_Smed_v6_52018_0_1	1	582	+	582	protein_coding	- && - && -	-	6	7	7	4	1	1	0	2	0.416912	0.508717	0.524079	0.288301	0.0617413	0.0682593	0	0.139786	dd_Smed_v6_52018_0_1	2.61799	0.626405	NA	NA	NA
dd_Smed_v6_13872_0_1	68.8629	98.5179	121.56	146.803	52.0501	59.1081	67.1973	69.5298	108.936	61.9713	0.81476	0.00764933	0.63456	dd_Smed_v6_13872_0_1	dd_Smed_v6_13872_0_1	1	695	+	695	protein_coding	- && - && -	-	72	104	116	145	61	61	58	72	4.18951	6.32921	7.27269	8.75169	3.15387	3.48682	3.92859	4.2141	dd_Smed_v6_13872_0_1	0.81476	0.63456	NA	NA	NA
dd_Smed_v6_7716_0_1	776.62	486.906	537.59	533.553	844.747	803.288	865.455	931.892	583.667	861.346	-0.561267	0.00771119	0.636911	dd_Smed_v6_7716_0_1	dd_Smed_v6_7716_0_1	1	2938	+	2938	protein_coding	- && - && -	-	812	514	513	527	990	829	747	965	11.1769	7.39967	7.60829	7.52432	12.1083	11.2095	11.9691	13.3608	dd_Smed_v6_7716_0_1	-0.561267	0.636911	NA	NA	NA
dd_Smed_v6_6200_0_1	2124.23	1717.43	1856.94	1884.14	1486.41	1500.96	1392.61	1523.86	1895.68	1475.96	0.360921	0.00791686	0.647107	dd_Smed_v6_6200_0_1	dd_Smed_v6_6200_0_1	1	2285	+	2285	protein_coding	- && - && PF15891:Nucleoside 2-deoxyribosyltransferase like	-	2221	1813	1772	1861	1742	1549	1202	1578	39.3077	33.5593	33.7909	34.164	27.3943	26.9308	24.7635	28.0917	dd_Smed_v6_6200_0_1	0.360921	0.647107	AGAP002736-PA	NA	NA
dd_Smed_v6_3560_0_1	1551.33	1686.17	1806.64	1699.88	1284.19	1459.29	1177.11	1253.47	1686	1293.51	0.382012	0.00792034	0.647107	dd_Smed_v6_3560_0_1	dd_Smed_v6_3560_0_1	1	1137	+	1137	protein_coding	- && sp|Q95XG9|OXDA_CAEEL D-amino-acid oxidase OS=Caenorhabditis elegans OX=6239 GN=daao-1 PE=1 SV=2 && PF01266:FAD dependent oxidoreductase	-	1622	1780	1724	1679	1505	1506	1016	1298	57.6907	66.2157	66.0691	61.944	47.5636	52.6198	42.0656	46.4378	dd_Smed_v6_3560_0_1	0.382012	0.647107	GH13713 gene product from transcript GH13713-RA	NA	NA
dd_Smed_v6_2679_0_1	608.289	718.991	773.376	867.656	515.381	557.166	572.336	453.875	742.078	524.69	0.500302	0.00793683	0.647107	dd_Smed_v6_2679_0_1	dd_Smed_v6_2679_0_1	1	535	+	535	protein_coding	- && sp|Q91060|TBA_NOTVI Tubulin alpha chain OS=Notophthalmus viridescens OX=8316 PE=2 SV=1 && PF00091:Tubulin/FtsZ family, GTPase domain	-	636	759	738	857	604	575	494	470	48.075	60.0053	60.1069	67.1948	40.5678	42.6972	43.4677	35.7356	dd_Smed_v6_2679_0_1	0.500302	0.647107	tubulin alpha chain-like	NA	NA
dd_Smed_v6_9789_0_1	562.38	593.949	713.643	644.92	415.547	392.439	549.164	405.59	628.723	440.685	0.513641	0.00809495	0.657179	dd_Smed_v6_9789_0_1	dd_Smed_v6_9789_0_1	1	1106	+	1106	protein_coding	- && sp|Q6DE15|B3G5B_XENLA Lactosylceramide 1,3-N-acetyl-beta-D-glucosaminyltransferase B OS=Xenopus laevis OX=8355 GN=b3gnt5-b PE=2 SV=1 && PF01762:Galactosyltransferase	-	588	627	681	637	487	405	474	420	21.5	23.978	26.8296	24.1598	15.8224	14.5474	20.1752	15.4473	dd_Smed_v6_9789_0_1	0.513641	0.657179	UDP-Gal:betaGlcNAc beta 1,3-galactosyltransferase, polypeptide 5	NA	NA
dd_Smed_v6_35208_0_1	21.9979	16.1039	23.0546	38.4725	39.2509	43.6043	84.5759	45.3875	24.9072	53.2047	-1.09099	0.00839367	0.67748	dd_Smed_v6_35208_0_1	dd_Smed_v6_35208_0_1	1	575	+	575	protein_coding	- && - && -	-	23	17	22	38	46	45	73	47	1.61762	1.2505	1.66716	2.7722	2.87467	3.10906	5.97653	3.32497	dd_Smed_v6_35208_0_1	-1.09099	0.67748	NA	NA	NA
dd_Smed_v6_10393_0_1	714.452	615.737	696.876	629.734	531.594	462.206	463.43	548.513	664.2	501.435	0.404823	0.00842442	0.67748	dd_Smed_v6_10393_0_1	dd_Smed_v6_10393_0_1	1	1897	+	1897	protein_coding	- && - && -	-	747	650	665	622	623	477	400	568	15.9246	14.4926	15.2748	13.7541	11.801	9.98932	9.92628	12.1797	dd_Smed_v6_10393_0_1	0.404823	0.67748	NCBI: clone Smed_13474_V2 leucine rich repeat and fibronectin type III domain containing-1 mRNA - partial cds	Leucine rich repeat and fibronectin type III domain containing-1	Leucine rich repeat and fibronectin type III domain containing-1
dd_Smed_v6_39686_0_1	1.91286	0	1.04793	1.01243	5.97296	4.84492	3.47572	10.6226	0.993306	6.22905	-2.66072	0.00847938	0.67748	dd_Smed_v6_39686_0_1	dd_Smed_v6_39686_0_1	1	733	+	733	protein_coding	- && - && -	-	2	0	1	1	7	5	3	11	0.110342	0	0.0594453	0.0572275	0.343157	0.270989	0.192669	0.610444	dd_Smed_v6_39686_0_1	-2.66072	0.67748	NA	NA	NA
dd_Smed_v6_570_0_1	812.964	1343.25	872.929	805.897	303.768	331.393	860.821	298.399	958.761	448.595	1.09682	0.00848766	0.67748	dd_Smed_v6_570_0_1	dd_Smed_v6_570_0_1	1	431	+	431	protein_coding	- && - && -	-	850	1418	833	796	356	342	743	309	79.7549	139.155	84.215	77.472	29.6805	31.5234	81.1531	29.1634	dd_Smed_v6_570_0_1	1.09682	0.67748	NA	NA	NA
dd_Smed_v6_896_0_1	5969.07	4797.06	6442.7	6842.03	4049.67	4186.01	4911.2	4141.85	6012.72	4322.18	0.476314	0.008533	0.678248	dd_Smed_v6_896_0_1	dd_Smed_v6_896_0_1	1	1923	+	1923	protein_coding	- && sp|Q04831|GLNA_PANAR Glutamine synthetase OS=Panulirus argus OX=6737 PE=2 SV=1 && PF00120:Glutamine synthetase, catalytic domain|PF03951:Glutamine synthetase, beta-Grasp domain	-	6241	5064	6148	6758	4746	4320	4239	4289	131.247	111.382	139.308	147.417	88.6844	89.2461	103.771	90.7265	dd_Smed_v6_896_0_1	0.476314	0.678248	Glutamine synthetase 2	NA	NA
dd_Smed_v6_40069_0_1	1.91286	3.78915	8.38348	2.02487	0.85328	0	0	0	4.02759	0.21332	3.75346	0.00866441	0.679771	dd_Smed_v6_40069_0_1	dd_Smed_v6_40069_0_1	1	336	+	336	protein_coding	- && - && -	-	2	4	8	2	1	0	0	0	0.240717	0.503526	1.03746	0.249689	0.106945	0	0	0	dd_Smed_v6_40069_0_1	3.75346	0.679771	NA	NA	NA
dd_Smed_v6_13307_0_1	308.926	287.028	278.751	272.345	205.641	200.58	242.142	209.555	286.762	214.479	0.421204	0.00876269	0.679771	dd_Smed_v6_13307_0_1	dd_Smed_v6_13307_0_1	1	1887	+	1887	protein_coding	- && sp|Q9USQ7|DPH6_SCHPO Diphthine--ammonia ligase OS=Schizosaccharomyces pombe (strain 972 / ATCC 24843) OX=284812 GN=mug71 PE=1 SV=1 && PF01902:Diphthamide synthase|PF01042:Endoribonuclease L-PSP	-	323	303	266	269	241	207	209	217	6.92224	6.7916	6.14231	5.97983	4.58927	4.35796	5.21397	4.67784	dd_Smed_v6_13307_0_1	0.421204	0.679771	diphthamine biosynthesis 6	NA	NA
dd_Smed_v6_63146_0_1	0.956429	1.89457	0	2.02487	12.7992	5.81391	6.95144	2.89707	1.21897	7.11541	-2.54022	0.00877645	0.679771	dd_Smed_v6_63146_0_1	dd_Smed_v6_63146_0_1	1	539	+	539	protein_coding	- && - && -	-	1	2	0	2	15	6	6	3	0.0750286	0.156943	0	0.15565	1	0.442229	0.52403	0.226407	dd_Smed_v6_63146_0_1	-2.54022	0.679771	NA	NA	NA
dd_Smed_v6_10576_0_1	389.266	173.354	189.676	241.972	543.539	396.315	335.986	560.101	248.567	458.985	-0.885072	0.00881878	0.679771	dd_Smed_v6_10576_0_1	dd_Smed_v6_10576_0_1	1	1847	+	1847	protein_coding	- && sp|P00548|KPYM_CHICK Pyruvate kinase PKM OS=Gallus gallus OX=9031 GN=PKM PE=2 SV=2 && PF00224:Pyruvate kinase, barrel domain|PF02887:Pyruvate kinase, alpha/beta domain	-	407	183	181	239	637	409	290	580	8.91135	4.19069	4.27005	5.428	12.3928	8.79713	7.39137	12.7737	dd_Smed_v6_10576_0_1	-0.885072	0.679771	pyruvate kinase, muscle	NA	NA
dd_Smed_v6_10335_0_1	587.247	611	588.939	568.988	495.756	479.647	421.721	432.63	589.044	457.438	0.363857	0.00882424	0.679771	dd_Smed_v6_10335_0_1	dd_Smed_v6_10335_0_1	1	1631	+	1631	protein_coding	- && sp|Q3E906|CD205_ARATH Cell division cycle 20.5, cofactor of APC complex OS=Arabidopsis thaliana OX=3702 GN=CDC20-5 PE=1 SV=3 && -	-	614	645	562	562	581	495	364	448	15.224	16.7266	15.0143	14.4541	12.8003	12.0569	10.5061	11.1733	dd_Smed_v6_10335_0_1	0.363857	0.679771	fizzy	NA	NA
dd_Smed_v6_4944_0_1	512.646	1017.39	1186.26	1432.59	340.459	421.508	828.38	338.958	1037.22	482.326	1.10532	0.00883514	0.679771	dd_Smed_v6_4944_0_1	dd_Smed_v6_4944_0_1	1	880	+	880	protein_coding	- && - && -	-	536	1074	1132	1415	399	435	715	351	24.6319	51.6206	56.0513	67.4501	16.2925	19.6377	38.2487	16.2249	dd_Smed_v6_4944_0_1	1.10532	0.679771	probable calcium-binding protein CML34-like	NA	NA
dd_Smed_v6_22781_0_1	79.3836	113.674	114.225	140.728	47.7837	61.046	92.6859	47.3189	112.003	62.2086	0.854383	0.00884002	0.679771	dd_Smed_v6_22781_0_1	dd_Smed_v6_22781_0_1	1	1338	+	1338	protein_coding	- && - && -	-	83	120	109	139	56	63	80	49	2.50864	3.79338	3.5497	4.3578	1.50394	1.87055	2.81467	1.48969	dd_Smed_v6_22781_0_1	0.854383	0.679771	PANTHER: G-PROTEIN COUPLED RECEPTOR	NA	NA
dd_Smed_v6_8447_0_1	246.759	434.805	406.599	460.657	213.32	265.502	274.582	190.241	387.205	235.911	0.715565	0.00885087	0.679771	dd_Smed_v6_8447_0_1	dd_Smed_v6_8447_0_1	1	914	+	914	protein_coding	- && - && PF13920:Zinc finger, C3HC4 type (RING finger)	-	258	459	388	455	250	274	237	197	11.4154	21.2406	18.4973	20.8821	9.82862	11.9094	12.2066	8.76753	dd_Smed_v6_8447_0_1	0.715565	0.679771	NA	NA	NA
dd_Smed_v6_15191_1_1	11.4771	12.3147	6.28761	10.1243	21.332	23.2556	15.0615	28.0051	10.051	21.9135	-1.12416	0.00891535	0.679771	dd_Smed_v6_15191_1_1	dd_Smed_v6_15191_1_1	1	1255	+	1255	protein_coding	- && - && -	-	12	13	6	10	25	24	13	29	0.386681	0.438128	0.208319	0.334245	0.715805	0.759718	0.487633	0.939965	dd_Smed_v6_15191_1_1	-1.12416	0.679771	NA	NA	NA
dd_Smed_v6_289_0_1	1356.22	2482.84	3075.69	3337.99	1461.67	921.504	1861.83	1090.27	2563.18	1333.82	0.942475	0.00893847	0.679771	dd_Smed_v6_289_0_1	dd_Smed_v6_289_0_1	1	523	+	523	protein_coding	- && sp|P69236|NU3M_BRAFL NADH-ubiquinone oxidoreductase chain 3 OS=Branchiostoma floridae OX=7739 GN=ND3 PE=3 SV=1 && -	-	1418	2621	2935	3297	1713	951	1607	1129	109.645	211.966	244.528	264.439	117.694	72.2377	144.646	87.8111	dd_Smed_v6_289_0_1	0.942475	0.679771	NADH dehydrogenase subunit 3	NA	NA
dd_Smed_v6_11422_0_1	312.752	469.854	513.488	490.018	207.347	271.316	370.744	221.143	446.528	267.637	0.739998	0.00894577	0.679771	dd_Smed_v6_11422_0_1	dd_Smed_v6_11422_0_1	1	971	+	971	protein_coding	- && - && PF04194:Programmed cell death protein 2, C-terminal putative domain	-	327	496	490	484	243	280	320	229	13.619	21.6055	21.9887	20.9091	8.99261	11.4558	15.514	9.59342	dd_Smed_v6_11422_0_1	0.739998	0.679771	programmed cell death protein 2-like	NA	NA
dd_Smed_v6_2143_0_1	302.231	402.597	445.372	533.553	261.104	288.757	297.754	266.531	420.938	278.536	0.595906	0.00909732	0.688533	dd_Smed_v6_2143_0_1	dd_Smed_v6_2143_0_1	1	412	+	412	protein_coding	- && sp|Q91060|TBA_NOTVI Tubulin alpha chain OS=Notophthalmus viridescens OX=8316 PE=2 SV=1 && PF03953:Tubulin C-terminal domain	-	316	425	425	527	306	298	257	276	31.0174	43.6308	44.9483	53.6565	26.6884	28.7345	29.365	27.2502	dd_Smed_v6_2143_0_1	0.595906	0.688533	tubulin alpha-4A chain-like	Atub	NA
dd_Smed_v6_3632_0_1	2886.5	5837.18	2835.71	2315.44	2058.11	1760.65	1851.4	2045.33	3468.71	1928.87	0.846653	0.00933396	0.703294	dd_Smed_v6_3632_0_1	dd_Smed_v6_3632_0_1	1	1042	+	1042	protein_coding	- && - && -	-	3018	6162	2706	2287	2412	1817	1598	2118	117.13	250.124	113.157	92.0677	83.1779	69.2743	72.1943	82.6829	dd_Smed_v6_3632_0_1	0.846653	0.703294	NA	LDL receptor-2	LDL receptor-2
dd_Smed_v6_1580_0_1	4779.27	4471.2	5757.35	5867.05	3559.03	3555.2	4416.48	3597.2	5218.72	3781.98	0.464634	0.00936911	0.703294	dd_Smed_v6_1580_0_1	dd_Smed_v6_1580_0_1	1	1560	+	1560	protein_coding	- && sp|P31153|METK2_HUMAN S-adenosylmethionine synthase isoform type-2 OS=Homo sapiens OX=9606 GN=MAT2A PE=1 SV=1 && PF02772:S-adenosylmethionine synthetase, central domain|PF00438:S-adenosylmethionine synthetase, N-terminal domain|PF02773:S-adenosylmethionine synthetase, C-terminal domain	-	4997	4720	5494	5795	4171	3669	3812	3725	129.539	127.973	153.457	155.825	96.0758	93.4346	115.033	97.1312	dd_Smed_v6_1580_0_1	0.464634	0.703294	methionine adenosyltransferase II, alpha	NA	NA
dd_Smed_v6_6559_0_1	799.574	953.918	1029.07	1027.62	703.103	772.281	684.717	708.818	952.546	717.23	0.409036	0.00940341	0.703294	dd_Smed_v6_6559_0_1	dd_Smed_v6_6559_0_1	1	1089	+	1089	protein_coding	- && sp|A8X4W9|AT1B3_CAEBR Probable sodium/potassium-transporting ATPase subunit beta-3 OS=Caenorhabditis briggsae OX=6238 GN=nkb-3 PE=3 SV=3 && PF00287:Sodium / potassium ATPase beta chain	-	836	1007	982	1015	824	797	591	734	31.0452	39.1114	39.2921	39.0973	27.1893	29.0747	25.5478	27.4174	dd_Smed_v6_6559_0_1	0.409036	0.703294	nervana 3	NA	NA
dd_Smed_v6_3455_0_1	4507.65	5678.99	7749.48	6454.27	3015.49	3439.9	5235.6	2949.22	6097.59	3660.05	0.736484	0.00963864	0.71806	dd_Smed_v6_3455_0_1	dd_Smed_v6_3455_0_1	1	1593	+	1593	protein_coding	- && - && PF07690:Major Facilitator Superfamily	-	4713	5995	7395	6375	3534	3550	4519	3054	119.646	159.175	202.276	167.87	79.7167	88.5314	133.543	77.9849	dd_Smed_v6_3455_0_1	0.736484	0.71806	oxalate:formate antiporter-like	NA	NA
dd_Smed_v6_2437_0_1	236.238	289.87	343.723	398.899	192.841	219.96	214.336	219.212	317.182	211.587	0.583955	0.00970311	0.720039	dd_Smed_v6_2437_0_1	dd_Smed_v6_2437_0_1	1	471	+	471	protein_coding	- && sp|Q7ZTK4|IF2A_XENLA Eukaryotic translation initiation factor 2 subunit 1 OS=Xenopus laevis OX=8355 GN=eif2s1 PE=2 SV=1 && PF07541:Eukaryotic translation initiation factor 2 alpha subunit	-	247	306	328	394	226	227	185	227	21.2076	27.4791	30.3441	35.0901	17.2419	19.1465	18.4903	19.6048	dd_Smed_v6_2437_0_1	0.583955	0.720039	eukaryotic translation initiation factor 2, subunit 1 alpha, 35kDa	NA	NA
dd_Smed_v6_5504_0_1	793.836	742.673	821.581	746.164	1014.55	950.574	921.066	989.834	776.063	969.006	-0.320818	0.00985337	0.726445	dd_Smed_v6_5504_0_1	dd_Smed_v6_5504_0_1	1	2562	+	2562	protein_coding	- && sp|P40937|RFC5_HUMAN Replication factor C subunit 5 OS=Homo sapiens OX=9606 GN=RFC5 PE=1 SV=1 && PF01344:Kelch motif	-	830	784	784	737	1189	981	795	1025	13.1013	12.9431	13.3339	12.0669	16.6764	15.2116	14.6077	16.2743	dd_Smed_v6_5504_0_1	-0.320818	0.726445	replication factor C (activator 1) 5, 36.5kDa	Replication factor C subunit 2	NA
dd_Smed_v6_15514_0_1	161.636	212.192	272.463	230.835	127.992	137.596	174.945	102.363	219.282	135.724	0.693805	0.00986591	0.726445	dd_Smed_v6_15514_0_1	dd_Smed_v6_15514_0_1	1	1174	+	1174	protein_coding	- && sp|Q23157|INX11_CAEEL Innexin-11 OS=Caenorhabditis elegans OX=6239 GN=inx-11 PE=3 SV=1 && PF00876:Innexin	-	169	224	260	228	150	142	151	106	5.82149	8.07014	9.64999	8.14658	4.59115	4.80513	6.05484	3.67278	dd_Smed_v6_15514_0_1	0.693805	0.726445	C. briggsae CBR-INX-13 protein	INX-13	NA
dd_Smed_v6_2385_0_1	2642.61	3748.42	3330.34	4122.63	2363.59	2716.06	2365.81	2267.44	3461	2428.23	0.511262	0.010012	0.734353	dd_Smed_v6_2385_0_1	dd_Smed_v6_2385_0_1	1	1569	+	1569	protein_coding	- && sp|P50442|GATM_RAT Glycine amidinotransferase, mitochondrial OS=Rattus norvegicus OX=10116 GN=Gatm PE=1 SV=1 && -	-	2763	3957	3178	4072	2770	2803	2042	2348	71.2154	106.671	88.2577	108.866	63.4389	70.9717	61.267	60.8741	dd_Smed_v6_2385_0_1	0.511262	0.734353	glycine amidinotransferase, mitochondrial-like	NA	NA
dd_Smed_v6_6592_0_1	74.6014	62.521	78.5951	66.8206	111.78	88.1776	107.747	107.192	70.6345	103.724	-0.555392	0.0101597	0.742319	dd_Smed_v6_6592_0_1	dd_Smed_v6_6592_0_1	1	460	+	460	protein_coding	- && - && -	-	78	66	75	66	131	91	93	111	6.85729	6.06858	7.10436	6.01859	10.2332	7.85902	9.51741	9.81573	dd_Smed_v6_6592_0_1	-0.555392	0.742319	NA	NA	NA
dd_Smed_v6_13762_0_1	68.8629	102.307	69.1637	102.256	106.66	127.906	187.689	151.614	85.6473	143.467	-0.740969	0.0102667	0.745248	dd_Smed_v6_13762_0_1	dd_Smed_v6_13762_0_1	1	492	+	492	protein_coding	- && - && -	-	72	108	66	101	125	132	162	157	5.91811	9.28453	5.84522	8.61123	9.12943	10.6584	15.5004	12.9805	dd_Smed_v6_13762_0_1	-0.740969	0.745248	NA	NA	NA
dd_Smed_v6_15528_0_1	50.6907	27.4713	41.9174	46.572	69.969	57.1701	75.3073	75.3239	41.6628	69.4426	-0.737125	0.0102782	0.745248	dd_Smed_v6_15528_0_1	dd_Smed_v6_15528_0_1	1	1134	+	1134	protein_coding	- && - && PF00018:SH3 domain	-	53	29	40	46	82	59	65	78	1.89007	1.08165	1.53698	1.70158	2.59836	2.06692	2.69832	2.79794	dd_Smed_v6_15528_0_1	-0.737125	0.745248	NA	NA	NA
dd_Smed_v6_11964_0_1	231.456	369.442	422.318	510.267	197.108	217.053	290.802	186.378	383.37	222.835	0.78374	0.0103174	0.745248	dd_Smed_v6_11964_0_1	dd_Smed_v6_11964_0_1	1	814	+	814	protein_coding	- && - && -	-	242	390	403	504	231	224	251	193	12.0228	20.2648	21.5726	25.9726	10.1973	10.9322	14.5159	9.64473	dd_Smed_v6_11964_0_1	0.78374	0.745248	NA	NA	NA
dd_Smed_v6_10376_0_1	614.984	804.247	914.847	923.34	511.115	548.445	656.911	535.959	814.354	563.108	0.532689	0.010555	0.759519	dd_Smed_v6_10376_0_1	dd_Smed_v6_10376_0_1	1	1270	+	1270	protein_coding	- && - && -	-	643	849	873	912	599	566	567	555	20.475	28.2752	29.9524	30.1231	16.9481	17.7051	21.0171	17.7765	dd_Smed_v6_10376_0_1	0.532689	0.759519	NA	Uncharacterized	NA
dd_Smed_v6_10222_0_1	326.142	333.445	344.77	341.19	274.756	242.246	257.203	270.394	336.387	261.15	0.364439	0.0106847	0.762846	dd_Smed_v6_10222_0_1	dd_Smed_v6_10222_0_1	1	1243	+	1243	protein_coding	- && - && -	-	341	352	329	337	322	250	222	280	11.0943	11.9777	11.5331	11.3728	9.30858	7.99013	8.40767	9.16314	dd_Smed_v6_10222_0_1	0.364439	0.762846	NA	NA	NA
dd_Smed_v6_1127_0_1	4802.23	6122.32	5544.62	5480.3	6647.91	7345.87	7726.53	6778.19	5487.37	7124.62	-0.376641	0.0107034	0.762846	dd_Smed_v6_1127_0_1	dd_Smed_v6_1127_0_1	1	1272	+	1272	protein_coding	- && sp|Q9QXF8|GNMT_MOUSE Glycine N-methyltransferase OS=Mus musculus OX=10090 GN=Gnmt PE=1 SV=3 && PF13649:Methyltransferase domain	-	5021	6463	5291	5413	7791	7581	6669	7019	159.632	214.906	181.248	178.509	220.092	236.769	246.813	224.463	dd_Smed_v6_1127_0_1	-0.376641	0.762846	CG6188 gene product from transcript CG6188-RA	NA	NA
dd_Smed_v6_18242_0_1	67.9064	52.1008	68.1157	86.0569	40.9574	28.1006	47.5015	45.3875	68.545	40.4868	0.761484	0.0107217	0.762846	dd_Smed_v6_18242_0_1	dd_Smed_v6_18242_0_1	1	1359	+	1359	protein_coding	- && - && -	-	71	55	65	85	48	29	41	47	2.11278	1.71177	2.08409	2.62366	1.26917	0.847741	1.42023	1.40681	dd_Smed_v6_18242_0_1	0.761484	0.762846	NA	NA	NA
dd_Smed_v6_22608_0_1	25.8236	7.5783	22.0066	24.2984	9.38608	7.75188	2.31715	8.69122	19.9267	7.03658	1.47795	0.0108339	0.765469	dd_Smed_v6_22608_0_1	dd_Smed_v6_22608_0_1	1	975	+	975	protein_coding	- && - && -	-	27	8	21	24	11	8	2	9	1.11989	0.347046	0.938505	1.03256	0.405403	0.325964	0.0965649	0.375487	dd_Smed_v6_22608_0_1	1.47795	0.765469	NA	NA	NA
dd_Smed_v6_6050_0_1	815.834	629.946	857.21	865.631	1091.35	949.605	1224.61	1136.62	792.155	1100.55	-0.474343	0.0108582	0.765469	dd_Smed_v6_6050_0_1	dd_Smed_v6_6050_0_1	1	1855	+	1855	protein_coding	- && sp|Q9JIW5|SMAD9_MOUSE Mothers against decapentaplegic homolog 9 OS=Mus musculus OX=10090 GN=Smad9 PE=1 SV=2 && PF03166:MH2 domain|PF03165:MH1 domain	MH1	853	665	818	855	1279	980	1057	1177	18.5961	15.1628	19.2146	19.3344	24.7757	20.9878	26.8241	25.8101	dd_Smed_v6_6050_0_1	-0.474343	0.765469	SMAD family member 9	Smad1	NA
dd_Smed_v6_20369_0_1	22.9543	24.6295	29.3422	26.3233	33.2779	41.6663	47.5015	56.9758	25.8123	44.8554	-0.79528	0.0108794	0.765469	dd_Smed_v6_20369_0_1	dd_Smed_v6_20369_0_1	1	1208	+	1208	protein_coding	- && - && -	-	24	26	28	26	39	43	41	59	0.803452	0.910349	1.00998	0.902849	1.1601	1.41412	1.59776	1.98675	dd_Smed_v6_20369_0_1	-0.79528	0.765469	uncharacterized LOC103309046	NA	NA
dd_Smed_v6_12003_0_1	21.9979	24.6295	30.3901	27.3357	17.0656	9.68985	15.0615	3.86277	26.0883	11.4199	1.19033	0.0109469	0.766401	dd_Smed_v6_12003_0_1	dd_Smed_v6_12003_0_1	1	370	+	370	protein_coding	- && - && -	-	23	26	29	27	20	10	13	4	2.51386	2.97216	3.41521	3.06105	1.94235	1.0737	1.654	0.43976	dd_Smed_v6_12003_0_1	1.19033	0.766401	NA	NA	NA
dd_Smed_v6_4937_0_1	1139.11	1222.95	1209.32	1106.59	1440.34	1618.2	1343.95	1530.62	1169.49	1483.28	-0.343105	0.0109734	0.766401	dd_Smed_v6_4937_0_1	dd_Smed_v6_4937_0_1	1	1463	+	1463	protein_coding	- && - && -	-	1191	1291	1154	1093	1688	1670	1160	1585	32.9218	37.3236	34.3703	31.339	41.4598	45.3479	37.3257	44.0699	dd_Smed_v6_4937_0_1	-0.343105	0.766401	NA	NA	NA
dd_Smed_v6_6878_0_1	1714.88	2038.56	1602.29	1833.52	1297.84	1398.24	821.429	1294.99	1797.31	1203.13	0.578677	0.011116	0.773517	dd_Smed_v6_6878_0_1	dd_Smed_v6_6878_0_1	1	3939	+	3939	protein_coding	- && sp|Q04982|BRAF_CHICK Serine/threonine-protein kinase B-raf OS=Gallus gallus OX=9031 GN=BRAF PE=1 SV=2 && PF07714:Protein tyrosine kinase	-	1793	2152	1529	1811	1521	1443	709	1341	18.4081	23.1077	16.9139	19.286	13.8753	14.5534	8.47333	13.8484	dd_Smed_v6_6878_0_1	0.578677	0.773517	NCBI: maf domain containing protein mRNA - partial cds	egfr-3	NA
dd_Smed_v6_8508_0_1	704.888	959.602	710.5	830.196	599.003	610.46	510.931	605.489	801.296	581.471	0.462263	0.0111687	0.774347	dd_Smed_v6_8508_0_1	dd_Smed_v6_8508_0_1	1	1506	+	1506	protein_coding	- && sp|Q5PRD4|KC1G1_DANRE Casein kinase I isoform gamma-1 OS=Danio rerio OX=7955 GN=csnk1g1 PE=2 SV=1 && PF00069:Protein kinase domain	-	737	1013	678	820	702	630	441	627	19.7906	28.4502	19.6167	22.8401	16.7498	16.6188	13.785	16.9356	dd_Smed_v6_8508_0_1	0.462263	0.774347	casein kinase 1, gamma 1	NA	NA
dd_Smed_v6_33329_0_1	1.91286	0	1.04793	1.01243	8.5328	3.87594	6.95144	3.86277	0.993306	5.80574	-2.55351	0.0112363	0.776202	dd_Smed_v6_33329_0_1	dd_Smed_v6_33329_0_1	1	379	+	379	protein_coding	- && - && -	-	2	0	1	1	10	4	6	4	0.213406	0	0.114969	0.11068	0.948111	0.419281	0.745256	0.429317	dd_Smed_v6_33329_0_1	-2.55351	0.776202	NA	NA	NA
dd_Smed_v6_28192_0_1	8.60786	10.4202	7.33554	16.1989	23.8918	27.1316	11.5857	40.559	10.6406	25.7921	-1.28351	0.011365	0.782251	dd_Smed_v6_28192_0_1	dd_Smed_v6_28192_0_1	1	916	+	916	protein_coding	- && - && -	-	9	11	7	16	28	28	10	42	0.39734	0.507924	0.332985	0.732712	1.0984	1.21436	0.513923	1.86514	dd_Smed_v6_28192_0_1	-1.28351	0.782251	NA	NA	NA
dd_Smed_v6_38403_0_1	8.60786	1.89457	4.19174	2.02487	15.359	6.78289	9.26859	28.9707	4.17976	15.0953	-1.85347	0.011467	0.786424	dd_Smed_v6_38403_0_1	dd_Smed_v6_38403_0_1	1	720	+	720	protein_coding	- && - && -	-	9	2	4	2	18	7	8	30	0.505505	0.117489	0.242075	0.116522	0.898336	0.386234	0.52306	1.69491	dd_Smed_v6_38403_0_1	-1.85347	0.786424	NA	NA	NA
dd_Smed_v6_13734_0_1	269.713	211.245	272.463	219.698	343.019	289.726	447.21	347.649	243.28	356.901	-0.551959	0.0116958	0.79923	dd_Smed_v6_13734_0_1	dd_Smed_v6_13734_0_1	1	2821	+	2821	protein_coding	- && - && -	-	282	223	260	217	402	299	386	360	4.04261	3.34351	4.01598	3.22675	5.12061	4.21069	6.44137	5.19107	dd_Smed_v6_13734_0_1	-0.551959	0.79923	NA	NA	NA
dd_Smed_v6_19443_0_1	51.6471	71.0465	52.3967	80.9947	32.4246	37.7904	48.6601	19.3138	64.0213	34.5472	0.896948	0.0118158	0.804009	dd_Smed_v6_19443_0_1	dd_Smed_v6_19443_0_1	1	777	+	777	protein_coding	- && - && -	-	54	75	50	80	38	39	42	20	2.81053	4.08264	2.80395	4.31894	1.75736	1.99402	2.54461	1.04705	dd_Smed_v6_19443_0_1	0.896948	0.804009	NA	NA	NA
dd_Smed_v6_39902_0_1	7.65143	8.52558	4.19174	12.1492	3.41312	0.968985	0	2.89707	8.12949	1.8198	2.09988	0.0118613	0.804009	dd_Smed_v6_39902_0_1	dd_Smed_v6_39902_0_1	1	610	+	610	protein_coding	- && - && -	-	8	9	4	12	4	1	0	3	0.530366	0.624042	0.285727	0.825202	0.235629	0.0651261	0	0.200055	dd_Smed_v6_39902_0_1	2.09988	0.804009	NA	NA	NA
dd_Smed_v6_20414_0_1	13.39	5.68372	10.4793	10.1243	18.7722	17.4417	20.8543	28.0051	9.91935	21.2683	-1.10113	0.0118947	0.804009	dd_Smed_v6_20414_0_1	dd_Smed_v6_20414_0_1	1	497	+	497	protein_coding	- && - && -	-	14	6	10	10	22	18	18	29	1.13917	0.510618	0.876729	0.844019	1.59061	1.4388	1.70494	2.37355	dd_Smed_v6_20414_0_1	-1.10113	0.804009	NA	NA	NA
dd_Smed_v6_19_0_1	2443.67	6051.27	1195.69	2032.97	4467.77	4993.18	10197.8	9296.71	2930.9	7238.86	-1.30436	0.0119351	0.804009	dd_Smed_v6_19_0_1	dd_Smed_v6_19_0_1	1	530	+	530	protein_coding	- && - && -	-	2555	6388	1141	2008	5236	5153	8802	9627	194.953	509.789	93.8062	158.927	354.995	386.251	781.806	738.877	dd_Smed_v6_19_0_1	-1.30436	0.804009	NA	NA	NA
dd_Smed_v6_13985_0_1	152.072	272.819	274.559	309.805	138.231	190.89	110.065	152.579	252.314	147.941	0.768794	0.0120635	0.809788	dd_Smed_v6_13985_0_1	dd_Smed_v6_13985_0_1	1	1573	+	1573	protein_coding	- && sp|O19116|SFRP1_BOVIN Secreted frizzled-related protein 1 OS=Bos taurus OX=9913 GN=SFRP1 PE=2 SV=1 && PF01392:Fz domain	-	159	288	262	306	162	197	95	158	4.08775	7.74399	7.25762	8.16021	3.70071	4.97534	2.84308	4.08588	dd_Smed_v6_13985_0_1	0.768794	0.809788	NCBI: hypothetical protein Smed-sfrp1 mRNA - complete cds& EU130790.1	sfrp1	sfrp1
dd_Smed_v6_23528_0_1	51.6471	18.9457	34.5818	30.373	74.2354	56.2011	63.7216	56.0101	33.8869	62.542	-0.885042	0.0121146	0.810355	dd_Smed_v6_23528_0_1	dd_Smed_v6_23528_0_1	1	1116	+	1116	protein_coding	- && - && -	-	54	20	33	30	87	58	55	58	1.9568	0.757996	1.28846	1.12763	2.80126	2.06466	2.32002	2.11408	dd_Smed_v6_23528_0_1	-0.885042	0.810355	NA	NA	NA
dd_Smed_v6_13274_0_1	246.759	332.498	374.113	372.576	195.401	218.022	266.472	221.143	331.486	225.26	0.558577	0.0122354	0.815561	dd_Smed_v6_13274_0_1	dd_Smed_v6_13274_0_1	1	1270	+	1270	protein_coding	- && - && PF14964:Domain of unknown function (DUF4507)	-	258	351	357	368	229	225	230	229	8.21546	11.6897	12.2486	12.1549	6.47933	7.03823	8.52546	7.33481	dd_Smed_v6_13274_0_1	0.558577	0.815561	chromosome unknown open reading frame, human C7orf26	NA	NA
dd_Smed_v6_6952_0_1	586.291	801.405	703.164	757.301	447.972	531.004	590.873	486.709	712.04	514.139	0.470667	0.0123136	0.815682	dd_Smed_v6_6952_0_1	dd_Smed_v6_6952_0_1	1	1976	+	1976	protein_coding	- && - && -	-	613	846	671	748	525	548	510	504	12.5455	18.1086	14.7964	15.879	9.54709	11.0174	12.15	10.3753	dd_Smed_v6_6952_0_1	0.470667	0.815682	NA	NA	NA
dd_Smed_v6_15464_0_1	145.377	184.721	164.526	214.636	89.5944	121.123	137.87	120.711	177.315	117.325	0.598918	0.012323	0.815682	dd_Smed_v6_15464_0_1	dd_Smed_v6_15464_0_1	1	1788	+	1788	protein_coding	- && - && PF12832:MFS_1 like family	-	152	195	157	212	105	125	119	125	3.43789	4.61284	3.82608	4.97367	2.11018	2.77733	3.13309	2.8438	dd_Smed_v6_15464_0_1	0.598918	0.815682	major facilitator superfamily domain-containing protein 6-like	NA	NA
dd_Smed_v6_13171_0_1	212.327	222.612	206.443	229.822	138.231	147.286	193.482	147.751	217.801	156.687	0.478892	0.012377	0.816409	dd_Smed_v6_13171_0_1	dd_Smed_v6_13171_0_1	1	1717	+	1717	protein_coding	- && - && -	-	222	235	197	227	162	152	167	153	5.22876	5.78894	4.9994	5.5458	3.39034	3.51688	4.57868	3.62475	dd_Smed_v6_13171_0_1	0.478892	0.816409	NCBI: protection of telomere 1-like protein mRNA - complete cds& JX188060.1	NA	NA
dd_Smed_v6_13060_0_1	91.8171	113.674	157.19	136.679	66.5559	64.922	105.43	62.77	124.84	74.9195	0.740568	0.0124902	0.819355	dd_Smed_v6_13060_0_1	dd_Smed_v6_13060_0_1	1	610	+	610	protein_coding	- && - && -	-	96	120	150	135	78	67	91	65	6.3644	8.32056	10.7148	9.28352	4.59477	4.36345	7.02272	4.33452	dd_Smed_v6_13060_0_1	0.740568	0.819355	NA	NA	NA
dd_Smed_v6_6502_0_1	800.531	815.614	816.341	934.476	648.493	628.871	651.119	717.509	841.741	661.498	0.347526	0.0125079	0.819355	dd_Smed_v6_6502_0_1	dd_Smed_v6_6502_0_1	1	2023	+	2023	protein_coding	- && sp|O43615|TIM44_HUMAN Mitochondrial import inner membrane translocase subunit TIM44 OS=Homo sapiens OX=9606 GN=TIMM44 PE=1 SV=2 && PF04280:Tim44-like domain	-	837	861	779	923	760	649	562	743	16.7319	18.0015	16.7789	19.1388	13.4995	12.7448	13.0778	14.94	dd_Smed_v6_6502_0_1	0.347526	0.819355	mitochondrial import inner membrane translocase subunit TIM44-like	NA	NA
dd_Smed_v6_11791_0_1	0	1.89457	2.09587	1.01243	7.67952	5.81391	9.26859	2.89707	1.25072	6.41477	-2.36363	0.012598	0.82242	dd_Smed_v6_11791_0_1	dd_Smed_v6_11791_0_1	1	397	+	397	protein_coding	- && - && -	-	0	2	2	1	9	6	8	3	0	0.213079	0.219513	0.105662	0.814612	0.600407	0.948622	0.307389	dd_Smed_v6_11791_0_1	-2.36363	0.82242	NA	NA	NA
dd_Smed_v6_10387_0_1	799.574	884.766	636.096	737.052	595.59	551.352	432.148	586.175	764.372	541.316	0.497173	0.0126426	0.822503	dd_Smed_v6_10387_0_1	dd_Smed_v6_10387_0_1	1	1998	+	1998	protein_coding	- && sp|O97531|KCNQ1_FELCA Potassium voltage-gated channel subfamily KQT member 1 (Fragment) OS=Felis catus OX=9685 GN=KCNQ1 PE=2 SV=2 && PF00520:Ion transport protein|PF03520:KCNQ voltage-gated potassium channel	-	836	934	607	728	698	569	373	607	16.921	19.7721	13.2378	15.2843	12.5533	11.3136	8.78834	12.3581	dd_Smed_v6_10387_0_1	0.497173	0.822503	potassium voltage-gated channel subfamily KQT member 1-like	NA	NA
dd_Smed_v6_12665_0_1	439.001	681.099	530.255	649.983	393.362	437.012	390.439	392.071	575.084	403.221	0.51216	0.0127883	0.826927	dd_Smed_v6_12665_0_1	dd_Smed_v6_12665_0_1	1	1931	+	1931	protein_coding	- && - && PF13855:Leucine rich repeat	-	459	719	506	642	461	451	337	406	9.61272	15.7488	11.418	13.9464	8.57862	9.27853	8.21564	8.55266	dd_Smed_v6_12665_0_1	0.51216	0.826927	leucine-rich repeat containing G protein-coupled receptor 6	NA	NA
dd_Smed_v6_10458_0_1	552.816	527.639	553.309	616.572	420.667	463.175	461.112	419.11	562.584	441.016	0.35168	0.0128205	0.826927	dd_Smed_v6_10458_0_1	dd_Smed_v6_10458_0_1	1	2468	+	2468	protein_coding	- && sp|Q9Y345|SC6A5_HUMAN Sodium- and chloride-dependent glycine transporter 2 OS=Homo sapiens OX=9606 GN=SLC6A5 PE=1 SV=3 && PF00209:Sodium:neurotransmitter symporter family	-	578	557	528	609	493	478	398	434	9.47106	9.54578	9.32203	10.351	7.17795	7.69427	7.59157	7.15322	dd_Smed_v6_10458_0_1	0.35168	0.826927	solute carrier family 6 (neurotransmitter transporter), member 5	NA	NA
dd_Smed_v6_933_0_1	7904.88	10142.6	10391.3	10868.5	5316.79	5983.48	8968.52	5538.24	9826.82	6451.76	0.607117	0.0128412	0.826927	dd_Smed_v6_933_0_1	dd_Smed_v6_933_0_1	1	1776	+	1776	protein_coding	- && - && PF03036:Perilipin family	-	8265	10707	9916	10735	6231	6175	7741	5735	188.198	254.992	243.285	253.552	126.07	138.127	205.186	131.355	dd_Smed_v6_933_0_1	0.607117	0.826927	perilipin 2	NA	NA
dd_Smed_v6_7703_0_1	434.219	575.951	601.514	675.293	401.042	382.749	443.734	396.899	571.744	406.106	0.493704	0.0129042	0.827866	dd_Smed_v6_7703_0_1	dd_Smed_v6_7703_0_1	1	955	+	955	protein_coding	- && sp|Q91WN1|DNJC9_MOUSE DnaJ homolog subfamily C member 9 OS=Mus musculus OX=10090 GN=Dnajc9 PE=1 SV=2 && PF00226:DnaJ domain	-	454	608	574	667	470	395	383	411	19.2251	26.9278	26.1897	29.2975	17.6845	16.4316	18.8794	17.5064	dd_Smed_v6_7703_0_1	0.493704	0.827866	DnaJ (Hsp40) homolog, subfamily C, member 9	NA	NA
dd_Smed_v6_21142_0_1	32.5186	24.6295	18.8628	35.4352	46.0771	42.6353	47.5015	54.0787	27.8615	47.5732	-0.769925	0.0129429	0.827866	dd_Smed_v6_21142_0_1	dd_Smed_v6_21142_0_1	1	1281	+	1281	protein_coding	- && - && -	-	34	26	18	35	54	44	41	56	1.07336	0.858471	0.612273	1.14611	1.51476	1.36455	1.50671	1.77826	dd_Smed_v6_21142_0_1	-0.769925	0.827866	NA	NA	NA
dd_Smed_v6_11175_0_1	171.201	216.929	299.709	205.524	138.231	152.131	164.518	135.197	223.341	147.519	0.598795	0.0133598	0.851667	dd_Smed_v6_11175_0_1	dd_Smed_v6_11175_0_1	1	860	+	860	protein_coding	- && - && -	-	179	229	286	203	162	157	142	140	8.41725	11.2626	14.4907	9.90162	6.76885	7.25247	7.77291	6.62197	dd_Smed_v6_11175_0_1	0.598795	0.851667	NA	NA	NA
dd_Smed_v6_12027_0_1	476.301	707.623	837.3	909.166	378.856	461.237	588.556	356.34	732.598	446.247	0.715795	0.0134184	0.852537	dd_Smed_v6_12027_0_1	dd_Smed_v6_12027_0_1	1	1584	+	1584	protein_coding	- && sp|Q9WTR6|XCT_MOUSE Cystine/glutamate transporter OS=Mus musculus OX=10090 GN=Slc7a11 PE=1 SV=1 && PF13520:Amino acid permease	-	498	747	799	898	444	476	508	369	12.7142	19.9465	21.9793	23.781	10.0722	11.9381	15.0974	9.47607	dd_Smed_v6_12027_0_1	0.715795	0.852537	NCBI: slc7a-8 (slc7a-8) mRNA - complete cds	NA	NA
dd_Smed_v6_15092_0_1	49.7343	85.2558	119.465	76.945	40.1042	35.8524	66.0387	28.9707	82.8499	42.7415	0.959884	0.0135704	0.859323	dd_Smed_v6_15092_0_1	dd_Smed_v6_15092_0_1	1	604	+	604	protein_coding	- && - && PF13499:EF-hand domain pair|PF01221:Dynein light chain type 1	-	52	90	114	76	47	37	57	30	3.48163	6.30241	8.22412	5.27819	2.79614	2.4336	4.44254	2.02042	dd_Smed_v6_15092_0_1	0.959884	0.859323	dynein light chain 1, cytoplasmic, putative	NA	NA
dd_Smed_v6_27651_0_1	19.1286	10.4202	8.38348	11.1368	32.4246	25.1936	25.4886	18.3481	12.2672	25.3638	-1.04601	0.013697	0.864461	dd_Smed_v6_27651_0_1	dd_Smed_v6_27651_0_1	1	577	+	577	protein_coding	- && - && -	-	20	11	8	11	38	26	22	19	1.40175	0.80634	0.604138	0.799697	2.3665	1.79012	1.7949	1.33948	dd_Smed_v6_27651_0_1	-1.04601	0.864461	NA	NA	NA
dd_Smed_v6_12310_0_1	283.103	380.809	518.728	462.682	180.042	220.929	346.414	234.663	411.331	245.512	0.745984	0.0138128	0.866336	dd_Smed_v6_12310_0_1	dd_Smed_v6_12310_0_1	1	1279	+	1279	protein_coding	- && - && -	-	296	402	495	457	211	228	299	243	9.35916	13.294	16.8638	14.9884	5.92803	7.08189	11.0051	7.72846	dd_Smed_v6_12310_0_1	0.745984	0.866336	NA	Uncharacterized protein	Uncharacterized protein
dd_Smed_v6_33864_0_1	0.956429	1.89457	0	0	4.2664	4.84492	5.79287	4.82846	0.712751	4.93316	-2.74085	0.013818	0.866336	dd_Smed_v6_33864_0_1	dd_Smed_v6_33864_0_1	1	514	+	514	protein_coding	- && - && -	-	1	2	0	0	5	5	5	5	0.0786779	0.164577	0	0	0.349547	0.386449	0.457932	0.395698	dd_Smed_v6_33864_0_1	-2.74085	0.866336	NA	NA	NA
dd_Smed_v6_13047_0_1	166.419	82.414	111.081	100.231	216.733	181.2	143.663	224.04	115.036	191.409	-0.735701	0.0139147	0.866445	dd_Smed_v6_13047_0_1	dd_Smed_v6_13047_0_1	1	1938	+	1938	protein_coding	- && sp|Q6UPE0|CHDH_RAT Choline dehydrogenase, mitochondrial OS=Rattus norvegicus OX=10116 GN=Chdh PE=1 SV=1 && PF05199:GMC oxidoreductase|PF00732:GMC oxidoreductase	-	174	87	106	99	254	187	124	232	3.63087	1.89875	2.38327	2.14284	4.70954	3.8333	3.01205	4.86958	dd_Smed_v6_13047_0_1	-0.735701	0.866445	neither inactivation nor afterpotential protein G-like	NA	Smed-ninag
dd_Smed_v6_9554_0_1	174.07	163.881	162.43	178.188	215.88	243.215	213.178	219.212	169.642	222.871	-0.393939	0.0139302	0.866445	dd_Smed_v6_9554_0_1	dd_Smed_v6_9554_0_1	1	1515	+	1515	protein_coding	- && - && -	-	182	173	155	176	253	251	184	227	4.85819	4.82986	4.45801	4.87314	6.00076	6.58182	5.7174	6.09496	dd_Smed_v6_9554_0_1	-0.393939	0.866445	NA	NA	NA
dd_Smed_v6_4401_1_1	516.471	432.91	400.311	444.458	576.817	592.05	574.653	576.518	448.538	580.009	-0.370513	0.0139565	0.866445	dd_Smed_v6_4401_1_1	dd_Smed_v6_4401_1_1	1	2414	+	2414	protein_coding	- && sp|Q9H324|ATS10_HUMAN A disintegrin and metalloproteinase with thrombospondin motifs 10 OS=Homo sapiens OX=9606 GN=ADAMTS10 PE=1 SV=2 && -	-	540	457	382	439	676	611	496	597	9.04633	8.00719	6.89522	7.62844	10.0626	10.0552	9.67249	10.0599	dd_Smed_v6_4401_1_1	-0.370513	0.866445	#N/A	#N/A	#N/A
dd_Smed_v6_16024_0_1	200.85	96.6233	130.992	107.318	237.212	186.045	252.569	209.555	133.946	221.345	-0.72395	0.014043	0.867878	dd_Smed_v6_16024_0_1	dd_Smed_v6_16024_0_1	1	835	+	835	protein_coding	- && - && -	-	210	102	125	106	278	192	218	217	10.1706	5.16672	6.52297	5.3251	11.9635	9.13481	12.2903	10.5714	dd_Smed_v6_16024_0_1	-0.72395	0.867878	NA	NA	dd_16024
dd_Smed_v6_28070_0_1	1.91286	0.947287	6.28761	3.0373	10.2394	14.5348	5.79287	9.65692	3.04626	10.056	-1.75101	0.014071	0.867878	dd_Smed_v6_28070_0_1	dd_Smed_v6_28070_0_1	1	954	+	954	protein_coding	- && - && -	-	2	1	6	3	12	15	5	10	0.0847808	0.0443356	0.274047	0.131911	0.451993	0.624637	0.246726	0.426392	dd_Smed_v6_28070_0_1	-1.75101	0.867878	NA	NA	NA
dd_Smed_v6_2355_0_1	1733.05	1644.49	1741.67	1793.02	2121.25	2012.58	2041.41	2285.79	1728.06	2115.26	-0.291823	0.0144375	0.885055	dd_Smed_v6_2355_0_1	dd_Smed_v6_2355_0_1	1	1180	+	1180	protein_coding	- && - && PF00017:SH2 domain	-	1812	1736	1662	1771	2486	2077	1762	2367	62.1001	62.2256	61.3721	62.9572	75.7038	69.9261	70.2939	81.5969	dd_Smed_v6_2355_0_1	-0.291823	0.885055	NA	NA	NA
dd_Smed_v6_6153_0_1	1013.81	1277.89	1173.69	1311.1	794.404	858.52	1053.14	775.45	1194.12	870.38	0.456822	0.0144427	0.885055	dd_Smed_v6_6153_0_1	dd_Smed_v6_6153_0_1	1	1451	+	1451	protein_coding	- && - && PF00001:7 transmembrane receptor (rhodopsin family)	-	1060	1349	1120	1295	931	886	909	803	29.543	39.3229	33.6335	37.4379	23.0558	24.2578	29.491	22.5116	dd_Smed_v6_6153_0_1	0.456822	0.885055	NCBI: GCR104 (gcr104) mRNA - complete cds	NA	NA
dd_Smed_v6_14593_0_1	346.227	458.487	248.36	266.27	204.787	217.053	115.857	228.869	329.836	191.642	0.782186	0.0145081	0.886209	dd_Smed_v6_14593_0_1	dd_Smed_v6_14593_0_1	1	2380	+	2380	protein_coding	- && - && -	-	362	484	237	263	240	224	100	237	6.15102	8.60141	4.33903	4.6354	3.62354	3.739	1.97796	4.05069	dd_Smed_v6_14593_0_1	0.782186	0.886209	NA	NA	NA
dd_Smed_v6_23663_0_1	10.5207	5.68372	3.1438	4.04974	23.8918	20.3487	4.6343	21.2452	5.84949	17.53	-1.58611	0.0145805	0.887776	dd_Smed_v6_23663_0_1	dd_Smed_v6_23663_0_1	1	1785	+	1785	protein_coding	- && - && -	-	11	6	3	4	28	21	4	22	0.249213	0.142172	0.0732327	0.0940006	0.563662	0.467375	0.105491	0.501351	dd_Smed_v6_23663_0_1	-1.58611	0.887776	NA	NA	NA
dd_Smed_v6_14675_0_1	54.5164	53.9954	66.0199	48.5968	79.3551	76.5498	91.5273	81.1181	55.7821	82.1376	-0.557102	0.0146288	0.887872	dd_Smed_v6_14675_0_1	dd_Smed_v6_14675_0_1	1	832	+	832	protein_coding	- && - && -	-	57	57	63	48	93	79	79	84	2.77056	2.8977	3.29943	2.42006	4.0166	3.77215	4.4699	4.10689	dd_Smed_v6_14675_0_1	-0.557102	0.887872	NA	NA	NA
dd_Smed_v6_4712_0_1	2238.04	3046.48	3486.48	3787.52	1809.81	2123.05	2567.4	1862.82	3139.63	2090.77	0.586698	0.0146772	0.887973	dd_Smed_v6_4712_0_1	dd_Smed_v6_4712_0_1	1	2334	+	2334	protein_coding	- && sp|Q91876|MCM7A_XENLA DNA replication licensing factor mcm7-A OS=Xenopus laevis OX=8355 GN=mcm7-a PE=1 SV=2 && PF14551:MCM N-terminal domain|PF17207:MCM OB domain|PF17855:MCM AAA-lid domain|PF00493:MCM P-loop domain	-	2340	3216	3327	3741	2121	2191	2216	1929	40.5444	58.2796	62.1117	67.235	32.6542	37.2929	44.6954	33.6193	dd_Smed_v6_4712_0_1	0.586698	0.887973	NCBI: strain CIW4 clone 2A11 DNA licensing factor MCM7 mRNA - complete cds	MCM5	MCM-7
dd_Smed_v6_12160_0_1	223.804	304.079	276.655	262.22	191.988	226.742	169.152	157.408	266.69	186.322	0.516433	0.014831	0.894425	dd_Smed_v6_12160_0_1	dd_Smed_v6_12160_0_1	1	1109	+	1109	protein_coding	- && - && -	-	234	321	264	259	225	234	146	163	8.53297	12.2426	10.3728	9.79663	7.29037	8.38241	6.19748	5.97879	dd_Smed_v6_12160_0_1	0.516433	0.894425	NA	NA	NA
dd_Smed_v6_10729_0_1	109.033	188.51	204.347	231.847	61.4362	108.526	147.139	75.3239	183.434	98.1063	0.906234	0.0149087	0.896267	dd_Smed_v6_10729_0_1	dd_Smed_v6_10729_0_1	1	680	+	680	protein_coding	- && - && -	-	114	199	195	229	72	112	127	78	6.77972	12.3779	12.4953	14.1265	3.80472	6.54326	8.79202	4.66598	dd_Smed_v6_10729_0_1	0.906234	0.896267	NA	NA	NA
dd_Smed_v6_19210_0_1	50.6907	75.783	62.8761	97.1937	51.1968	38.7594	41.7087	40.559	71.6359	43.056	0.731396	0.0153085	0.917397	dd_Smed_v6_19210_0_1	dd_Smed_v6_19210_0_1	1	1592	+	1592	protein_coding	- && - && PF00069:Protein kinase domain	-	53	80	60	96	60	40	36	42	1.34632	2.12544	1.64221	2.52951	1.35427	0.998164	1.06452	1.07316	dd_Smed_v6_19210_0_1	0.731396	0.917397	Wee1-like protein kinase putative tyrosine kinase Wee1	NA	NA
dd_Smed_v6_41752_0_1	0	0	0	0	3.41312	0.968985	2.31715	3.86277	0	2.6405	-3.86267	0.0154441	1	dd_Smed_v6_41752_0_1	dd_Smed_v6_41752_0_1	1	423	+	423	protein_coding	- && - && -	-	0	0	0	0	4	1	2	4	0	0	0	0	0.339796	0.0939171	0.222579	0.38466	dd_Smed_v6_41752_0_1	-3.86267	1	uncharacterized LOC100208533	NA	NA
dd_Smed_v6_13491_0_1	69.8193	49.2589	82.7868	72.8952	86.1813	95.9295	165.676	115.883	68.6901	115.917	-0.752454	0.015548	0.922735	dd_Smed_v6_13491_0_1	dd_Smed_v6_13491_0_1	1	1891	+	1891	protein_coding	- && - && -	-	73	52	79	72	101	99	143	120	1.56116	1.16309	1.82036	1.59716	1.91924	2.07983	3.5599	2.58135	dd_Smed_v6_13491_0_1	-0.752454	0.922735	NA	NA	NA
dd_Smed_v6_38192_0_1	1.91286	0.947287	2.09587	0	3.41312	8.72086	11.5857	2.89707	1.239	6.6542	-2.40978	0.0155549	0.922735	dd_Smed_v6_38192_0_1	dd_Smed_v6_38192_0_1	1	480	+	480	protein_coding	- && sp|P47826|RLA0_CHICK 60S acidic ribosomal protein P0 OS=Gallus gallus OX=9031 GN=RPLP0 PE=2 SV=1 && PF00428:60s Acidic ribosomal protein	-	2	1	2	0	4	9	10	3	0.168502	0.0881171	0.181556	0	0.299445	0.74488	0.980737	0.254236	dd_Smed_v6_38192_0_1	-2.40978	0.922735	60S acidic ribosomal protein P0	NA	NA
dd_Smed_v6_15211_0_1	216.153	279.45	221.114	256.146	184.309	196.704	143.663	168.996	243.216	173.418	0.486193	0.0155587	0.922735	dd_Smed_v6_15211_0_1	dd_Smed_v6_15211_0_1	1	1933	+	1933	protein_coding	- && - && -	-	226	295	211	253	216	203	124	175	4.72816	6.45493	4.75633	5.49032	4.01532	4.17205	3.01984	3.68268	dd_Smed_v6_15211_0_1	0.486193	0.922735	putative ATP-dependent RNA helicase DHX33-like	NA	NA
dd_Smed_v6_15850_0_1	0	0	0	0	3.41312	3.87594	1.15857	1.93138	0	2.59475	-3.84423	0.0156897	1	dd_Smed_v6_15850_0_1	dd_Smed_v6_15850_0_1	1	1136	+	1136	protein_coding	- && - && -	-	0	0	0	0	4	4	1	2	0	0	0	0	0.126526	0.139884	0.0414396	0.0716158	dd_Smed_v6_15850_0_1	-3.84423	1	uncharacterized LOC100162262	NA	NA
dd_Smed_v6_43580_0_1	3.82571	4.73644	4.19174	5.06217	9.38608	9.68985	11.5857	14.4854	4.45401	11.2868	-1.33841	0.0157039	0.922735	dd_Smed_v6_43580_0_1	dd_Smed_v6_43580_0_1	1	891	+	891	protein_coding	- && - && -	-	4	5	4	5	11	10	10	15	0.181551	0.237352	0.195616	0.235397	0.443623	0.445869	0.528343	0.684811	dd_Smed_v6_43580_0_1	-1.33841	0.922735	NA	NA	NA
dd_Smed_v6_8670_0_1	1056.85	1517.55	1626.39	1487.27	807.203	1033.91	1165.53	907.75	1422.02	978.596	0.539507	0.0157393	0.922735	dd_Smed_v6_8670_0_1	dd_Smed_v6_8670_0_1	1	1731	+	1731	protein_coding	- && - && -	-	1105	1602	1552	1469	946	1067	1006	940	25.8155	39.1441	39.0676	35.5986	19.6378	24.4879	27.3586	22.0896	dd_Smed_v6_8670_0_1	0.539507	0.922735	PANTHER: G-PROTEIN COUPLED RECEPTOR-RELATED	NA	NA
dd_Smed_v6_11186_0_1	283.103	321.13	292.374	320.942	243.185	254.843	172.628	197.967	304.387	217.156	0.485025	0.0157469	0.922735	dd_Smed_v6_11186_0_1	dd_Smed_v6_11186_0_1	1	1335	+	1335	protein_coding	- && sp|A4IGH4|WDR4_DANRE tRNA (guanine-N(7)-)-methyltransferase non-catalytic subunit wdr4 OS=Danio rerio OX=7955 GN=wdr4 PE=2 SV=2 && -	-	296	339	279	317	285	263	149	205	8.96657	10.7404	9.10636	9.96063	7.67118	7.82635	5.2541	6.2464	dd_Smed_v6_11186_0_1	0.485025	0.922735	WD repeat domain 4	NA	NA
dd_Smed_v6_3857_0_1	574.814	545.637	626.665	513.304	711.636	719.956	678.924	752.274	565.105	715.697	-0.341242	0.0157766	0.922735	dd_Smed_v6_3857_0_1	dd_Smed_v6_3857_0_1	1	1049	+	1049	protein_coding	- && sp|Q2KJF9|T2EB_BOVIN General transcription factor IIE subunit 2 OS=Bos taurus OX=9913 GN=GTF2E2 PE=2 SV=1 && PF02186:TFIIE beta subunit core domain	-	601	576	598	507	834	743	586	779	23.1694	23.2246	24.8398	20.2741	28.5686	28.1383	26.2976	30.2078	dd_Smed_v6_3857_0_1	-0.341242	0.922735	general transcription factor IIE, polypeptide 2, beta 34kDa	NA	NA
dd_Smed_v6_13678_0_1	84.1657	98.5179	82.7868	101.243	144.204	137.596	121.65	113.952	91.6784	129.351	-0.498008	0.0158184	0.922735	dd_Smed_v6_13678_0_1	dd_Smed_v6_13678_0_1	1	815	+	815	protein_coding	- && - && -	-	88	104	79	100	169	142	105	118	4.36657	5.39731	4.22368	5.14696	7.45123	6.92174	6.06492	5.88954	dd_Smed_v6_13678_0_1	-0.498008	0.922735	NA	NA	NA
dd_Smed_v6_7752_0_1	409.351	274.713	298.661	322.966	435.173	519.376	427.514	444.218	326.423	456.57	-0.484031	0.0158497	0.922735	dd_Smed_v6_7752_0_1	dd_Smed_v6_7752_0_1	1	1336	+	1336	protein_coding	- && sp|Q27403|GCM_DROME Transcription factor glial cells missing OS=Drosophila melanogaster OX=7227 GN=gcm PE=1 SV=2 && PF03615:GCM motif protein	GCM	428	290	285	319	510	536	369	460	12.9555	9.18106	9.29523	10.016	13.7171	15.9383	13.0021	14.0058	dd_Smed_v6_7752_0_1	-0.484031	0.922735	glial cells missing	NA	NA
dd_Smed_v6_14262_0_1	326.142	239.664	257.792	268.295	372.883	361.431	351.048	367.929	272.973	363.323	-0.412605	0.0158852	0.922735	dd_Smed_v6_14262_0_1	dd_Smed_v6_14262_0_1	1	2890	+	2890	protein_coding	- && sp|Q8VHX6|FLNC_MOUSE Filamin-C OS=Mus musculus OX=10090 GN=Flnc PE=1 SV=3 && PF00630:Filamin/ABP280 repeat	-	341	253	246	265	437	373	303	381	4.77169	3.70275	3.70902	3.84642	5.43353	5.12738	4.93558	5.36271	dd_Smed_v6_14262_0_1	-0.412605	0.922735	filamin-C-like	NA	NA
dd_Smed_v6_7124_0_1	1247.18	1251.37	1169.49	1266.55	1592.22	1414.72	1484.13	1520	1233.65	1502.77	-0.284783	0.0159318	0.922735	dd_Smed_v6_7124_0_1	dd_Smed_v6_7124_0_1	1	1398	+	1398	protein_coding	- && - && -	-	1304	1321	1116	1251	1866	1460	1281	1574	37.7213	39.9666	34.7839	37.5369	47.9626	41.4888	43.1356	45.7989	dd_Smed_v6_7124_0_1	-0.284783	0.922735	TNF receptor-associated factor 6-B-like	TNF receptor associated factor-2	NA
dd_Smed_v6_9695_0_1	439.957	378.915	448.516	482.931	371.177	333.331	291.961	313.85	437.58	327.58	0.416075	0.016028	0.925402	dd_Smed_v6_9695_0_1	dd_Smed_v6_9695_0_1	1	1205	+	1205	protein_coding	- && sp|Q8R323|RFC3_MOUSE Replication factor C subunit 3 OS=Mus musculus OX=10090 GN=Rfc3 PE=1 SV=1 && PF13177:DNA polymerase III, delta subunit	-	460	400	428	477	435	344	252	325	15.4378	14.0402	15.4767	16.605	12.9718	11.3411	9.84481	10.9712	dd_Smed_v6_9695_0_1	0.416075	0.925402	replication factor C (activator 1) 3, 38kDa	Replication factor C subunit 2	NA
dd_Smed_v6_3551_0_1	1174.49	1378.3	1546.75	1444.74	1023.08	1121.12	1090.22	1069.02	1386.07	1075.86	0.365484	0.0160753	0.925402	dd_Smed_v6_3551_0_1	dd_Smed_v6_3551_0_1	1	2259	+	2259	protein_coding	- && sp|Q0IID7|DUS10_BOVIN Dual specificity protein phosphatase 10 OS=Bos taurus OX=9913 GN=DUSP10 PE=2 SV=1 && PF00782:Dual specificity phosphatase, catalytic domain|PF00581:Rhodanese-like domain	-	1228	1455	1476	1427	1199	1157	941	1107	21.9836	27.2426	28.4703	26.4982	19.0722	20.3471	19.6095	19.9337	dd_Smed_v6_3551_0_1	0.365484	0.925402	dual specificity phosphatase 10	NA	NA
dd_Smed_v6_17490_0_1	79.3836	98.5179	84.8827	110.355	59.7296	63.953	66.0387	66.6327	93.2849	64.0885	0.542939	0.0162517	0.932727	dd_Smed_v6_17490_0_1	dd_Smed_v6_17490_0_1	1	1073	+	1073	protein_coding	- && sp|Q92834|RPGR_HUMAN X-linked retinitis pigmentosa GTPase regulator OS=Homo sapiens OX=9606 GN=RPGR PE=1 SV=2 && PF13540:Regulator of chromosome condensation (RCC1) repeat	-	83	104	81	109	70	66	57	69	3.1282	4.09954	3.28933	4.26123	2.34421	2.44359	2.50074	2.61581	dd_Smed_v6_17490_0_1	0.542939	0.932727	Williams-Beuren syndrome chromosome region 16	NA	NA
dd_Smed_v6_11022_0_1	353.879	508.693	552.262	502.167	315.714	309.106	390.439	328.335	479.25	335.899	0.513386	0.0163134	0.933449	dd_Smed_v6_11022_0_1	dd_Smed_v6_11022_0_1	1	1647	+	1647	protein_coding	- && - && PF05327:RNA polymerase I specific transcription initiation factor RRN3	-	370	537	527	496	370	319	337	340	9.08498	13.7906	13.9424	12.6327	8.07248	7.69453	9.6323	8.39736	dd_Smed_v6_11022_0_1	0.513386	0.933449	RNA polymerase I-specific transcription initiation factor RRN3-like	NA	NA
dd_Smed_v6_6349_0_1	184.591	257.662	291.326	305.755	181.749	198.642	167.993	154.511	259.833	175.724	0.563266	0.0164135	0.934501	dd_Smed_v6_6349_0_1	dd_Smed_v6_6349_0_1	1	570	+	570	protein_coding	- && - && PF04935:Surfeit locus protein 6	-	193	272	278	302	213	205	145	160	13.693	20.1834	21.2516	22.2249	13.4278	14.2877	11.9753	11.4183	dd_Smed_v6_6349_0_1	0.563266	0.934501	hypothetical protein	NA	NA
dd_Smed_v6_11634_0_1	40.17	32.2078	48.205	39.4849	70.8223	70.7359	96.1616	41.5247	40.0169	69.8111	-0.800883	0.0164856	0.934501	dd_Smed_v6_11634_0_1	dd_Smed_v6_11634_0_1	1	604	+	604	protein_coding	- && - && -	-	42	34	46	39	83	73	83	43	2.81208	2.38091	3.31851	2.70855	4.93787	4.80143	6.46897	2.89594	dd_Smed_v6_11634_0_1	-0.800883	0.934501	NA	NA	NA
dd_Smed_v6_511_0_1	20611	22744.4	10091.6	15746.4	11102	10786.7	3553.35	9209.8	17298.3	8662.98	0.997667	0.0165149	0.934501	dd_Smed_v6_511_0_1	dd_Smed_v6_511_0_1	1	1490	+	1490	protein_coding	- && sp|Q91883|BIP_XENLA Endoplasmic reticulum chaperone BiP OS=Xenopus laevis OX=8355 GN=hspa5 PE=2 SV=1 && PF00012:Hsp70 protein	-	21550	24010	9630	15553	13011	11132	3067	9537	584.893	681.565	281.619	437.861	313.778	296.805	96.8994	260.365	dd_Smed_v6_511_0_1	0.997667	0.934501	Protein HSP-3	Hsp70	Hsp70
dd_Smed_v6_15178_0_1	74.6014	62.521	84.8827	97.1937	104.1	114.34	129.76	120.711	79.7997	117.228	-0.554509	0.0166081	0.934501	dd_Smed_v6_15178_0_1	dd_Smed_v6_15178_0_1	1	1285	+	1285	protein_coding	- && sp|O42406|SIX3_CHICK Homeobox protein SIX3 OS=Gallus gallus OX=9031 GN=SIX3 PE=1 SV=2 && PF16878:Transcriptional regulator, SIX1, N-terminal SD domain|PF00046:Homeodomain	Homeobox	78	66	81	96	122	118	112	125	2.45475	2.17241	2.74665	3.13384	3.41158	3.64807	4.10307	3.95698	dd_Smed_v6_15178_0_1	-0.554509	0.934501	NCBI: clone Smed_12735_V2 six3-1 mRNA - partial cds	Six3-1	six3
dd_Smed_v6_12874_0_1	354.835	332.498	377.256	377.638	267.93	303.292	261.838	288.742	360.557	280.45	0.36172	0.0166581	0.934501	dd_Smed_v6_12874_0_1	dd_Smed_v6_12874_0_1	1	1947	+	1947	protein_coding	- && - && -	-	371	351	360	373	314	313	226	299	7.70591	7.62505	8.05672	8.03622	5.79512	6.3865	5.46432	6.24687	dd_Smed_v6_12874_0_1	0.36172	0.934501	NA	NA	NA
dd_Smed_v6_19161_0_1	64.0807	24.6295	52.3967	38.4725	69.1157	82.3637	82.2588	79.1867	44.8948	78.2312	-0.800965	0.0166836	0.934501	dd_Smed_v6_19161_0_1	dd_Smed_v6_19161_0_1	1	1660	+	1660	protein_coding	- && - && -	-	67	26	50	38	81	85	71	82	1.63223	0.66247	1.31245	0.96025	1.75338	2.03421	2.01346	2.00938	dd_Smed_v6_19161_0_1	-0.800965	0.934501	zinc finger MYM-type protein 1-like	NA	NA
dd_Smed_v6_15878_0_1	17.2157	9.47287	12.5752	11.1368	18.7722	34.8834	25.4886	21.2452	12.6001	25.0974	-0.990064	0.0167463	0.934501	dd_Smed_v6_15878_0_1	dd_Smed_v6_15878_0_1	1	1092	+	1092	protein_coding	- && sp|Q25414|5HTR_LYMST 5-hydroxytryptamine receptor OS=Lymnaea stagnalis OX=6523 PE=2 SV=1 && PF00001:7 transmembrane receptor (rhodopsin family)	-	18	10	12	11	22	36	22	22	0.666601	0.387328	0.478829	0.422551	0.723933	1.30968	0.948405	0.819516	dd_Smed_v6_15878_0_1	-0.990064	0.934501	NCBI: GCR020 (gcr020) mRNA - complete cds	NA	NA
dd_Smed_v6_7607_0_1	453.347	348.602	409.742	398.899	325.1	308.137	307.022	292.605	402.648	308.216	0.385167	0.0168005	0.934501	dd_Smed_v6_7607_0_1	dd_Smed_v6_7607_0_1	1	1448	+	1448	protein_coding	- && - && PF00019:Transforming growth factor beta like domain	-	474	368	391	394	381	318	265	303	13.2381	10.7493	11.766	11.414	9.45486	8.72456	8.61531	8.512	dd_Smed_v6_7607_0_1	0.385167	0.934501	NCBI: clone SMED_01282_V2 inhibin-1 mRNA - complete cds	Inhibin-1	Inhibin-1
dd_Smed_v6_19754_0_1	22.9543	23.6822	17.8149	11.1368	26.4517	32.9455	44.0258	37.662	18.897	35.2712	-0.889932	0.0168147	0.934501	dd_Smed_v6_19754_0_1	dd_Smed_v6_19754_0_1	1	1006	+	1006	protein_coding	- && - && -	-	24	25	17	11	31	34	38	39	0.964782	1.0511	0.73633	0.458673	1.10729	1.34266	1.77819	1.57697	dd_Smed_v6_19754_0_1	-0.889932	0.934501	NA	NA	NA
dd_Smed_v6_31634_0_1	21.0414	22.7349	10.4793	31.3854	5.11968	4.84492	11.5857	13.5197	21.4103	8.76751	1.30339	0.0168237	0.934501	dd_Smed_v6_31634_0_1	dd_Smed_v6_31634_0_1	1	885	+	885	protein_coding	- && - && -	-	22	24	10	31	6	5	10	14	1.0053	1.14702	0.492355	1.46936	0.243616	0.224446	0.531925	0.64349	dd_Smed_v6_31634_0_1	1.30339	0.934501	NA	NA	NA
dd_Smed_v6_48882_0_1	13.39	14.2093	9.43141	9.1119	21.332	18.4107	27.8058	22.2109	11.5357	22.4398	-0.948385	0.0168945	0.935698	dd_Smed_v6_48882_0_1	dd_Smed_v6_48882_0_1	1	1890	+	1890	protein_coding	- && sp|P11217|PYGM_HUMAN Glycogen phosphorylase, muscle form OS=Homo sapiens OX=9606 GN=PYGM PE=1 SV=6 && PF00343:Carbohydrate phosphorylase	-	14	15	9	9	25	19	24	23	0.299559	0.335684	0.207493	0.199751	0.47531	0.399371	0.597782	0.495021	dd_Smed_v6_48882_0_1	-0.948385	0.935698	Protein T22F3.3	NA	NA
dd_Smed_v6_14238_0_1	167.375	261.451	272.463	310.817	155.297	156.976	202.75	123.609	253.027	159.658	0.665552	0.0169714	0.937226	dd_Smed_v6_14238_0_1	dd_Smed_v6_14238_0_1	1	1492	+	1492	protein_coding	- && - && -	-	175	276	260	307	182	162	175	128	4.74335	7.82423	7.59322	8.63134	4.3833	4.31351	5.52157	3.48978	dd_Smed_v6_14238_0_1	0.665552	0.937226	hypothetical protein	NA	NA
dd_Smed_v6_8289_0_1	1231.88	1129.17	1171.59	1310.09	959.94	954.45	838.808	1048.74	1210.68	950.485	0.348618	0.0171614	0.939118	dd_Smed_v6_8289_0_1	dd_Smed_v6_8289_0_1	1	2721	+	2721	protein_coding	- && sp|Q9H2Y9|SO5A1_HUMAN Solute carrier organic anion transporter family member 5A1 OS=Homo sapiens OX=9606 GN=SLCO5A1 PE=2 SV=2 && PF03137:Organic Anion Transporter Polypeptide (OATP) family	-	1288	1192	1118	1294	1125	985	724	1086	19.1427	18.5289	17.9034	19.9487	14.8567	14.3811	12.5258	16.2352	dd_Smed_v6_8289_0_1	0.348618	0.939118	NCBI: slc21a-1 (slc21a-1) mRNA - complete cds	NA	NA
dd_Smed_v6_11926_0_1	287.885	315.447	310.189	279.432	180.895	237.401	242.142	228.869	298.238	222.327	0.425799	0.0171913	0.939118	dd_Smed_v6_11926_0_1	dd_Smed_v6_11926_0_1	1	1094	+	1094	protein_coding	- && - && -	-	301	333	296	276	212	245	209	237	11.1267	12.8744	11.7895	10.5828	6.96333	8.8968	8.99337	8.81228	dd_Smed_v6_11926_0_1	0.425799	0.939118	transmembrane protein 62-like	NA	NA
dd_Smed_v6_38765_0_1	3.82571	7.5783	2.09587	4.04974	18.7722	13.5658	4.6343	14.4854	4.3874	12.8644	-1.55629	0.0172267	0.939118	dd_Smed_v6_38765_0_1	dd_Smed_v6_38765_0_1	1	886	+	886	protein_coding	- && - && -	-	4	8	2	4	22	14	4	15	0.182575	0.381907	0.0983599	0.18938	0.892252	0.627739	0.21253	0.688676	dd_Smed_v6_38765_0_1	-1.55629	0.939118	NA	NA	NA
dd_Smed_v6_4010_0_1	1097.02	1225.79	1294.2	1115.7	915.57	1026.15	815.636	922.236	1183.18	919.899	0.362687	0.0172583	0.939118	dd_Smed_v6_4010_0_1	dd_Smed_v6_4010_0_1	1	1414	+	1414	protein_coding	- && sp|Q33DR3|DLP1_MOUSE All trans-polyprenyl-diphosphate synthase PDSS2 OS=Mus musculus OX=10090 GN=Pdss2 PE=1 SV=2 && PF00348:Polyprenyl synthetase	-	1147	1294	1235	1102	1073	1059	704	955	32.8042	38.7067	38.0574	32.692	27.2677	29.753	23.4378	27.4733	dd_Smed_v6_4010_0_1	0.362687	0.939118	NCBI: Smed-dlp1 mRNA for subunit 2 of solanesyl diphosphate synthase - complete cds&EST: KJ573362.1	NA	NA
dd_Smed_v6_3033_0_1	1924.33	1702.27	2621.93	2171.67	2743.3	2824.59	4260.08	2805.33	2105.05	3158.32	-0.585219	0.0172622	0.939118	dd_Smed_v6_3033_0_1	dd_Smed_v6_3033_0_1	1	1684	+	1684	protein_coding	- && sp|P25500|PAPOA_BOVIN Poly(A) polymerase alpha OS=Bos taurus OX=9913 GN=PAPOLA PE=1 SV=3 && PF01909:Nucleotidyltransferase domain|PF04926:Poly(A) polymerase predicted RNA binding domain|PF04928:Poly(A) polymerase central domain	-	2012	1797	2502	2145	3215	2915	3677	2905	48.3172	45.1344	64.7391	53.4311	68.6021	68.7672	102.789	70.1716	dd_Smed_v6_3033_0_1	-0.585219	0.939118	hiiragi	NA	NA
dd_Smed_v6_11827_0_1	381.615	465.118	413.934	336.128	291.822	305.23	268.789	319.644	399.199	296.371	0.4293	0.0173578	0.939118	dd_Smed_v6_11827_0_1	dd_Smed_v6_11827_0_1	1	1661	+	1661	protein_coding	- && - && -	-	399	491	395	332	342	315	232	331	9.71447	12.503	10.3621	8.3845	7.39869	7.534	6.57525	8.10617	dd_Smed_v6_11827_0_1	0.4293	0.939118	NA	NA	NA
dd_Smed_v6_31595_0_1	11.4771	19.893	25.1504	12.1492	8.5328	8.72086	8.11002	3.86277	17.1675	7.30661	1.23008	0.0174032	0.939118	dd_Smed_v6_31595_0_1	dd_Smed_v6_31595_0_1	1	1341	+	1341	protein_coding	- && - && -	-	12	21	24	12	10	9	7	4	0.361883	0.662356	0.779838	0.375371	0.26796	0.266624	0.245733	0.121336	dd_Smed_v6_31595_0_1	1.23008	0.939118	uncharacterized LOC100571480	NA	NA
dd_Smed_v6_18122_0_1	28.6929	29.3659	35.6298	44.5471	23.0386	15.5038	24.3301	11.5883	34.5589	18.6152	0.894429	0.017409	0.939118	dd_Smed_v6_18122_0_1	dd_Smed_v6_18122_0_1	1	497	+	497	protein_coding	- && sp|Q54S29|NFYA_DICDI Nuclear transcription factor Y subunit alpha OS=Dictyostelium discoideum OX=44689 GN=nfyA PE=3 SV=1 && PF02045:CCAAT-binding transcription factor (CBF-B/NF-YA) subunit B	NF-YA	30	31	34	44	27	16	21	12	2.44107	2.63819	2.98088	3.71368	1.95212	1.27893	1.9891	0.98216	dd_Smed_v6_18122_0_1	0.894429	0.939118	PANTHER: TRANSCRIPTION FACTOR NF-Y ALPHA-RELATED	NA	NA
dd_Smed_v6_1437_0_1	4735.28	3730.42	4642.35	4238.05	5859.47	5581.35	5109.31	5578.8	4336.52	5532.23	-0.351416	0.0174734	0.939118	dd_Smed_v6_1437_0_1	dd_Smed_v6_1437_0_1	1	1850	+	1850	protein_coding	- && sp|Q92994|TF3B_HUMAN Transcription factor IIIB 90 kDa subunit OS=Homo sapiens OX=9606 GN=BRF1 PE=1 SV=1 && PF00382:Transcription factor TFIIB repeat|PF07741:Brf1-like TBP-binding domain	-	4951	3938	4430	4186	6867	5760	4410	5777	108.227	90.0337	104.341	94.9153	133.381	123.69	112.218	127.025	dd_Smed_v6_1437_0_1	-0.351416	0.939118	BRF1, RNA polymerase III transcription initiation factor 90 kDa subunit	NA	NA
dd_Smed_v6_46458_0_1	12.4336	11.3674	2.09587	7.08704	0.85328	2.90695	3.47572	0.965692	8.24598	2.05041	2.0539	0.0175097	0.939118	dd_Smed_v6_46458_0_1	dd_Smed_v6_46458_0_1	1	820	+	820	protein_coding	- && sp|A6ZRW5|DCP2_YEAS7 mRNA-decapping enzyme subunit 2 OS=Saccharomyces cerevisiae (strain YJM789) OX=307796 GN=DCP2 PE=3 SV=1 && PF05026:Dcp2, box A domain|PF00293:NUDIX domain	-	13	12	2	7	1	3	3	1	0.641129	0.618969	0.106277	0.358091	0.0438213	0.145342	0.172227	0.0496071	dd_Smed_v6_46458_0_1	2.0539	0.939118	m7GpppN-mRNA hydrolase-like	NA	NA
dd_Smed_v6_12647_0_1	227.63	146.83	189.676	201.474	290.115	271.316	264.155	246.251	191.402	267.959	-0.486012	0.0176278	0.939118	dd_Smed_v6_12647_0_1	dd_Smed_v6_12647_0_1	1	1873	+	1873	protein_coding	- && - && PF00168:C2 domain	-	238	155	181	199	340	280	228	255	5.13872	3.50022	4.21078	4.45681	6.52289	5.93889	5.73048	5.53809	dd_Smed_v6_12647_0_1	-0.486012	0.939118	synaptotagmin XV	NA	NA
dd_Smed_v6_20808_0_1	36.3443	15.1566	11.5273	18.2238	46.9304	29.0695	53.2944	38.6277	20.313	41.9805	-1.04168	0.0176791	0.939118	dd_Smed_v6_20808_0_1	dd_Smed_v6_20808_0_1	1	534	+	534	protein_coding	- && - && -	-	38	16	11	18	55	30	46	40	2.87778	1.2673	0.89758	1.41397	3.70101	2.23185	4.05518	3.04703	dd_Smed_v6_20808_0_1	-1.04168	0.939118	NA	NA	NA
dd_Smed_v6_3868_0_1	818.703	869.61	948.381	915.24	1042.71	1128.87	1352.06	1087.37	887.983	1152.75	-0.376039	0.0176914	0.939118	dd_Smed_v6_3868_0_1	dd_Smed_v6_3868_0_1	1	1045	+	1045	protein_coding	- && sp|Q5QLR5|ZFP1_ORYSJ Probable E3 ubiquitin-protein ligase ZFP1 OS=Oryza sativa subsp. japonica OX=39947 GN=ZFP1 PE=1 SV=1 && PF13639:Ring finger domain	-	856	918	905	904	1222	1165	1167	1126	33.1263	37.1559	37.7358	36.2878	42.0198	44.2889	52.5712	43.8308	dd_Smed_v6_3868_0_1	-0.376039	0.939118	E3 ubiquitin-protein ligase RFWD3-like	NA	NA
dd_Smed_v6_1152_2_1	215.196	167.67	139.375	149.84	274.756	218.991	207.385	303.227	168.02	251.09	-0.5799	0.0176978	0.939118	dd_Smed_v6_1152_2_1	dd_Smed_v6_1152_2_1	1	2949	+	2949	protein_coding	- && - && -	-	225	177	133	148	322	226	179	314	3.08549	2.53863	1.96516	2.10521	3.92355	3.04452	2.85741	4.33124	dd_Smed_v6_1152_2_1	-0.5799	0.939118	#N/A	#N/A	#N/A
dd_Smed_v6_11561_0_1	468.65	296.501	392.975	448.508	285.849	231.587	245.618	328.335	401.659	272.847	0.557143	0.017845	0.943445	dd_Smed_v6_11561_0_1	dd_Smed_v6_11561_0_1	1	1949	+	1949	protein_coding	- && sp|Q02977|YRK_CHICK Proto-oncogene tyrosine-protein kinase Yrk OS=Gallus gallus OX=9031 GN=YRK PE=2 SV=2 && PF00017:SH2 domain|PF07714:Protein tyrosine kinase|PF00018:SH3 domain	-	490	313	375	443	335	239	212	340	10.1672	6.79256	8.3838	9.53456	6.17635	4.87159	5.12056	7.09618	dd_Smed_v6_11561_0_1	0.557143	0.943445	NCBI: clone Smed_23374_V2 tyrosine kinase-2 mRNA - complete cds& JX010628.1	Tyrosine kinase-2	Tyrosine kinase-2
dd_Smed_v6_16390_0_1	188.416	195.141	211.683	205.524	127.992	114.34	187.689	118.78	200.191	137.2	0.548683	0.0178786	0.943445	dd_Smed_v6_16390_0_1	dd_Smed_v6_16390_0_1	1	1195	+	1195	protein_coding	- && sp|Q09143|SL7A1_MOUSE High affinity cationic amino acid transporter 1 OS=Mus musculus OX=10090 GN=Slc7a1 PE=1 SV=1 && PF13520:Amino acid permease	-	197	206	202	203	150	118	162	123	6.66675	7.29123	7.36555	7.12585	4.51047	3.92283	6.38177	4.18692	dd_Smed_v6_16390_0_1	0.548683	0.943445	NCBI: slc7a-2 (slc7a-2) mRNA - complete cds	NA	NA
dd_Smed_v6_1008_0_1	6235.91	7329.16	7108.14	6515.01	4866.26	5623.99	5723.36	5498.65	6797.06	5428.06	0.324551	0.0179479	0.944477	dd_Smed_v6_1008_0_1	dd_Smed_v6_1008_0_1	1	1002	+	1002	protein_coding	- && sp|O80323|RNS3_PYRPY Ribonuclease S-3 OS=Pyrus pyrifolia OX=3767 PE=1 SV=1 && PF00445:Ribonuclease T2 family	-	6520	7737	6783	6435	5703	5804	4940	5694	263.145	326.592	294.969	269.395	204.519	230.115	232.088	231.157	dd_Smed_v6_1008_0_1	0.324551	0.944477	Ribonuclease X25	NA	NA
dd_Smed_v6_11926_1_1	312.752	407.333	294.47	346.252	264.517	270.347	184.213	231.766	340.202	237.711	0.515687	0.0180491	0.947179	dd_Smed_v6_11926_1_1	dd_Smed_v6_11926_1_1	1	1160	+	1160	protein_coding	- && sp|Q0P6H9|TMM62_HUMAN Transmembrane protein 62 OS=Homo sapiens OX=9606 GN=TMEM62 PE=1 SV=1 && PF00149:Calcineurin-like phosphoesterase	-	327	430	281	342	310	279	159	240	11.4	15.6788	10.5553	12.3674	9.6029	9.55501	6.45257	8.41609	dd_Smed_v6_11926_1_1	0.515687	0.947179	#N/A	#N/A	#N/A
dd_Smed_v6_15359_0_1	72.6886	127.884	130.992	136.679	64.8493	86.2396	79.9416	53.113	117.061	71.0359	0.721839	0.0181661	0.950693	dd_Smed_v6_15359_0_1	dd_Smed_v6_15359_0_1	1	710	+	710	protein_coding	- && sp|Q568P1|MESH1_DANRE Guanosine-3',5'-bis(diphosphate) 3'-pyrophosphohydrolase MESH1 OS=Danio rerio OX=7955 GN=hddc3 PE=2 SV=1 && PF13328:HD domain	-	76	135	125	135	76	89	69	55	4.32883	8.04223	7.67138	7.97598	3.84639	4.97985	4.57493	3.1511	dd_Smed_v6_15359_0_1	0.721839	0.950693	HD domain containing 3	NA	NA
dd_Smed_v6_6663_0_1	822.529	676.363	815.293	706.679	953.967	870.148	1106.44	1027.5	755.216	989.512	-0.389544	0.0183139	0.955795	dd_Smed_v6_6663_0_1	dd_Smed_v6_6663_0_1	1	2187	+	2187	protein_coding	- && sp|A8WHP3|SC5A9_DANRE Sodium/glucose cotransporter 4 OS=Danio rerio OX=7955 GN=slc5a9 PE=2 SV=1 && PF00474:Sodium:solute symporter family	-	860	714	778	698	1118	898	955	1064	15.9025	13.8086	15.5007	13.388	18.3693	16.3122	20.5565	19.7902	dd_Smed_v6_6663_0_1	-0.389544	0.955795	NCBI: slc5a-2 (slc5a-2) mRNA - complete cds	NA	NA
dd_Smed_v6_51459_0_1	1.91286	0	2.09587	0	11.0926	2.90695	4.6343	4.82846	1.00218	5.86559	-2.57319	0.0184159	0.956873	dd_Smed_v6_51459_0_1	dd_Smed_v6_51459_0_1	1	599	+	599	protein_coding	- && - && -	-	2	0	2	0	13	3	4	5	0.135026	0	0.145487	0	0.779857	0.198966	0.31436	0.339547	dd_Smed_v6_51459_0_1	-2.57319	0.956873	NA	NA	NA
dd_Smed_v6_45475_0_1	0	0.947287	2.09587	1.01243	4.2664	13.5658	2.31715	3.86277	1.0139	6.00303	-2.5942	0.0184353	0.956873	dd_Smed_v6_45475_0_1	dd_Smed_v6_45475_0_1	1	623	+	623	protein_coding	- && - && -	-	0	1	2	1	5	14	2	4	0	0.0678912	0.139883	0.0673319	0.28839	0.89274	0.151125	0.261174	dd_Smed_v6_45475_0_1	-2.5942	0.956873	NA	NA	NA
dd_Smed_v6_11860_0_1	275.451	125.042	139.375	116.43	338.752	283.913	222.446	302.261	164.075	286.843	-0.80609	0.0185494	0.958442	dd_Smed_v6_11860_0_1	dd_Smed_v6_11860_0_1	1	1768	+	1768	protein_coding	- && - && -	-	288	132	133	115	397	293	192	313	6.58758	3.15786	3.27787	2.7285	8.06876	6.5837	5.11226	7.20144	dd_Smed_v6_11860_0_1	-0.80609	0.958442	PANTHER: TRIM/RBCC (RING FINGER, B-BOX AND COILED COIL DOMA	NA	NA
dd_Smed_v6_33171_0_1	0.956429	0	0	2.02487	2.55984	12.5968	1.15857	7.72553	0.745324	6.01019	-3.02001	0.0185664	0.958442	dd_Smed_v6_33171_0_1	dd_Smed_v6_33171_0_1	1	476	+	476	protein_coding	- && - && -	-	1	0	0	2	3	13	1	8	0.0849589	0	0	0.176251	0.226471	1.08498	0.0988978	0.68366	dd_Smed_v6_33171_0_1	-3.02001	0.958442	NA	NA	NA
dd_Smed_v6_3983_0_1	440.914	519.113	516.632	430.284	673.238	598.833	1082.11	584.243	476.736	734.606	-0.623064	0.0186449	0.959881	dd_Smed_v6_3983_0_1	dd_Smed_v6_3983_0_1	1	1068	+	1068	protein_coding	- && sp|Q9D6Y7|MSRA_MOUSE Mitochondrial peptide methionine sulfoxide reductase OS=Mus musculus OX=10090 GN=Msra PE=1 SV=1 && PF01625:Peptide methionine sulfoxide reductase	-	461	548	493	425	789	618	934	605	17.456	21.7025	20.114	16.6927	26.5463	22.988	41.1689	23.0431	dd_Smed_v6_3983_0_1	-0.623064	0.959881	si:dkey-221h15.1	NA	NA
dd_Smed_v6_3441_0_1	587.247	876.241	911.703	1056.98	553.779	671.506	573.494	541.753	858.043	585.133	0.552169	0.0187872	0.964595	dd_Smed_v6_3441_0_1	dd_Smed_v6_3441_0_1	1	1170	+	1170	protein_coding	- && sp|O60041|CALM_KLULA Calmodulin OS=Kluyveromyces lactis (strain ATCC 8585 / CBS 2359 / DSM 70799 / NBRC 1267 / NRRL Y-1140 / WM37) OX=284590 GN=CMD1 PE=1 SV=1 && PF13499:EF-hand domain pair	-	614	925	870	1044	649	693	495	561	21.2226	33.4393	32.4008	37.4303	19.9323	23.5306	19.9165	19.5045	dd_Smed_v6_3441_0_1	0.552169	0.964595	GH23405 gene product from transcript GH23405-RA	NA	NA
dd_Smed_v6_4240_0_1	811.051	850.664	934.758	934.476	761.126	712.204	670.814	672.121	882.737	704.066	0.325572	0.018917	0.968643	dd_Smed_v6_4240_0_1	dd_Smed_v6_4240_0_1	1	1094	+	1094	protein_coding	- && sp|C3YEM5|EFTS_BRAFL Elongation factor Ts, mitochondrial OS=Branchiostoma floridae OX=7739 GN=BRAFLDRAFT_84221 PE=3 SV=1 && PF00889:Elongation factor TS	-	848	898	892	923	892	735	579	696	31.3469	34.7184	35.5279	35.391	29.2986	26.6904	24.9147	25.8791	dd_Smed_v6_4240_0_1	0.325572	0.968643	CG6412 gene product from transcript CG6412-RA	NA	NA
dd_Smed_v6_11692_0_1	593.942	648.892	540.734	613.535	436.026	539.724	369.585	426.836	599.276	443.043	0.435218	0.019149	0.977888	dd_Smed_v6_11692_0_1	dd_Smed_v6_11692_0_1	1	1946	+	1946	protein_coding	- && sp|Q9C0H5|RHG39_HUMAN Rho GTPase-activating protein 39 OS=Homo sapiens OX=9606 GN=ARHGAP39 PE=1 SV=2 && PF00784:MyTH4 domain	-	621	685	516	606	511	557	319	442	12.9052	14.8884	11.5539	13.0629	9.43576	11.371	7.71688	9.23925	dd_Smed_v6_11692_0_1	0.435218	0.977888	Rho GTPase activating protein 39	NA	NA
dd_Smed_v6_16928_0_1	233.369	89.045	160.334	175.151	259.397	292.633	254.886	280.051	164.475	271.742	-0.724597	0.0192845	0.982166	dd_Smed_v6_16928_0_1	dd_Smed_v6_16928_0_1	1	3510	+	3510	protein_coding	- && sp|Q03137|EPHA4_MOUSE Ephrin type-A receptor 4 OS=Mus musculus OX=10090 GN=Epha4 PE=1 SV=2 && PF07647:SAM domain (Sterile alpha motif)|PF01404:Ephrin receptor ligand binding domain|PF07699:Putative ephrin-receptor like|PF07714:Protein tyrosine kinase|PF14575:Ephrin type-A receptor 2 transmembrane domain	-	244	94	153	173	304	302	220	290	2.81124	1.13272	1.89935	2.06751	3.11218	3.4181	2.95059	3.36084	dd_Smed_v6_16928_0_1	-0.724597	0.982166	eph receptor A4b	egfr-2	ephR-2
dd_Smed_v6_17495_0_1	171.201	109.885	78.5951	104.281	71.6755	88.1776	54.453	58.9072	115.99	68.3033	0.762909	0.0194713	0.989027	dd_Smed_v6_17495_0_1	dd_Smed_v6_17495_0_1	1	1326	+	1326	protein_coding	- && - && -	-	179	116	75	103	84	91	47	61	5.45915	3.70012	2.46456	3.25839	2.27633	2.72636	1.66858	1.8713	dd_Smed_v6_17495_0_1	0.762909	0.989027	NA	NA	NA
dd_Smed_v6_10382_0_1	615.94	731.306	623.521	605.435	450.532	541.662	307.022	478.983	644.051	444.55	0.533951	0.0195997	0.991854	dd_Smed_v6_10382_0_1	dd_Smed_v6_10382_0_1	1	1820	+	1820	protein_coding	- && - && -	-	644	772	595	598	528	559	265	496	14.3097	17.941	14.2452	13.7828	10.4246	12.2018	6.85438	11.0858	dd_Smed_v6_10382_0_1	0.533951	0.991854	NA	NA	NA
dd_Smed_v6_9578_0_1	563.336	718.991	664.391	657.07	475.277	548.445	509.773	492.503	650.947	506.499	0.362204	0.019683	0.991854	dd_Smed_v6_9578_0_1	dd_Smed_v6_9578_0_1	1	1496	+	1496	protein_coding	- && sp|Q5FVR4|ERI1_RAT 3'-5' exoribonuclease 1 OS=Rattus norvegicus OX=10116 GN=Eri1 PE=2 SV=1 && PF00929:Exonuclease	-	589	759	634	649	557	566	440	510	15.9221	21.4591	18.4663	18.1979	13.379	15.0304	13.8457	13.8674	dd_Smed_v6_9578_0_1	0.362204	0.991854	3'-5' exoribonuclease 1-like	NA	NA
dd_Smed_v6_41734_0_1	3.82571	12.3147	1.04793	3.0373	20.4787	11.6278	19.6958	10.6226	5.05642	15.6062	-1.61072	0.0196836	0.991854	dd_Smed_v6_41734_0_1	dd_Smed_v6_41734_0_1	1	774	+	774	protein_coding	- && - && -	-	4	13	1	3	24	12	17	11	0.208994	0.710401	0.0562964	0.162588	1.11421	0.615921	1.03396	0.578108	dd_Smed_v6_41734_0_1	-1.61072	0.991854	NA	NA	NA
dd_Smed_v6_10682_0_1	212.327	203.667	150.903	184.263	252.571	296.509	244.459	240.457	187.79	258.499	-0.460324	0.0198958	0.997302	dd_Smed_v6_10682_0_1	dd_Smed_v6_10682_0_1	1	1263	+	1263	protein_coding	- && sp|P24460|CP2BB_CANLF Cytochrome P450 2B11 OS=Canis lupus familiaris OX=9615 GN=CYP2B11 PE=2 SV=1 && PF00067:Cytochrome P450	-	222	215	144	182	296	306	211	249	7.10829	7.20006	4.96799	6.04473	8.42145	9.62505	7.86453	8.01961	dd_Smed_v6_10682_0_1	-0.460324	0.997302	cytochrome P450 2K4-like	NA	NA
dd_Smed_v6_3257_0_1	922.954	1211.58	1142.25	1489.29	550.366	808.133	1049.67	559.135	1191.52	741.826	0.68425	0.0198967	0.997302	dd_Smed_v6_3257_0_1	dd_Smed_v6_3257_0_1	1	685	+	685	protein_coding	- && - && -	-	965	1279	1090	1471	645	834	906	579	56.9708	78.9735	69.3358	90.0805	33.8351	48.3682	62.2632	34.3831	dd_Smed_v6_3257_0_1	0.68425	0.997302	NA	Uncharacterized protein	Uncharacterized protein
dd_Smed_v6_6817_0_1	869.394	1102.64	1105.57	1181.51	741.5	750.963	933.811	744.548	1064.78	792.706	0.426178	0.0200375	0.999406	dd_Smed_v6_6817_0_1	dd_Smed_v6_6817_0_1	1	1489	+	1489	protein_coding	- && sp|Q2TAA5|ALG11_HUMAN GDP-Man:Man(3)GlcNAc(2)-PP-Dol alpha-1,2-mannosyltransferase OS=Homo sapiens OX=9606 GN=ALG11 PE=1 SV=2 && PF00534:Glycosyl transferases group 1|PF15924:ALG11 mannosyltransferase N-terminus	-	909	1164	1055	1167	869	775	806	771	24.6879	33.0643	30.873	32.8764	20.9712	20.6772	25.482	21.0628	dd_Smed_v6_6817_0_1	0.426178	0.999406	ALG11, alpha-1,2-mannosyltransferase	NA	NA
dd_Smed_v6_14633_0_1	285.972	113.674	172.909	196.412	312.301	422.477	229.398	375.654	192.242	334.957	-0.801481	0.0200635	0.999406	dd_Smed_v6_14633_0_1	dd_Smed_v6_14633_0_1	1	2541	+	2541	protein_coding	- && sp|Q90267|OTX1A_DANRE Homeobox protein OTX1 A OS=Danio rerio OX=7955 GN=otx1a PE=2 SV=1 && PF00046:Homeodomain	Homeobox	299	120	165	194	366	436	198	389	4.75863	1.99746	2.82944	3.20262	5.17577	6.81658	3.66821	6.22734	dd_Smed_v6_14633_0_1	-0.801481	0.999406	PANTHER: FAMILY NOT NAMED	OtxA	Smed-otxA
dd_Smed_v6_16532_0_1	67.9064	100.412	80.691	44.5471	30.7181	28.1006	64.8801	30.9021	73.3892	38.6502	0.934352	0.0205175	0.999406	dd_Smed_v6_16532_0_1	dd_Smed_v6_16532_0_1	1	619	+	619	protein_coding	- && - && -	-	71	106	77	44	36	29	56	32	4.63856	7.24297	5.42028	2.98175	2.08983	1.8612	4.25884	2.10289	dd_Smed_v6_16532_0_1	0.934352	0.999406	NA	NA	NA
dd_Smed_v6_3962_0_1	1607.76	845.927	1322.49	1212.9	1919.88	1560.07	1843.29	2109.07	1247.27	1858.08	-0.575091	0.0207268	0.999406	dd_Smed_v6_3962_0_1	dd_Smed_v6_3962_0_1	1	1658	+	1658	protein_coding	- && - && -	-	1681	893	1262	1198	2250	1610	1591	2184	41.0014	22.7808	33.1663	30.3097	48.7637	38.5768	45.173	53.5828	dd_Smed_v6_3962_0_1	-0.575091	0.999406	NA	NA	NA
dd_Smed_v6_10329_0_1	267.8	308.816	392.975	415.098	197.108	245.153	281.533	227.903	346.172	237.924	0.542046	0.0208044	0.999406	dd_Smed_v6_10329_0_1	dd_Smed_v6_10329_0_1	1	1095	+	1095	protein_coding	- && sp|Q66IJ0|NUP35_XENTR Nucleoporin NUP35 OS=Xenopus tropicalis OX=8364 GN=nup35 PE=2 SV=1 && PF05172:Nup53/35/40-type RNA recognition motif	-	280	326	375	410	231	253	243	236	10.3409	12.5923	14.9224	15.7065	7.58048	9.17891	10.4469	8.76708	dd_Smed_v6_10329_0_1	0.542046	0.999406	nucleoporin 35kDa	NA	NA
dd_Smed_v6_26617_0_1	36.3443	35.9969	33.5339	35.4352	26.4517	22.2866	19.6958	17.3824	35.3276	21.4541	0.713022	0.0209526	0.999406	dd_Smed_v6_26617_0_1	dd_Smed_v6_26617_0_1	1	812	+	812	protein_coding	- && - && -	-	38	38	32	35	31	23	17	18	1.89253	1.97938	1.71718	1.80809	1.37184	1.12527	0.985568	0.901724	dd_Smed_v6_26617_0_1	0.713022	0.999406	NA	NA	NA
dd_Smed_v6_7261_0_1	0	0.947287	4.19174	1.01243	5.11968	6.78289	8.11002	5.79415	1.53786	6.45169	-2.09376	0.02108	0.999406	dd_Smed_v6_7261_0_1	dd_Smed_v6_7261_0_1	1	429	+	429	protein_coding	- && - && -	-	0	1	4	1	6	7	7	6	0	0.0985925	0.406279	0.0977803	0.502565	0.648225	0.76813	0.56892	dd_Smed_v6_7261_0_1	-2.09376	0.999406	NA	NA	NA
dd_Smed_v6_10870_0_1	321.36	428.174	367.825	370.551	261.104	306.199	245.618	298.399	371.977	277.83	0.420503	0.0211264	0.999406	dd_Smed_v6_10870_0_1	dd_Smed_v6_10870_0_1	1	1155	+	1155	protein_coding	- && - && -	-	336	452	351	366	306	316	212	309	11.7645	16.5523	13.2418	13.2925	9.52002	10.869	8.64067	10.8826	dd_Smed_v6_10870_0_1	0.420503	0.999406	NA	NA	NA
dd_Smed_v6_29010_0_1	4.78214	1.89457	6.28761	3.0373	0.85328	0	1.15857	0	4.00041	0.502964	3.03531	0.0212805	0.999406	dd_Smed_v6_29010_0_1	dd_Smed_v6_29010_0_1	1	467	+	467	protein_coding	- && - && -	-	5	2	6	3	1	0	1	0	0.432981	0.18114	0.55983	0.269472	0.0769452	0	0.100804	0	dd_Smed_v6_29010_0_1	3.03531	0.999406	NA	NA	NA
dd_Smed_v6_4793_0_1	512.646	812.772	884.457	955.738	421.52	502.903	668.497	429.733	791.403	505.663	0.646857	0.0213126	0.999406	dd_Smed_v6_4793_0_1	dd_Smed_v6_4793_0_1	1	776	+	776	protein_coding	- && - && -	-	536	858	844	944	494	519	577	445	27.9331	46.7656	47.3917	51.0292	22.8751	26.5699	35.0032	23.3268	dd_Smed_v6_4793_0_1	0.646857	0.999406	NA	NA	NA
dd_Smed_v6_3163_0_1	18.1721	20.8403	23.0546	20.2487	37.5443	24.2246	42.8672	35.7306	20.5789	35.0917	-0.768081	0.0213323	0.999406	dd_Smed_v6_3163_0_1	dd_Smed_v6_3163_0_1	1	492	+	492	protein_coding	- && - && -	-	19	22	22	20	44	25	37	37	1.56172	1.89129	1.94841	1.70519	3.21356	2.01864	3.54022	3.0591	dd_Smed_v6_3163_0_1	-0.768081	0.999406	NA	NA	NA
dd_Smed_v6_14267_0_1	118.597	154.408	130.992	109.343	178.336	175.386	185.372	164.168	128.335	175.815	-0.45305	0.0213332	0.999406	dd_Smed_v6_14267_0_1	dd_Smed_v6_14267_0_1	1	1907	+	1907	protein_coding	- && sp|Q8MY86|FGFR1_DUGJA Fibroblast growth factor receptor 1 OS=Dugesia japonica OX=6161 GN=FGFR1 PE=2 SV=1 && PF07714:Protein tyrosine kinase	-	124	163	125	108	209	181	160	170	2.62958	3.61525	2.85615	2.37565	3.93817	3.77062	3.94969	3.62623	dd_Smed_v6_14267_0_1	-0.45305	0.999406	tyrosine-protein kinase	FGFR4	FGFR1-2
dd_Smed_v6_19106_0_1	44.9521	63.4682	67.0678	94.1563	36.691	41.6663	50.9773	26.0737	67.4111	38.8521	0.798914	0.0213872	0.999406	dd_Smed_v6_19106_0_1	dd_Smed_v6_19106_0_1	1	510	+	510	protein_coding	- && - && PF00240:Ubiquitin family	-	47	67	64	93	43	43	44	27	3.72686	5.55656	5.46804	7.6493	3.02968	3.34952	4.0614	2.15353	dd_Smed_v6_19106_0_1	0.798914	0.999406	polyubiquitin 9	NA	NA
dd_Smed_v6_10620_0_1	761.317	784.354	424.413	541.652	415.547	446.702	227.081	419.11	627.934	377.11	0.735014	0.0214167	0.999406	dd_Smed_v6_10620_0_1	dd_Smed_v6_10620_0_1	1	1388	+	1388	protein_coding	- && - && PF12796:Ankyrin repeats (3 copies)	-	796	828	405	535	487	461	196	434	23.1921	25.2314	12.7141	16.1686	12.6078	13.1946	6.64753	12.7191	dd_Smed_v6_10620_0_1	0.735014	0.999406	mindbomb E3 ubiquitin protein ligase 2	NA	NA
dd_Smed_v6_43240_0_1	12.4336	10.4202	9.43141	9.1119	27.305	21.3177	12.7443	20.2795	10.3493	20.4116	-0.989614	0.0214778	0.999406	dd_Smed_v6_43240_0_1	dd_Smed_v6_43240_0_1	1	914	+	914	protein_coding	- && - && -	-	13	11	9	9	32	22	11	21	0.575192	0.509035	0.42906	0.413052	1.25806	0.956228	0.566553	0.93461	dd_Smed_v6_43240_0_1	-0.989614	0.999406	NA	NA	NA
dd_Smed_v6_5919_0_1	824.441	905.606	924.278	869.681	718.462	728.676	702.096	751.308	881.002	725.136	0.280622	0.0216785	0.999406	dd_Smed_v6_5919_0_1	dd_Smed_v6_5919_0_1	1	1603	+	1603	protein_coding	- && - && PF09790:Hyccin	-	862	956	882	859	842	752	606	778	21.7465	25.2247	23.9749	22.4786	18.8746	18.6367	17.7964	19.7426	dd_Smed_v6_5919_0_1	0.280622	0.999406	hyccin-like	NA	NA
dd_Smed_v6_18334_0_1	32.5186	29.3659	24.1025	28.3481	12.7992	14.5348	9.26859	24.1423	28.5838	15.1862	0.90638	0.02172	0.999406	dd_Smed_v6_18334_0_1	dd_Smed_v6_18334_0_1	1	761	+	761	protein_coding	- && - && -	-	34	31	23	28	15	15	8	25	1.8068	1.72297	1.31694	1.54341	0.70828	0.783054	0.494879	1.33633	dd_Smed_v6_18334_0_1	0.90638	0.999406	NA	NA	NA
dd_Smed_v6_10590_2_1	292.667	305.026	331.147	331.066	332.779	426.353	498.187	460.635	314.977	429.489	-0.446306	0.0217226	0.999406	dd_Smed_v6_10590_2_1	dd_Smed_v6_10590_2_1	1	1939	+	1939	protein_coding	- && - && -	-	306	322	316	327	390	440	430	477	6.38204	7.02392	7.10119	7.07422	7.22746	9.01487	10.4396	10.0069	dd_Smed_v6_10590_2_1	-0.446306	0.999406	NA	NA	NA
dd_Smed_v6_11839_0_1	344.314	248.189	195.964	183.251	383.123	377.904	334.828	365.997	242.929	365.463	-0.588792	0.0217682	0.999406	dd_Smed_v6_11839_0_1	dd_Smed_v6_11839_0_1	1	1834	+	1834	protein_coding	- && sp|P17644|ACH2_DROME Acetylcholine receptor subunit alpha-like 2 OS=Drosophila melanogaster OX=7227 GN=nAChRalpha2 PE=2 SV=1 && PF02931:Neurotransmitter-gated ion-channel ligand binding domain|PF02932:Neurotransmitter-gated ion-channel transmembrane region	-	360	262	187	181	449	390	289	379	7.93814	6.04231	4.44287	4.13988	8.79722	8.44793	7.41809	8.40615	dd_Smed_v6_11839_0_1	-0.588792	0.999406	nicotinic Acetylcholine Receptor alpha2	NA	NA
dd_Smed_v6_55372_0_1	0.956429	4.73644	4.19174	7.08704	8.5328	15.5038	13.9029	8.69122	4.24291	11.6577	-1.45795	0.0217724	0.999406	dd_Smed_v6_55372_0_1	dd_Smed_v6_55372_0_1	1	682	+	682	protein_coding	- && - && PF06105:Aph-1 protein	-	1	5	4	7	10	16	12	9	0.0592968	0.310089	0.255563	0.430549	0.526883	0.93201	0.828306	0.536804	dd_Smed_v6_55372_0_1	-1.45795	0.999406	NA	NA	NA
dd_Smed_v6_1962_0_1	436.131	502.062	422.318	412.061	552.926	551.352	766.976	551.41	443.143	605.666	-0.449557	0.0217766	0.999406	dd_Smed_v6_1962_0_1	dd_Smed_v6_1962_0_1	1	1141	+	1141	protein_coding	- && sp|A6NLP5|TTC36_HUMAN Tetratricopeptide repeat protein 36 OS=Homo sapiens OX=9606 GN=TTC36 PE=1 SV=1 && -	-	456	530	403	407	648	569	662	571	16.162	19.6468	15.3901	14.963	20.4074	19.8112	27.3128	20.3567	dd_Smed_v6_1962_0_1	-0.449557	0.999406	tetratricopeptide repeat domain 36	NA	NA
dd_Smed_v6_14789_0_1	106.164	143.04	130.992	163.002	93.8608	89.1466	110.065	83.0495	135.799	94.0304	0.532182	0.0218644	0.999406	dd_Smed_v6_14789_0_1	dd_Smed_v6_14789_0_1	1	1048	+	1048	protein_coding	- && - && PF08737:Rgp1	-	111	151	125	161	110	92	95	86	4.28329	6.0942	5.19721	6.44426	3.77164	3.48748	4.26733	3.33806	dd_Smed_v6_14789_0_1	0.532182	0.999406	retrograde Golgi transport protein RGP1 homolog	NA	NA
dd_Smed_v6_9740_0_1	333.794	251.031	257.792	242.984	364.351	342.052	389.281	355.375	271.4	362.764	-0.417794	0.0220103	0.999406	dd_Smed_v6_9740_0_1	dd_Smed_v6_9740_0_1	1	2249	+	2249	protein_coding	- && sp|P17972|KCNAW_DROME Potassium voltage-gated channel protein Shaw OS=Drosophila melanogaster OX=7227 GN=Shaw PE=2 SV=1 && PF02214:BTB/POZ domain|PF00520:Ion transport protein	-	349	265	246	240	427	353	336	368	6.27555	4.98377	4.76615	4.47642	6.8224	6.23548	7.03305	6.65604	dd_Smed_v6_9740_0_1	-0.417794	0.999406	voltage-gated potassium channel	NA	NA
dd_Smed_v6_14758_0_1	163.549	237.769	228.45	267.283	116.899	125.968	194.64	149.682	224.263	146.798	0.614049	0.0220935	0.999406	dd_Smed_v6_14758_0_1	dd_Smed_v6_14758_0_1	1	1096	+	1096	protein_coding	- && sp|Q95NM6|NUCG_CAEEL Endonuclease G, mitochondrial OS=Caenorhabditis elegans OX=6239 GN=cps-6 PE=1 SV=1 && PF01223:DNA/RNA non-specific endonuclease	-	171	251	218	264	137	130	168	155	6.30959	9.68645	8.66698	10.1042	4.49168	4.71213	7.21593	5.75279	dd_Smed_v6_14758_0_1	0.614049	0.999406	Endonuclease G	NA	NA
dd_Smed_v6_26079_0_1	3.82571	6.63101	5.23967	6.0746	17.0656	8.72086	18.5372	8.69122	5.44275	13.2537	-1.27995	0.0221223	0.999406	dd_Smed_v6_26079_0_1	dd_Smed_v6_26079_0_1	1	452	+	452	protein_coding	- && sp|O94581|COX12_SCHPO Cytochrome c oxidase subunit 12, mitochondrial OS=Schizosaccharomyces pombe (strain 972 / ATCC 24843) OX=284812 GN=cox12 PE=3 SV=2 && PF02297:Cytochrome oxidase c subunit VIb	-	4	7	5	6	20	9	16	9	0.35788	0.65503	0.482007	0.556829	1.58997	0.791023	1.66638	0.809956	dd_Smed_v6_26079_0_1	-1.27995	0.999406	cytochrome c oxidase,-subunit VIb, putative	NA	NA
dd_Smed_v6_9910_0_1	121.466	97.5706	134.136	136.679	157.857	165.696	163.359	189.276	122.463	169.047	-0.466241	0.0221931	0.999406	dd_Smed_v6_9910_0_1	dd_Smed_v6_9910_0_1	1	1294	+	1294	protein_coding	- && sp|P23825|GATA3_CHICK GATA-binding factor 3 OS=Gallus gallus OX=9031 GN=GATA3 PE=2 SV=1 && PF00320:GATA zinc finger	zf-GATA	127	103	128	135	185	171	141	196	3.96904	3.3667	4.3102	4.37631	5.13731	5.24985	5.12954	6.1614	dd_Smed_v6_9910_0_1	-0.466241	0.999406	NCBI: GATA456-2 mRNA - complete cds	gata456	gata4/5/6-2
dd_Smed_v6_3550_0_1	1214.66	1431.35	1848.56	1548.01	1000.9	1228.67	1182.9	957	1510.65	1092.37	0.467783	0.0222709	0.999406	dd_Smed_v6_3550_0_1	dd_Smed_v6_3550_0_1	1	1282	+	1282	protein_coding	- && sp|Q95NN1|T23O_TRICA Tryptophan 2,3-dioxygenase OS=Tribolium castaneum OX=7070 PE=2 SV=1 && PF03301:Tryptophan 2,3-dioxygenase	-	1270	1511	1764	1529	1173	1268	1021	991	40.0619	49.8514	59.9559	50.0297	32.8782	39.2931	37.4914	31.4444	dd_Smed_v6_3550_0_1	0.467783	0.999406	tryptophan 2,3-dioxygenase-like	NA	NA
dd_Smed_v6_14806_0_1	236.238	281.344	208.539	211.599	312.301	347.865	325.559	280.051	234.43	316.444	-0.43178	0.0223227	0.999406	dd_Smed_v6_14806_0_1	dd_Smed_v6_14806_0_1	1	1758	+	1758	protein_coding	- && - && -	-	247	297	199	209	366	359	281	290	5.6819	7.1456	4.93237	4.98696	7.48102	8.11261	7.52456	6.71021	dd_Smed_v6_14806_0_1	-0.43178	0.999406	NA	NA	NA
dd_Smed_v6_750_0_1	987.991	1773.32	2617.74	2853.04	916.423	1370.14	1396.08	844.014	2058.02	1131.67	0.862905	0.0224272	0.999406	dd_Smed_v6_750_0_1	dd_Smed_v6_750_0_1	1	458	+	458	protein_coding	- && - && -	-	1033	1872	2498	2818	1074	1414	1205	874	91.2117	172.879	237.656	258.098	84.2631	122.65	123.856	77.6253	dd_Smed_v6_750_0_1	0.862905	0.999406	NA	NA	Parenchymal_11 X1.A.B7.1
dd_Smed_v6_2780_0_1	1819.13	2024.35	1997.36	2284.05	1530.78	1621.11	1694.99	1668.72	2031.22	1628.9	0.318569	0.0224767	0.999406	dd_Smed_v6_2780_0_1	dd_Smed_v6_2780_0_1	1	1898	+	1898	protein_coding	- && sp|Q5XGS8|GTPB1_XENLA GTP-binding protein 1 OS=Xenopus laevis OX=8355 GN=gtpbp1 PE=2 SV=1 && PF00009:Elongation factor Tu GTP binding domain	-	1902	2137	1906	2256	1794	1673	1463	1728	40.5257	47.6222	43.7571	49.8599	33.9645	35.0175	36.2862	37.0344	dd_Smed_v6_2780_0_1	0.318569	0.999406	GTP binding protein 1, like	NA	NA
dd_Smed_v6_36340_0_1	4.78214	1.89457	4.19174	7.08704	0.85328	0.968985	1.15857	0	4.48887	0.74521	2.60824	0.0225786	0.999406	dd_Smed_v6_36340_0_1	dd_Smed_v6_36340_0_1	1	453	+	453	protein_coding	- && - && -	-	5	2	4	7	1	1	1	0	0.446362	0.186738	0.384754	0.648199	0.0793232	0.0876974	0.103919	0	dd_Smed_v6_36340_0_1	2.60824	0.999406	NA	NA	NA
dd_Smed_v6_11298_0_1	421.785	657.417	593.131	580.125	325.1	386.625	457.637	419.11	563.114	397.118	0.50474	0.0227591	0.999406	dd_Smed_v6_11298_0_1	dd_Smed_v6_11298_0_1	1	1305	+	1305	protein_coding	- && - && PF04991:LicD family	-	441	694	566	573	381	399	395	434	13.6661	22.4931	18.8985	18.4184	10.4909	12.1464	14.2489	13.5281	dd_Smed_v6_11298_0_1	0.50474	0.999406	fukutin-related protein-like	NA	NA
dd_Smed_v6_91125_0_1	0.956429	0	1.04793	0	5.97296	0	5.79287	8.69122	0.501091	5.11426	-3.36764	0.0227948	0.999406	dd_Smed_v6_91125_0_1	dd_Smed_v6_91125_0_1	1	410	+	410	protein_coding	- && - && PF01501:Glycosyl transferase family 8	-	1	0	1	0	7	0	5	9	0.0986352	0	0.106277	0	0.613498	0	0.57409	0.892927	dd_Smed_v6_91125_0_1	-3.36764	0.999406	glycogenin 2	#N/A	#N/A
dd_Smed_v6_7_0_1	40941.8	32550.7	39761.8	45185.9	51862.4	50900.8	69382.4	47204.9	39610.1	54837.6	-0.469292	0.0228711	0.999406	dd_Smed_v6_7_0_1	dd_Smed_v6_7_0_1	1	4123	+	4123	protein_coding	- && - && -	-	42807	34362	37943	44631	60780	52530	59886	48882	419.872	352.506	400.996	454.08	529.72	506.15	683.763	482.273	dd_Smed_v6_7_0_1	-0.469292	0.999406	uncharacterized LOC101508810	NA	NA
dd_Smed_v6_39577_0_1	9.56429	7.5783	3.1438	11.1368	1.70656	2.90695	2.31715	2.89707	7.85579	2.45693	1.68671	0.0230727	0.999406	dd_Smed_v6_39577_0_1	dd_Smed_v6_39577_0_1	1	845	+	845	protein_coding	- && - && -	-	10	8	3	11	2	3	2	3	0.478585	0.400437	0.154699	0.546065	0.0850495	0.141042	0.111421	0.144418	dd_Smed_v6_39577_0_1	1.68671	0.999406	NA	NA	NA
dd_Smed_v6_8_0_1	19048.2	44686.4	9312.99	15655.3	30843.5	36900.9	69800.6	56359.7	22175.7	48476.2	-1.12829	0.0232276	0.999406	dd_Smed_v6_8_0_1	dd_Smed_v6_8_0_1	1	512	+	512	protein_coding	- && - && -	-	19916	47173	8887	15463	36147	38082	60247	58362	1573.07	3896.95	756.322	1266.87	2536.89	2954.84	5539.35	4636.79	dd_Smed_v6_8_0_1	-1.12829	0.999406	NA	NA	NA
dd_Smed_v6_8520_0_1	667.587	552.268	613.042	753.251	534.153	495.151	492.394	454.841	646.537	494.135	0.387457	0.0235115	0.999406	dd_Smed_v6_8520_0_1	dd_Smed_v6_8520_0_1	1	1429	+	1429	protein_coding	- && sp|Q5ZKN1|CDK9_CHICK Cyclin-dependent kinase 9 OS=Gallus gallus OX=9031 GN=CDK9 PE=2 SV=1 && PF00069:Protein kinase domain	-	698	583	585	744	626	511	425	471	19.7533	17.2559	17.838	21.8398	15.7413	14.2061	14.0007	13.4074	dd_Smed_v6_8520_0_1	0.387457	0.999406	Cyclin-dependent kinase 9	Cdk6-like protein	NA
dd_Smed_v6_8892_0_1	377.789	515.324	573.22	595.311	293.528	330.424	464.588	277.154	515.411	341.423	0.595301	0.0236339	0.999406	dd_Smed_v6_8892_0_1	dd_Smed_v6_8892_0_1	1	981	+	981	protein_coding	- && sp|Q9CQK7|RWDD1_MOUSE RWD domain-containing protein 1 OS=Mus musculus OX=10090 GN=Rwdd1 PE=1 SV=1 && PF16543:DRG Family Regulatory Proteins, Tma46|PF05773:RWD domain	-	395	544	547	588	344	341	401	287	16.2834	23.4548	24.2963	25.143	12.6005	13.8093	19.2428	11.9006	dd_Smed_v6_8892_0_1	0.595301	0.999406	RWD domain containing 1	NA	NA
dd_Smed_v6_7874_0_1	876.089	1101.69	1124.43	1055.97	808.91	880.807	724.109	811.181	1039.55	806.252	0.366199	0.0238161	0.999406	dd_Smed_v6_7874_0_1	dd_Smed_v6_7874_0_1	1	1703	+	1703	protein_coding	- && sp|P00182|CP2C3_RABIT Cytochrome P450 2C3 OS=Oryctolagus cuniculus OX=9986 GN=CYP2C3 PE=1 SV=2 && PF00067:Cytochrome P450	-	916	1163	1073	1043	948	909	625	840	21.7519	28.8846	27.4541	25.6908	20.0029	21.2048	17.2766	20.0642	dd_Smed_v6_7874_0_1	0.366199	0.999406	cytochrome P450, family 2, subfamily U, polypeptide 1	NA	NA
dd_Smed_v6_1355_0_1	1230.92	1818.79	2380.91	2338.72	1064.04	1226.73	1617.37	1031.36	1942.34	1234.88	0.653623	0.0239348	0.999406	dd_Smed_v6_1355_0_1	dd_Smed_v6_1355_0_1	1	753	+	753	protein_coding	- && - && PF11901:Protein of unknown function (DUF3421)	-	1287	1920	2272	2310	1247	1266	1396	1068	69.1193	107.847	131.473	128.684	59.5073	66.7919	87.2739	57.6944	dd_Smed_v6_1355_0_1	0.653623	0.999406	AGAP009604-PA	NA	NA
dd_Smed_v6_22191_0_1	58.3421	49.2589	53.4447	64.7958	52.0501	29.0695	24.3301	27.0394	56.4604	33.1223	0.758216	0.0241421	0.999406	dd_Smed_v6_22191_0_1	dd_Smed_v6_22191_0_1	1	1653	+	1653	protein_coding	- && - && -	-	61	52	51	64	61	30	21	28	1.49236	1.33055	1.34437	1.62411	1.32604	0.720997	0.598054	0.689037	dd_Smed_v6_22191_0_1	0.758216	0.999406	nuclear receptor binding protein 2	NA	NA
dd_Smed_v6_42967_0_1	9.56429	7.5783	15.719	9.1119	14.5058	18.4107	44.0258	18.3481	10.4934	23.8226	-1.17438	0.0241769	0.999406	dd_Smed_v6_42967_0_1	dd_Smed_v6_42967_0_1	1	973	+	973	protein_coding	- && - && -	-	10	8	15	9	17	19	38	19	0.415626	0.347759	0.671738	0.388006	0.627819	0.775757	1.8385	0.794325	dd_Smed_v6_42967_0_1	-1.17438	0.999406	NA	NA	NA
dd_Smed_v6_12010_0_1	165.462	193.247	215.875	178.188	120.313	163.758	140.187	109.123	188.193	133.345	0.497842	0.0242043	0.999406	dd_Smed_v6_12010_0_1	dd_Smed_v6_12010_0_1	1	944	+	944	protein_coding	- && - && -	zf-C2H2	173	204	206	176	141	169	121	113	7.41122	9.14028	9.50861	7.82077	5.36717	7.11213	6.03403	4.86927	dd_Smed_v6_12010_0_1	0.497842	0.999406	CRE-LIN-48 protein	Ovo	NA
dd_Smed_v6_7496_0_1	249.628	293.659	313.332	306.767	400.188	327.517	408.977	389.174	290.847	381.464	-0.391458	0.024223	0.999406	dd_Smed_v6_7496_0_1	dd_Smed_v6_7496_0_1	1	1173	+	1173	protein_coding	- && - && PF12796:Ankyrin repeats (3 copies)	-	261	310	299	303	469	338	353	403	8.99825	11.178	11.107	10.8356	14.3672	11.4473	14.1668	13.9754	dd_Smed_v6_7496_0_1	-0.391458	0.999406	fibronectin type III and ankyrin repeat domains 1	NA	NA
dd_Smed_v6_603_0_1	5701.27	7792.38	10170.2	8421.42	4597.47	5306.16	6915.53	4725.13	8021.32	5386.07	0.574662	0.0242777	0.999406	dd_Smed_v6_603_0_1	dd_Smed_v6_603_0_1	1	794	+	794	protein_coding	- && sp|Q0IUU4|CML2_ORYSJ Putative calmodulin-like protein 2 OS=Oryza sativa subsp. japonica OX=39947 GN=CML2 PE=3 SV=2 && PF13499:EF-hand domain pair	-	5961	8226	9705	8318	5388	5476	5969	4893	303.609	438.197	532.595	439.448	243.84	273.986	353.895	250.676	dd_Smed_v6_603_0_1	0.574662	0.999406	calmodulin, putative	NA	NA
dd_Smed_v6_26017_0_1	48.7779	81.4667	62.8761	52.6466	95.5674	103.681	127.443	68.5641	61.4418	98.814	-0.682394	0.0243078	0.999406	dd_Smed_v6_26017_0_1	dd_Smed_v6_26017_0_1	1	1165	+	1165	protein_coding	- && - && PF01436:NHL repeat	-	51	86	60	52	112	107	110	71	1.77035	3.12229	2.24412	1.87235	3.45454	3.64874	4.44488	2.47908	dd_Smed_v6_26017_0_1	-0.682394	0.999406	tripartite motif-containing protein 2-like	NA	NA
dd_Smed_v6_2286_0_1	1517.85	2077.4	2121.02	2220.27	1141.69	1528.09	1677.62	1283.4	1984.13	1407.7	0.495443	0.0243882	0.999406	dd_Smed_v6_2286_0_1	dd_Smed_v6_2286_0_1	1	1168	+	1168	protein_coding	- && sp|P79733|RIR2_DANRE Ribonucleoside-diphosphate reductase subunit M2 OS=Danio rerio OX=7955 GN=rrm2 PE=1 SV=1 && PF00268:Ribonucleotide reductase, small chain	-	1587	2193	2024	2193	1338	1577	1448	1329	54.9477	79.414	75.5074	78.7598	41.1635	53.6381	58.3606	46.2849	dd_Smed_v6_2286_0_1	0.495443	0.999406	NCBI: clone Smed_00510_V2 ribonucleoside diphosphate reductase subunit M2-2 mRNA - complete cds& JX010501.1	Ribonucleoside diphosphate reductase subunit M2-2	NA
dd_Smed_v6_10233_0_1	688.629	505.851	540.734	514.316	692.01	733.521	735.695	792.833	562.383	738.515	-0.392807	0.0244536	0.999406	dd_Smed_v6_10233_0_1	dd_Smed_v6_10233_0_1	1	2665	+	2665	protein_coding	- && - && -	-	720	534	516	508	811	757	635	821	10.9257	8.47511	8.43673	7.99604	10.9351	11.2845	11.2168	12.5315	dd_Smed_v6_10233_0_1	-0.392807	0.999406	NA	NA	NA
dd_Smed_v6_2873_0_1	829.224	1344.2	1584.48	1564.21	683.477	818.792	1143.51	700.126	1330.53	836.477	0.669973	0.0245853	0.999406	dd_Smed_v6_2873_0_1	dd_Smed_v6_2873_0_1	1	580	+	580	protein_coding	- && - && -	-	867	1419	1512	1545	801	845	987	725	60.4515	103.48	113.591	111.74	49.6253	57.878	80.1093	50.8472	dd_Smed_v6_2873_0_1	0.669973	0.999406	NA	NA	NA
dd_Smed_v6_5166_0_1	1243.36	1189.79	775.472	987.123	703.956	737.397	408.977	821.804	1048.94	668.033	0.650521	0.0248616	0.999406	dd_Smed_v6_5166_0_1	dd_Smed_v6_5166_0_1	1	1741	+	1741	protein_coding	- && sp|Q9Y6E0|STK24_HUMAN Serine/threonine-protein kinase 24 OS=Homo sapiens OX=9606 GN=STK24 PE=1 SV=1 && PF00069:Protein kinase domain	-	1300	1256	740	975	825	761	353	851	30.1968	30.5135	18.5206	23.4917	17.0276	17.3648	9.54486	19.8833	dd_Smed_v6_5166_0_1	0.650521	0.999406	mitogen-activated protein kinase kinase kinase 1-like	P21 activated kinase-1	NA
dd_Smed_v6_18626_0_1	138.682	192.299	88.0265	83.0196	221.853	248.06	163.359	213.418	125.507	211.672	-0.753508	0.0248852	0.999406	dd_Smed_v6_18626_0_1	dd_Smed_v6_18626_0_1	1	1478	+	1478	protein_coding	- && - && -	-	145	203	84	82	260	256	141	221	3.96743	5.80929	2.47643	2.32728	6.32117	6.88098	4.49095	6.0824	dd_Smed_v6_18626_0_1	-0.753508	0.999406	uncharacterized LOC103307980	NA	NA
dd_Smed_v6_8411_0_1	176.939	223.56	293.422	286.519	156.15	137.596	207.385	153.545	245.11	163.669	0.583852	0.0248952	0.999406	dd_Smed_v6_8411_0_1	dd_Smed_v6_8411_0_1	1	557	+	557	protein_coding	- && sp|Q3T0V7|EDF1_BOVIN Endothelial differentiation-related factor 1 OS=Bos taurus OX=9913 GN=EDF1 PE=2 SV=1 && PF08523:Multiprotein bridging factor 1|PF01381:Helix-turn-helix	-	185	236	280	283	183	142	179	159	13.4317	17.9208	21.9041	21.3128	11.8058	10.1279	15.1284	11.6118	dd_Smed_v6_8411_0_1	0.583852	0.999406	multiprotein bridging factor 1	NA	NA
dd_Smed_v6_17467_0_1	109.033	100.412	68.1157	79.9823	100.687	134.689	143.663	168.996	89.3858	137.009	-0.613093	0.0249432	0.999406	dd_Smed_v6_17467_0_1	dd_Smed_v6_17467_0_1	1	653	+	653	protein_coding	- && - && -	-	114	106	65	79	118	139	124	175	7.06004	6.86584	4.33732	5.07484	6.49333	8.45642	8.93927	10.9014	dd_Smed_v6_17467_0_1	-0.613093	0.999406	NA	NA	NA
dd_Smed_v6_36838_0_1	21.0414	19.893	20.9587	17.2114	8.5328	7.75188	17.3786	3.86277	19.7761	9.38151	1.10099	0.0249637	0.999406	dd_Smed_v6_36838_0_1	dd_Smed_v6_36838_0_1	1	465	+	465	protein_coding	- && - && -	-	22	21	20	17	10	8	15	4	1.91331	1.91015	1.87413	1.53357	0.772762	0.683474	1.51856	0.349916	dd_Smed_v6_36838_0_1	1.10099	0.999406	NA	NA	NA
dd_Smed_v6_7438_0_1	499.256	597.738	681.157	693.517	406.161	452.516	535.261	430.698	617.917	456.159	0.438583	0.0251461	0.999406	dd_Smed_v6_7438_0_1	dd_Smed_v6_7438_0_1	1	1541	+	1541	protein_coding	- && - && -	-	522	631	650	685	476	467	462	446	13.6988	17.3192	18.3794	18.6465	11.0995	12.0392	14.1134	11.7731	dd_Smed_v6_7438_0_1	0.438583	0.999406	kelch domain-containing protein 9-like	NA	NA
dd_Smed_v6_10_0_1	42474	60898.2	56534	52490.6	67131.8	69710.7	170417	68126.6	53099.2	93846.5	-0.821608	0.0254557	0.999406	dd_Smed_v6_10_0_1	dd_Smed_v6_10_0_1	1	704	+	704	protein_coding	- && - && -	-	44409	64287	53948	51846	78675	71942	147092	70547	2551.02	3862.35	3339.06	3089.24	4015.71	4059.71	9835.81	4076.27	dd_Smed_v6_10_0_1	-0.821608	0.999406	NA	NA	NA
dd_Smed_v6_11937_0_1	593.942	573.109	528.159	518.366	408.721	437.981	266.472	450.978	553.394	391.038	0.49986	0.0255282	0.999406	dd_Smed_v6_11937_0_1	dd_Smed_v6_11937_0_1	1	1807	+	1807	protein_coding	- && - && -	-	621	605	504	512	479	452	230	467	13.8979	14.1611	12.1533	11.8856	9.52524	9.93722	5.99188	10.5127	dd_Smed_v6_11937_0_1	0.49986	0.999406	NA	NA	NA
dd_Smed_v6_20336_0_1	48.7779	52.1008	38.7736	28.3481	63.1427	84.3017	56.7701	63.7356	42.0001	66.9875	-0.672302	0.0255534	0.999406	dd_Smed_v6_20336_0_1	dd_Smed_v6_20336_0_1	1	788	+	788	protein_coding	- && - && -	-	51	55	37	28	74	87	49	66	2.61734	2.95215	2.04596	1.49053	3.37446	4.38609	2.92728	3.40702	dd_Smed_v6_20336_0_1	-0.672302	0.999406	Hypothetical protein CBG15878	NA	NA
dd_Smed_v6_14664_0_1	36.3443	57.7845	58.6843	41.5098	66.5559	67.8289	119.333	69.5298	48.5807	80.8119	-0.729829	0.0258565	0.999406	dd_Smed_v6_14664_0_1	dd_Smed_v6_14664_0_1	1	1085	+	1085	protein_coding	- && - && -	-	38	61	56	41	78	70	103	72	1.41635	2.37794	2.24895	1.58512	2.58323	2.56303	4.46891	2.69936	dd_Smed_v6_14664_0_1	-0.729829	0.999406	NA	NA	NA
dd_Smed_v6_3237_0_1	877.045	1463.56	1534.18	1679.63	722.728	929.256	1155.1	790.901	1388.6	899.496	0.626777	0.0258771	0.999406	dd_Smed_v6_3237_0_1	dd_Smed_v6_3237_0_1	1	908	+	908	protein_coding	- && sp|Q9JMD3|STA10_MOUSE START domain-containing protein 10 OS=Mus musculus OX=10090 GN=Stard10 PE=1 SV=1 && PF01852:START domain	-	917	1545	1464	1659	847	959	997	819	40.8413	71.9687	70.255	76.6424	33.5194	41.9583	51.6896	36.6906	dd_Smed_v6_3237_0_1	0.626777	0.999406	PCTP-like protein-like	NA	NA
dd_Smed_v6_15048_0_1	43.0393	27.4713	44.0133	34.4228	54.6099	46.5113	67.1973	65.667	37.2367	58.4964	-0.650481	0.0259154	0.999406	dd_Smed_v6_15048_0_1	dd_Smed_v6_15048_0_1	1	712	+	712	protein_coding	- && - && -	-	45	29	42	34	64	48	58	68	2.55593	1.72274	2.57034	2.00312	3.22997	2.67822	3.83479	3.88496	dd_Smed_v6_15048_0_1	-0.650481	0.999406	NA	NA	NA
dd_Smed_v6_12913_0_1	4.78214	4.73644	6.28761	5.06217	12.7992	3.87594	37.0744	10.6226	5.21709	16.093	-1.61349	0.0259226	0.999406	dd_Smed_v6_12913_0_1	dd_Smed_v6_12913_0_1	1	920	+	920	protein_coding	- && - && -	-	5	5	6	5	15	4	32	11	0.219785	0.229871	0.284175	0.227977	0.585871	0.172726	1.6374	0.486365	dd_Smed_v6_12913_0_1	-1.61349	0.999406	NA	NA	NA
dd_Smed_v6_29068_0_1	9.56429	4.73644	6.28761	9.1119	11.9459	14.5348	23.1715	14.4854	7.42506	16.0344	-1.09829	0.0259688	0.999406	dd_Smed_v6_29068_0_1	dd_Smed_v6_29068_0_1	1	738	+	738	protein_coding	- && - && -	-	10	5	6	9	14	15	20	15	0.547973	0.28656	0.354256	0.511558	0.681664	0.807458	1.27576	0.826784	dd_Smed_v6_29068_0_1	-1.09829	0.999406	NA	NA	NA
dd_Smed_v6_12052_0_1	205.632	287.028	257.792	330.053	161.27	211.239	215.495	160.305	270.126	187.077	0.531374	0.026193	0.999406	dd_Smed_v6_12052_0_1	dd_Smed_v6_12052_0_1	1	1469	+	1469	protein_coding	- && - && PF01746:tRNA (Guanine-1)-methyltransferase	-	215	303	246	326	189	218	186	166	5.91878	8.72413	7.29684	9.30903	4.62316	5.89548	5.96053	4.59667	dd_Smed_v6_12052_0_1	0.531374	0.999406	CG5190 gene product from transcript CG5190-RA	NA	NA
dd_Smed_v6_23932_0_1	25.8236	24.6295	35.6298	33.4103	52.0501	47.4802	34.7572	56.0101	29.8733	47.5744	-0.680076	0.0262207	0.999406	dd_Smed_v6_23932_0_1	dd_Smed_v6_23932_0_1	1	1754	+	1754	protein_coding	- && - && -	-	27	26	34	33	61	49	30	58	0.622515	0.626968	0.844639	0.789211	1.24968	1.10982	0.805166	1.3451	dd_Smed_v6_23932_0_1	-0.680076	0.999406	putative Rep protein	NA	NA
dd_Smed_v6_18348_0_1	30.6057	18.9457	8.38348	13.1616	35.8378	37.7904	26.6472	39.5934	17.7741	34.9672	-0.972633	0.026245	0.999406	dd_Smed_v6_18348_0_1	dd_Smed_v6_18348_0_1	1	1390	+	1390	protein_coding	- && - && -	-	32	20	8	13	42	39	23	41	0.931003	0.608578	0.250782	0.392317	1.08576	1.11464	0.778945	1.19985	dd_Smed_v6_18348_0_1	-0.972633	0.999406	uncharacterized LOC100786509	NA	NA
dd_Smed_v6_338_0_1	971.731	1732.59	1119.19	1368.81	1660.48	1849.79	3476.88	1705.41	1298.08	2173.14	-0.743151	0.0262637	0.999406	dd_Smed_v6_338_0_1	dd_Smed_v6_338_0_1	1	437	+	437	protein_coding	- && sp|P18101|RL40_DROME Ubiquitin-60S ribosomal protein L40 OS=Drosophila melanogaster OX=7227 GN=RpL40 PE=1 SV=2 && PF00240:Ubiquitin family	-	1016	1829	1068	1352	1946	1909	3001	1766	94.0217	177.025	106.491	129.779	160.015	173.544	323.28	164.387	dd_Smed_v6_338_0_1	-0.743151	0.999406	Ribosomal protein L40	NA	NA
dd_Smed_v6_18061_0_1	123.379	112.727	93.2662	102.256	142.498	143.41	184.213	133.265	107.907	150.847	-0.479515	0.0263872	0.999406	dd_Smed_v6_18061_0_1	dd_Smed_v6_18061_0_1	1	2581	+	2581	protein_coding	- && - && -	-	129	119	89	101	167	148	159	138	2.02124	1.95012	1.50253	1.6415	2.32502	2.27803	2.90003	2.17495	dd_Smed_v6_18061_0_1	-0.479515	0.999406	NA	NA	NA
dd_Smed_v6_15516_0_1	76.5143	23.6822	40.8694	24.2984	110.073	75.5808	56.7701	86.9122	41.3411	82.3341	-0.995313	0.0264384	0.999406	dd_Smed_v6_15516_0_1	dd_Smed_v6_15516_0_1	1	1770	+	1770	protein_coding	- && sp|P80205|OTX1_MOUSE Homeobox protein OTX1 OS=Mus musculus OX=10090 GN=Otx1 PE=2 SV=1 && PF00046:Homeodomain	Homeobox	80	25	39	24	129	78	49	90	1.82782	0.597404	0.960092	0.568783	2.61888	1.75068	1.30322	2.06836	dd_Smed_v6_15516_0_1	-0.995313	0.999406	PANTHER: FAMILY NOT NAMED	OtxA	NA
dd_Smed_v6_53153_0_1	5.73857	4.73644	7.33554	2.02487	17.9189	14.5348	9.26859	7.72553	4.95885	12.3619	-1.32969	0.0264806	0.999406	dd_Smed_v6_53153_0_1	dd_Smed_v6_53153_0_1	1	653	+	653	protein_coding	- && - && -	-	6	5	7	2	21	15	8	8	0.371581	0.323861	0.467096	0.128477	1.15559	0.912563	0.576727	0.49835	dd_Smed_v6_53153_0_1	-1.32969	0.999406	NA	NA	NA
dd_Smed_v6_6929_0_1	1090.33	1713.64	1797.21	1877.05	914.716	1087.2	1369.43	1025.56	1619.56	1099.23	0.559395	0.0265425	0.999406	dd_Smed_v6_6929_0_1	dd_Smed_v6_6929_0_1	1	1680	+	1680	protein_coding	- && - && PF01414:Delta serrate ligand	-	1140	1809	1715	1854	1072	1122	1182	1062	27.4417	45.5439	44.4812	46.2923	22.9289	26.5319	33.1209	25.7142	dd_Smed_v6_6929_0_1	0.559395	0.999406	titin-like	NA	NA
dd_Smed_v6_11078_0_1	29.6493	30.3132	32.486	32.3979	36.691	42.6353	89.2102	51.1817	31.2116	54.9296	-0.807503	0.0265497	0.999406	dd_Smed_v6_11078_0_1	dd_Smed_v6_11078_0_1	1	639	+	639	protein_coding	- && - && -	-	31	32	31	32	43	44	77	53	1.9619	2.11812	2.11389	2.10067	2.41806	2.7355	5.67262	3.3739	dd_Smed_v6_11078_0_1	-0.807503	0.999406	NA	NA	NA
dd_Smed_v6_66439_0_1	0	1.89457	0	0	6.82624	2.90695	3.47572	2.89707	0.473644	4.0265	-3.04225	0.0265537	0.999406	dd_Smed_v6_66439_0_1	dd_Smed_v6_66439_0_1	1	453	+	453	protein_coding	- && - && PF00089:Trypsin	-	0	2	0	0	8	3	3	3	0	0.186738	0	0	0.634586	0.263092	0.311757	0.269389	dd_Smed_v6_66439_0_1	-3.04225	0.999406	NA	NA	NA
dd_Smed_v6_16471_0_1	23.9107	39.7861	32.486	24.2984	6.82624	12.5968	25.4886	15.4511	30.1203	15.0907	1.01874	0.0266047	0.999406	dd_Smed_v6_16471_0_1	dd_Smed_v6_16471_0_1	1	699	+	699	protein_coding	- && - && -	-	25	42	31	24	8	13	22	16	1.44637	2.5414	1.93244	1.44027	0.411255	0.738841	1.48163	0.931108	dd_Smed_v6_16471_0_1	1.01874	0.999406	NA	NA	NA
dd_Smed_v6_11484_0_1	254.41	351.444	354.202	431.297	250.011	249.029	272.265	182.516	347.838	238.455	0.544984	0.0269379	0.999406	dd_Smed_v6_11484_0_1	dd_Smed_v6_11484_0_1	1	981	+	981	protein_coding	- && sp|O35130|NEP1_MOUSE Ribosomal RNA small subunit methyltransferase NEP1 OS=Mus musculus OX=10090 GN=Emg1 PE=1 SV=1 && PF03587:EMG1/NEP1 methyltransferase	-	266	371	338	426	293	257	235	189	10.9655	15.9958	15.0131	18.2158	10.7324	10.4076	11.277	7.837	dd_Smed_v6_11484_0_1	0.544984	0.999406	ribosomal RNA small subunit methyltransferase NEP1-like	NA	NA
dd_Smed_v6_12581_0_1	14.3464	4.73644	9.43141	5.06217	33.2779	17.4417	8.11002	24.1423	8.39411	20.743	-1.31483	0.0269554	0.999406	dd_Smed_v6_12581_0_1	dd_Smed_v6_12581_0_1	1	371	+	371	protein_coding	- && - && -	-	15	5	9	5	39	18	7	25	1.63506	0.57003	1.05704	0.565334	3.77737	1.92745	0.888215	2.74109	dd_Smed_v6_12581_0_1	-1.31483	0.999406	NA	NA	NA
dd_Smed_v6_26402_0_1	31.5621	30.3132	45.0612	56.6963	13.6525	26.1626	32.4401	13.5197	40.9082	21.4437	0.942726	0.0270701	0.999406	dd_Smed_v6_26402_0_1	dd_Smed_v6_26402_0_1	1	1270	+	1270	protein_coding	- && - && PF00001:7 transmembrane receptor (rhodopsin family)	-	33	32	43	56	16	27	28	14	1.05081	1.06573	1.47532	1.84966	0.452705	0.844588	1.03788	0.448417	dd_Smed_v6_26402_0_1	0.942726	0.999406	PANTHER: G-PROTEIN COUPLED RECEPTOR-RELATED	NA	NA
dd_Smed_v6_8585_0_1	187.46	227.349	219.018	200.462	178.336	144.379	155.249	155.476	208.572	158.36	0.395912	0.0271	0.999406	dd_Smed_v6_8585_0_1	dd_Smed_v6_8585_0_1	1	794	+	794	protein_coding	- && sp|Q5E9S2|NFYA_BOVIN Nuclear transcription factor Y subunit alpha OS=Bos taurus OX=9913 GN=NFYA PE=2 SV=1 && PF02045:CCAAT-binding transcription factor (CBF-B/NF-YA) subunit B	NF-YA	196	240	209	198	209	149	134	161	9.98278	12.7847	11.4696	10.4605	9.45855	7.45505	7.94471	8.24827	dd_Smed_v6_8585_0_1	0.395912	0.999406	NCBI: nuclear factor-Y subunit A2 (NF-YA2) mRNA - complete cds	NA	NA
dd_Smed_v6_20536_0_1	75.5579	140.198	151.951	172.114	55.4632	80.4257	101.955	84.0152	134.955	80.4647	0.748831	0.0271013	0.999406	dd_Smed_v6_20536_0_1	dd_Smed_v6_20536_0_1	1	1437	+	1437	protein_coding	- && sp|P50264|FMS1_YEAST Polyamine oxidase FMS1 OS=Saccharomyces cerevisiae (strain ATCC 204508 / S288c) OX=559292 GN=FMS1 PE=1 SV=1 && PF01593:Flavin containing amine oxidoreductase	-	79	148	145	170	65	83	88	87	2.22324	4.35618	4.39676	4.9625	1.62538	2.2946	2.88283	2.46275	dd_Smed_v6_20536_0_1	0.748831	0.999406	polyamine oxidase	NA	NA
dd_Smed_v6_13564_0_1	65.0371	13.262	50.3009	50.6217	76.7952	79.4567	88.0516	110.089	44.8054	88.5981	-0.984329	0.0271059	0.999406	dd_Smed_v6_13564_0_1	dd_Smed_v6_13564_0_1	1	1293	+	1293	protein_coding	- && - && -	-	68	14	48	50	90	82	76	114	2.1268	0.457963	1.61758	1.62211	2.50117	2.51942	2.767	3.58644	dd_Smed_v6_13564_0_1	-0.984329	0.999406	NA	NA	NA
dd_Smed_v6_30996_0_1	9.56429	18.9457	11.5273	15.1865	24.7451	24.2246	26.6472	23.1766	13.806	24.6984	-0.835234	0.0271198	0.999406	dd_Smed_v6_30996_0_1	dd_Smed_v6_30996_0_1	1	1001	+	1001	protein_coding	- && - && -	-	10	20	11	15	29	25	23	24	0.404	0.845079	0.478829	0.628588	1.04103	0.992181	1.08165	0.975292	dd_Smed_v6_30996_0_1	-0.835234	0.999406	PANTHER: G-PROTEIN COUPLED RECEPTOR	NA	NA
dd_Smed_v6_18065_0_1	8.60786	10.4202	9.43141	15.1865	31.5714	15.5038	17.3786	21.2452	10.9115	21.4247	-0.984079	0.0271393	0.999406	dd_Smed_v6_18065_0_1	dd_Smed_v6_18065_0_1	1	1933	+	1933	protein_coding	- && - && -	-	9	11	9	15	37	16	15	22	0.18829	0.240692	0.202877	0.325513	0.68781	0.328831	0.365303	0.462965	dd_Smed_v6_18065_0_1	-0.984079	0.999406	NA	NA	NA
dd_Smed_v6_6638_0_1	766.099	703.834	822.629	903.091	611.802	680.227	548.006	642.185	798.913	620.555	0.363834	0.0271595	0.999406	dd_Smed_v6_6638_0_1	dd_Smed_v6_6638_0_1	1	2305	+	2305	protein_coding	- && sp|Q6P3X3|TTC27_HUMAN Tetratricopeptide repeat protein 27 OS=Homo sapiens OX=9606 GN=TTC27 PE=1 SV=1 && PF07719:Tetratricopeptide repeat	-	801	743	785	892	717	702	473	665	14.0533	13.6339	14.8395	16.2331	11.1776	12.099	9.66015	11.7357	dd_Smed_v6_6638_0_1	0.363834	0.999406	tetratricopeptide repeat domain 27	NA	NA
dd_Smed_v6_2047_0_1	870.35	493.537	598.371	557.851	1073.43	1381.77	622.154	1005.29	630.027	1020.66	-0.696258	0.0272651	0.999406	dd_Smed_v6_2047_0_1	dd_Smed_v6_2047_0_1	1	495	+	495	protein_coding	- && - && -	-	910	521	571	551	1258	1426	537	1041	74.345	44.5178	50.2635	46.6934	91.3217	114.446	51.0696	85.5466	dd_Smed_v6_2047_0_1	-0.696258	0.999406	NA	NA	NA
dd_Smed_v6_36338_0_1	2.86929	0.947287	0	1.01243	9.38608	10.6588	0	8.69122	1.20725	7.18403	-2.56704	0.0276114	0.999406	dd_Smed_v6_36338_0_1	dd_Smed_v6_36338_0_1	1	629	+	629	protein_coding	- && - && -	-	3	1	0	1	11	11	0	9	0.19288	0.0672435	0	0.0666896	0.628406	0.694747	0	0.582035	dd_Smed_v6_36338_0_1	-2.56704	0.999406	NA	NA	NA
dd_Smed_v6_12674_0_1	77.4707	21.7876	54.4926	60.746	91.301	85.2706	99.6374	107.192	53.6242	95.8502	-0.838223	0.0277105	0.999406	dd_Smed_v6_12674_0_1	dd_Smed_v6_12674_0_1	1	2309	+	2309	protein_coding	- && - && PF07679:Immunoglobulin I-set domain	-	81	23	52	60	107	88	86	111	1.41866	0.421313	0.981298	1.09002	1.66517	1.51406	1.75335	1.95549	dd_Smed_v6_12674_0_1	-0.838223	0.999406	NCBI: Smed-NDK-4 mRNA - partial cds&EST: AY067175.1	Smed-NDK-4	ndl4
dd_Smed_v6_18270_0_1	69.8193	88.0977	90.1224	107.318	52.0501	64.922	42.8672	72.4269	88.8393	58.0665	0.609809	0.0278236	0.999406	dd_Smed_v6_18270_0_1	dd_Smed_v6_18270_0_1	1	1086	+	1086	protein_coding	- && - && PF00179:Ubiquitin-conjugating enzyme	-	73	93	86	106	61	67	37	75	2.71837	3.62205	3.45057	4.09435	2.01836	2.45092	1.60386	2.80924	dd_Smed_v6_18270_0_1	0.609809	0.999406	ubiquitin-conjugating enzyme E2U (putative)	NA	NA
dd_Smed_v6_18719_0_1	30.6057	46.4171	46.1091	43.5347	24.7451	23.2556	22.0129	32.8335	41.6666	25.7118	0.69236	0.0278962	0.999406	dd_Smed_v6_18719_0_1	dd_Smed_v6_18719_0_1	1	1059	+	1059	protein_coding	- && sp|Q8VIB5|BARH2_MOUSE BarH-like 2 homeobox protein OS=Mus musculus OX=10090 GN=Barhl2 PE=2 SV=2 && PF00046:Homeodomain	Homeobox	32	49	44	43	29	24	19	34	1.222	1.95705	1.81042	1.70326	0.984013	0.900327	0.844601	1.30599	dd_Smed_v6_18719_0_1	0.69236	0.999406	BarH-like homeobox 2	Rx	NA
dd_Smed_v6_34760_0_1	3.82571	1.89457	3.1438	1.01243	5.97296	10.6588	3.47572	11.5883	2.46913	7.92395	-1.68863	0.0280493	0.999406	dd_Smed_v6_34760_0_1	dd_Smed_v6_34760_0_1	1	453	+	453	protein_coding	- && - && -	-	4	2	3	1	7	11	3	12	0.35709	0.186738	0.288566	0.0925999	0.555263	0.964671	0.311757	1.07756	dd_Smed_v6_34760_0_1	-1.68863	0.999406	NA	NA	NA
dd_Smed_v6_13014_0_1	236.238	154.408	229.498	176.163	336.192	259.688	229.398	342.821	199.077	292.025	-0.554241	0.0280621	0.999406	dd_Smed_v6_13014_0_1	dd_Smed_v6_13014_0_1	1	1150	+	1150	protein_coding	- && - && -	-	247	163	219	174	394	268	198	355	8.6859	5.99503	8.2979	6.34688	12.3111	9.2581	8.10515	12.5571	dd_Smed_v6_13014_0_1	-0.554241	0.999406	histone-lysine N-methyltransferase SETMAR-like	NA	NA
dd_Smed_v6_41998_0_1	4.78214	7.5783	10.4793	6.0746	14.5058	14.5348	26.6472	9.65692	7.2286	16.3362	-1.16894	0.0280927	0.999406	dd_Smed_v6_41998_0_1	dd_Smed_v6_41998_0_1	1	799	+	799	protein_coding	- && - && -	-	5	8	10	6	17	15	23	10	0.253069	0.423491	0.54535	0.315002	0.764541	0.745812	1.35511	0.509109	dd_Smed_v6_41998_0_1	-1.16894	0.999406	NA	NA	NA
dd_Smed_v6_15595_0_1	155.898	119.358	138.327	107.318	193.695	153.1	188.848	184.447	130.225	180.022	-0.466949	0.0284861	0.999406	dd_Smed_v6_15595_0_1	dd_Smed_v6_15595_0_1	1	1677	+	1677	protein_coding	- && - && -	-	163	126	132	106	227	158	163	191	3.9307	3.17789	3.42975	2.65144	4.86398	3.74291	4.5756	4.63295	dd_Smed_v6_15595_0_1	-0.466949	0.999406	NA	NA	NA
dd_Smed_v6_7573_0_1	849.309	894.239	1004.97	938.526	664.705	679.258	852.71	683.71	921.761	720.096	0.356911	0.0285144	0.999406	dd_Smed_v6_7573_0_1	dd_Smed_v6_7573_0_1	1	2140	+	2140	protein_coding	- && sp|Q8WTS1|ABHD5_HUMAN 1-acylglycerol-3-phosphate O-acyltransferase ABHD5 OS=Homo sapiens OX=9606 GN=ABHD5 PE=1 SV=1 && PF00561:alpha/beta hydrolase fold	-	888	944	959	927	779	701	736	708	16.7809	18.6578	19.5266	18.1708	13.0804	13.0133	16.1904	13.4579	dd_Smed_v6_7573_0_1	0.356911	0.999406	abhydrolase domain-containing protein 4-like	NA	NA
dd_Smed_v6_22419_0_1	40.17	36.9442	27.2463	41.5098	25.5984	27.1316	8.11002	15.4511	36.4676	19.0728	0.921245	0.0285579	0.999406	dd_Smed_v6_22419_0_1	dd_Smed_v6_22419_0_1	1	905	+	905	protein_coding	- && - && PF00261:Tropomyosin	-	42	39	26	41	30	28	7	16	1.87679	1.82271	1.25183	1.9004	1.19116	1.22912	0.364119	0.719165	dd_Smed_v6_22419_0_1	0.921245	0.999406	PANTHER: TROPOMYOSIN	NA	NA
dd_Smed_v6_10053_0_1	255.366	401.65	392.975	455.595	244.038	258.719	308.181	220.178	376.397	257.779	0.546878	0.0285688	0.999406	dd_Smed_v6_10053_0_1	dd_Smed_v6_10053_0_1	1	829	+	829	protein_coding	- && - && PF00627:UBA/TS-N domain|PF00240:Ubiquitin family	-	267	424	375	450	286	267	266	228	13.0248	21.6328	19.7105	22.7702	12.3968	12.795	15.105	11.1876	dd_Smed_v6_10053_0_1	0.546878	0.999406	GI14087 gene product from transcript GI14087-RA	NA	NA
dd_Smed_v6_2712_0_1	426.567	467.013	401.359	398.899	532.447	469.958	610.569	560.101	423.459	543.269	-0.358486	0.0286443	0.999406	dd_Smed_v6_2712_0_1	dd_Smed_v6_2712_0_1	1	1950	+	1950	protein_coding	- && sp|Q53H47|SETMR_HUMAN Histone-lysine N-methyltransferase SETMAR OS=Homo sapiens OX=9606 GN=SETMAR PE=1 SV=2 && -	-	446	493	383	394	624	485	527	580	9.24945	10.6933	8.55827	8.4756	11.4987	9.8808	12.7224	12.099	dd_Smed_v6_2712_0_1	-0.358486	0.999406	SET domain and mariner transposase fusion gene	NA	NA
dd_Smed_v6_4063_0_1	2537.4	3057.84	2391.39	2618.15	1988.14	2246.11	1409.98	2064.65	2651.2	1927.22	0.459917	0.0287374	0.999406	dd_Smed_v6_4063_0_1	dd_Smed_v6_4063_0_1	1	1877	+	1877	protein_coding	- && - && -	-	2653	3228	2282	2586	2330	2318	1217	2138	57.1595	72.7395	52.9753	57.7927	44.6057	49.0607	30.5225	46.3341	dd_Smed_v6_4063_0_1	0.459917	0.999406	NA	NA	NA
dd_Smed_v6_75757_0_1	0	0	0	0	2.55984	3.87594	5.79287	0	0	3.05716	-4.06007	0.028922	1	dd_Smed_v6_75757_0_1	dd_Smed_v6_75757_0_1	1	363	+	363	protein_coding	- && - && -	-	0	0	0	0	3	4	5	0	0	0	0	0	0.29697	0.437762	0.648421	0	dd_Smed_v6_75757_0_1	-4.06007	1	NA	NA	NA
dd_Smed_v6_31489_0_1	18.1721	15.1566	10.4793	15.1865	33.2779	33.9145	13.9029	29.9364	14.7486	27.7579	-0.918687	0.0289411	0.999406	dd_Smed_v6_31489_0_1	dd_Smed_v6_31489_0_1	1	1782	+	1782	protein_coding	- && - && -	-	19	16	10	15	39	35	12	31	0.431183	0.379764	0.24452	0.353096	0.786422	0.78027	0.317006	0.707638	dd_Smed_v6_31489_0_1	-0.918687	0.999406	NA	NA	NA
dd_Smed_v6_6937_0_1	857.916	438.594	709.452	525.453	993.218	780.033	1186.38	911.613	632.854	967.811	-0.612689	0.0291097	0.999406	dd_Smed_v6_6937_0_1	dd_Smed_v6_6937_0_1	1	1650	+	1650	protein_coding	- && - && -	-	897	463	677	519	1164	805	1024	944	21.9849	11.8686	17.8783	13.1945	25.3494	19.3819	29.2153	23.2726	dd_Smed_v6_6937_0_1	-0.612689	0.999406	NA	NA	NA
dd_Smed_v6_5813_0_1	1283.53	1377.36	1408.42	1486.25	1134.86	1133.71	1178.27	1182.97	1388.89	1157.45	0.263002	0.0293036	0.999406	dd_Smed_v6_5813_0_1	dd_Smed_v6_5813_0_1	1	1791	+	1791	protein_coding	- && sp|Q8BVQ5|PPME1_MOUSE Protein phosphatase methylesterase 1 OS=Mus musculus OX=10090 GN=Ppme1 PE=1 SV=5 && PF12697:Alpha/beta hydrolase family	-	1342	1454	1344	1468	1330	1170	1017	1225	30.3021	34.3376	32.6983	34.3826	26.6842	25.9523	26.7312	27.8226	dd_Smed_v6_5813_0_1	0.263002	0.999406	protein phosphatase methylesterase 1	NA	NA
dd_Smed_v6_6313_0_1	98.5121	81.4667	56.5885	48.5968	177.482	93.0225	76.4659	168.03	71.291	128.75	-0.85386	0.0293381	0.999406	dd_Smed_v6_6313_0_1	dd_Smed_v6_6313_0_1	1	3015	+	3015	protein_coding	- && sp|Q17RP2|TIGD6_HUMAN Tigger transposable element-derived protein 6 OS=Homo sapiens OX=9606 GN=TIGD6 PE=2 SV=2 && PF03184:DDE superfamily endonuclease	-	103	86	54	48	208	96	66	174	1.38155	1.20646	0.78042	0.667825	2.47899	1.26494	1.03051	2.34757	dd_Smed_v6_6313_0_1	-0.85386	0.999406	tigger transposable element-derived protein 6-like	NA	NA
dd_Smed_v6_9445_0_1	571.944	886.661	601.514	676.306	496.609	546.507	345.255	500.228	684.106	472.15	0.53436	0.0293384	0.999406	dd_Smed_v6_9445_0_1	dd_Smed_v6_9445_0_1	1	2528	+	2528	protein_coding	- && - && PF10193:Telomere length regulation protein	-	598	936	574	668	582	564	298	518	9.56621	15.6603	9.89365	11.0843	8.27265	8.86312	5.54923	8.33508	dd_Smed_v6_9445_0_1	0.53436	0.999406	TEL2, telomere maintenance 2, homolog (S. cerevisiae)	NA	NA
dd_Smed_v6_10605_0_1	237.194	355.233	250.456	286.519	137.378	171.51	252.569	193.138	282.351	188.649	0.584611	0.0293389	0.999406	dd_Smed_v6_10605_0_1	dd_Smed_v6_10605_0_1	1	1218	+	1218	protein_coding	- && - && -	-	248	375	239	283	161	177	218	200	8.23418	13.0222	8.55012	9.74648	4.74982	5.77312	8.42564	6.67944	dd_Smed_v6_10605_0_1	0.584611	0.999406	NCBI: slc30a-2 (slc30a-2) mRNA - complete cds	NA	NA
dd_Smed_v6_44060_0_1	5.73857	1.89457	1.04793	0	9.38608	8.72086	3.47572	11.5883	2.17027	8.29274	-1.92497	0.0294602	0.999406	dd_Smed_v6_44060_0_1	dd_Smed_v6_44060_0_1	1	653	+	653	protein_coding	- && - && -	-	6	2	1	0	11	9	3	12	0.371581	0.129544	0.0667281	0	0.60531	0.547538	0.216273	0.747524	dd_Smed_v6_44060_0_1	-1.92497	0.999406	NA	NA	NA
dd_Smed_v6_51362_0_1	5.73857	0.947287	5.23967	3.0373	6.82624	6.78289	13.9029	14.4854	3.74071	10.4993	-1.48531	0.0295839	0.999406	dd_Smed_v6_51362_0_1	dd_Smed_v6_51362_0_1	1	610	+	610	protein_coding	- && sp|Q8INF0|GCY8E_DROME Soluble guanylate cyclase 88E OS=Drosophila melanogaster OX=7227 GN=Gyc88E PE=1 SV=4 && PF07700:Haem-NO-binding	-	6	1	5	3	8	7	12	15	0.397775	0.069338	0.357159	0.2063	0.471258	0.455883	0.926073	1.00027	dd_Smed_v6_51362_0_1	-1.48531	0.999406	Guanylyl cyclase at 88E	NA	NA
dd_Smed_v6_7117_0_1	1106.59	1377.36	1213.51	1263.52	939.461	1081.39	966.251	998.525	1240.24	996.406	0.315861	0.0295867	0.999406	dd_Smed_v6_7117_0_1	dd_Smed_v6_7117_0_1	1	1860	+	1860	protein_coding	- && sp|Q8CFY5|COX10_MOUSE Protoheme IX farnesyltransferase, mitochondrial OS=Mus musculus OX=10090 GN=Cox10 PE=2 SV=1 && PF01040:UbiA prenyltransferase family	-	1157	1454	1158	1248	1101	1116	834	1034	25.1557	33.0638	27.128	28.1456	21.2703	23.8361	21.108	22.6133	dd_Smed_v6_7117_0_1	0.315861	0.999406	CG5037 gene product from transcript CG5037-RA	NA	NA
dd_Smed_v6_3082_0_1	7.65143	0	3.1438	8.09947	0.85328	0	0	0.965692	4.72368	0.454743	3.28484	0.0299812	0.999406	dd_Smed_v6_3082_0_1	dd_Smed_v6_3082_0_1	1	2944	+	2944	protein_coding	- && sp|Q3BAI2|YCX91_PHAAO Uncharacterized protein ORF91 OS=Phalaenopsis aphrodite subsp. formosana OX=308872 PE=4 SV=1 && -	-	8	0	3	8	1	0	0	1	0.109892	0	0.0444023	0.113988	0.0122056	0	0	0.0138172	dd_Smed_v6_3082_0_1	3.28484	0.999406	hypothetical protein	NA	dd_3082
dd_Smed_v6_5520_0_1	635.069	759.724	832.06	771.475	539.273	636.623	612.886	551.41	749.582	585.048	0.357745	0.0300142	0.999406	dd_Smed_v6_5520_0_1	dd_Smed_v6_5520_0_1	1	1517	+	1517	protein_coding	- && sp|P23748|MPIP_YEAST M-phase inducer phosphatase OS=Saccharomyces cerevisiae (strain ATCC 204508 / S288c) OX=559292 GN=MIH1 PE=1 SV=2 && PF00581:Rhodanese-like domain	-	664	802	794	762	632	657	529	571	17.701	22.3609	22.8064	21.0707	14.9703	17.2054	16.4159	15.3112	dd_Smed_v6_5520_0_1	0.357745	0.999406	NCBI: clone Smed_07823_V2 cell division cycle 25-1 mRNA - complete cds& JX010553.1	Cell division cycle 25-1	NA
dd_Smed_v6_802_0_1	4664.5	6366.72	5397.91	6646.63	4407.19	4842.99	3524.38	4318.57	5768.94	4273.28	0.432877	0.0301569	0.999406	dd_Smed_v6_802_0_1	dd_Smed_v6_802_0_1	1	1713	+	1713	protein_coding	- && sp|Q24537|HMG2_DROME High mobility group protein DSP1 OS=Drosophila melanogaster OX=7227 GN=Dsp1 PE=2 SV=1 && PF09011:HMG-box domain|PF00505:HMG (high mobility group) box	HMG	4877	6721	5151	6565	5165	4998	3042	4472	115.136	165.95	131.026	160.763	108.346	115.911	83.5979	106.194	dd_Smed_v6_802_0_1	0.432877	0.999406	NCBI: clone Smed_02317_V2 high mobility group-1 mRNA - complete cds	High mobility group-1	NA
dd_Smed_v6_35439_0_1	7.65143	5.68372	7.33554	6.0746	0.85328	3.87594	0	2.89707	6.68632	1.90657	1.78664	0.0302819	0.999406	dd_Smed_v6_35439_0_1	dd_Smed_v6_35439_0_1	1	459	+	459	protein_coding	- && - && -	-	8	6	7	6	1	4	0	3	0.704844	0.552891	0.664518	0.548337	0.0782863	0.346204	0	0.265868	dd_Smed_v6_35439_0_1	1.78664	0.999406	NA	NA	NA
dd_Smed_v6_4005_0_1	1778.96	1857.63	2541.24	2839.88	1390.85	1508.71	1873.41	1584.7	2254.43	1589.42	0.504386	0.0303119	0.999406	dd_Smed_v6_4005_0_1	dd_Smed_v6_4005_0_1	1	1094	+	1094	protein_coding	- && sp|Q9U4L6|TO401_DROME Mitochondrial import receptor subunit TOM40 homolog 1 OS=Drosophila melanogaster OX=7227 GN=Tom40 PE=2 SV=2 && PF01459:Eukaryotic porin	-	1860	1961	2425	2805	1630	1557	1617	1641	68.7561	75.8161	96.5864	107.553	53.5388	56.54	69.5803	61.0167	dd_Smed_v6_4005_0_1	0.504386	0.999406	mitochondrial import receptor subunit TOM40 homolog 1-like	NA	NA
dd_Smed_v6_8675_0_1	1164.93	1418.09	1208.27	1468.03	919.836	1143.4	1040.4	996.594	1314.83	1025.06	0.359383	0.0303746	0.999406	dd_Smed_v6_8675_0_1	dd_Smed_v6_8675_0_1	1	2208	+	2208	protein_coding	- && - && PF12796:Ankyrin repeats (3 copies)|PF07525:SOCS box	-	1218	1497	1153	1450	1078	1180	898	1032	22.3082	28.6764	22.7537	27.5472	17.5436	21.2309	19.1457	19.0124	dd_Smed_v6_8675_0_1	0.359383	0.999406	ankyrin 2,3/unc44	Transient receptor potential cation channel A -1	NA
dd_Smed_v6_28742_0_1	5.73857	16.1039	18.8628	22.2735	6.82624	6.78289	8.11002	5.79415	15.7447	6.87833	1.19625	0.0304125	0.999406	dd_Smed_v6_28742_0_1	dd_Smed_v6_28742_0_1	1	508	+	508	protein_coding	- && - && -	-	6	17	18	22	8	7	7	6	0.477643	1.41542	1.54394	1.81663	0.565881	0.547418	0.648676	0.480446	dd_Smed_v6_28742_0_1	1.19625	0.999406	NA	NA	NA
dd_Smed_v6_5037_0_1	584.378	787.196	749.273	835.258	474.424	624.026	537.578	570.724	739.026	551.688	0.421868	0.0304659	0.999406	dd_Smed_v6_5037_0_1	dd_Smed_v6_5037_0_1	1	1132	+	1132	protein_coding	- && sp|O70433|FHL2_MOUSE Four and a half LIM domains protein 2 OS=Mus musculus OX=10090 GN=Fhl2 PE=1 SV=1 && PF00412:LIM domain	-	611	831	715	825	556	644	464	591	21.8278	31.0496	27.5221	30.5715	17.6493	22.6008	19.2959	21.2373	dd_Smed_v6_5037_0_1	0.421868	0.999406	NCBI: clone Smed_08080_V2 four and a half LIM domains-1 mRNA - partial cds	Four and a half LIM domains-1	NA
dd_Smed_v6_4817_0_1	679.064	756.882	794.334	706.679	883.998	938.946	1005.64	828.563	734.24	914.288	-0.316074	0.0308617	0.999406	dd_Smed_v6_4817_0_1	dd_Smed_v6_4817_0_1	1	1463	+	1463	protein_coding	- && sp|Q60525|TCAB1_MESAU Telomerase Cajal body protein 1 OS=Mesocricetus auratus OX=10036 GN=Wrap53 PE=2 SV=1 && -	-	710	799	758	698	1036	969	868	858	19.6259	23.0996	22.576	20.0134	25.4457	26.3126	27.9299	23.8561	dd_Smed_v6_4817_0_1	-0.316074	0.999406	WD repeat containing, antisense to TP53	NA	NA
dd_Smed_v6_17487_0_1	83.2093	77.6775	72.3075	75.9325	92.1543	106.588	133.236	100.432	77.2817	108.103	-0.47909	0.0308668	0.999406	dd_Smed_v6_17487_0_1	dd_Smed_v6_17487_0_1	1	1732	+	1732	protein_coding	- && - && -	-	87	82	69	75	108	110	115	104	2.03136	2.00248	1.73589	1.81644	2.24065	2.52307	3.12567	2.44255	dd_Smed_v6_17487_0_1	-0.47909	0.999406	NA	NA	dd_17487 (TY)
dd_Smed_v6_24168_0_1	33.475	17.9985	24.1025	31.3854	58.0231	33.9145	39.3915	47.3189	26.7403	44.662	-0.744781	0.0309704	0.999406	dd_Smed_v6_24168_0_1	dd_Smed_v6_24168_0_1	1	1989	+	1989	protein_coding	- && - && -	-	35	19	23	31	68	35	34	49	0.711621	0.404036	0.503866	0.653786	1.22849	0.699066	0.804707	1.00212	dd_Smed_v6_24168_0_1	-0.744781	0.999406	NA	NA	NA
dd_Smed_v6_5332_0_1	638.894	304.079	380.4	536.59	861.813	525.19	695.144	901.956	464.991	746.026	-0.682144	0.0310167	0.999406	dd_Smed_v6_5332_0_1	dd_Smed_v6_5332_0_1	1	2266	+	2266	protein_coding	- && - && -	-	668	321	363	530	1010	542	600	934	11.9215	5.99165	6.98021	9.81126	16.0162	9.5022	12.4648	16.7666	dd_Smed_v6_5332_0_1	-0.682144	0.999406	hypothetical protein	NA	NA
dd_Smed_v6_3401_0_1	1174.49	1248.52	1220.84	1152.15	1377.19	1415.69	1606.94	1406.05	1199	1451.47	-0.275242	0.0311252	0.999406	dd_Smed_v6_3401_0_1	dd_Smed_v6_3401_0_1	1	3145	+	3145	protein_coding	- && sp|Q944K3|HDA2_ARATH Histone deacetylase 2 OS=Arabidopsis thaliana OX=3702 GN=HDA2 PE=2 SV=2 && -	-	1228	1318	1165	1138	1614	1461	1387	1456	15.7904	17.7254	16.1409	15.1786	18.4409	18.455	20.7611	18.8321	dd_Smed_v6_3401_0_1	-0.275242	0.999406	histone deacetylase 11-like	NA	NA
dd_Smed_v6_53582_0_1	4.78214	4.73644	0	7.08704	19.6254	11.6278	9.26859	7.72553	4.1514	12.0618	-1.53922	0.0311908	0.999406	dd_Smed_v6_53582_0_1	dd_Smed_v6_53582_0_1	1	421	+	421	protein_coding	- && - && -	-	5	5	0	7	23	12	8	8	0.48029	0.50233	0	0.697469	1.96311	1.13236	0.894544	0.772975	dd_Smed_v6_53582_0_1	-1.53922	0.999406	NA	NA	NA
dd_Smed_v6_3729_0_1	1097.98	1348.94	1248.09	1381.97	1000.04	1123.05	877.041	967.623	1269.24	991.94	0.355299	0.0312683	0.999406	dd_Smed_v6_3729_0_1	dd_Smed_v6_3729_0_1	1	1407	+	1407	protein_coding	- && - && PF08609:Nucleotide exchange factor Fes1	-	1148	1424	1191	1365	1172	1159	757	1002	32.9962	42.8072	36.8841	40.6956	29.9318	32.7246	25.3277	28.9688	dd_Smed_v6_3729_0_1	0.355299	0.999406	hsp70-binding protein 1-like	NA	NA
dd_Smed_v6_13179_0_1	177.896	202.719	138.327	166.039	257.691	256.781	185.372	253.011	171.245	238.214	-0.476945	0.0312873	0.999406	dd_Smed_v6_13179_0_1	dd_Smed_v6_13179_0_1	1	1562	+	1562	protein_coding	- && sp|Q23497|NPR9_CAEEL Galanin-like G-protein coupled receptor npr-9 OS=Caenorhabditis elegans OX=6239 GN=npr-9 PE=2 SV=2 && PF00001:7 transmembrane receptor (rhodopsin family)	-	186	214	132	164	302	265	160	262	4.81557	5.79474	3.68226	4.40425	6.94744	6.73984	4.82206	6.82303	dd_Smed_v6_13179_0_1	-0.476945	0.999406	galanin receptor type 2-like	NA	NA
dd_Smed_v6_20664_0_1	51.6471	21.7876	12.5752	33.4103	87.8879	41.6663	39.3915	83.0495	29.8551	62.9988	-1.07813	0.0313223	0.999406	dd_Smed_v6_20664_0_1	dd_Smed_v6_20664_0_1	1	2616	+	2616	protein_coding	- && sp|A4Z944|ZBED5_CANLF Zinc finger BED domain-containing protein 5 OS=Canis lupus familiaris OX=9615 GN=ZBED5 PE=4 SV=1 && -	-	54	23	12	33	103	43	34	86	0.83478	0.37187	0.199878	0.529157	1.41481	0.653004	0.611836	1.33727	dd_Smed_v6_20664_0_1	-1.07813	0.999406	zinc finger, BED-type containing 9	NA	NA
dd_Smed_v6_4128_0_1	1178.32	1095.06	1849.6	1334.39	896.797	834.296	1199.12	794.764	1364.34	931.245	0.551197	0.0313799	0.999406	dd_Smed_v6_4128_0_1	dd_Smed_v6_4128_0_1	1	1283	+	1283	protein_coding	- && - && -	-	1232	1156	1765	1318	1051	861	1035	823	38.8329	38.1094	59.9432	43.0921	29.4357	26.6601	37.9758	26.0934	dd_Smed_v6_4128_0_1	0.551197	0.999406	NA	NA	NA
dd_Smed_v6_67942_0_1	0	0	1.04793	0	2.55984	0.968985	4.6343	2.89707	0.261984	2.76505	-3.18943	0.0314076	1	dd_Smed_v6_67942_0_1	dd_Smed_v6_67942_0_1	1	517	+	517	protein_coding	- && - && -	-	0	0	1	0	3	1	4	3	0	0	0.0842813	0	0.208511	0.0768412	0.364219	0.236041	dd_Smed_v6_67942_0_1	-3.18943	1	NA	NA	NA
dd_Smed_v6_19646_0_1	93.73	120.305	102.698	104.281	174.069	146.317	119.333	140.991	105.253	145.177	-0.466832	0.0314473	0.999406	dd_Smed_v6_19646_0_1	dd_Smed_v6_19646_0_1	1	2228	+	2228	protein_coding	- && - && -	-	98	127	98	103	204	151	103	146	1.7788	2.41096	1.9166	1.93924	3.29013	2.69244	2.17629	2.6656	dd_Smed_v6_19646_0_1	-0.466832	0.999406	NA	NA	NA
dd_Smed_v6_8163_0_1	837.831	1218.21	1313.06	1251.37	665.559	876.931	985.946	713.646	1155.12	810.521	0.51153	0.031451	0.999406	dd_Smed_v6_8163_0_1	dd_Smed_v6_8163_0_1	1	1577	+	1577	protein_coding	- && sp|Q9BYG0|B3GN5_HUMAN Lactosylceramide 1,3-N-acetyl-beta-D-glucosaminyltransferase OS=Homo sapiens OX=9606 GN=B3GNT5 PE=1 SV=1 && PF01762:Galactosyltransferase	-	876	1286	1253	1236	780	905	851	739	22.4641	34.4914	34.6211	32.8772	17.773	22.7983	25.4034	19.0621	dd_Smed_v6_8163_0_1	0.51153	0.999406	brainiac	NA	NA
dd_Smed_v6_23934_0_1	5.73857	2.84186	4.19174	5.06217	11.9459	19.3797	2.31715	16.4168	4.45858	12.5149	-1.50031	0.0314699	0.999406	dd_Smed_v6_23934_0_1	dd_Smed_v6_23934_0_1	1	745	+	745	protein_coding	- && - && -	-	6	3	4	5	14	20	2	17	0.325695	0.17032	0.233951	0.281529	0.675259	1.06649	0.126377	0.928218	dd_Smed_v6_23934_0_1	-1.50031	0.999406	NA	NA	NA
dd_Smed_v6_14131_0_1	94.6864	140.198	159.286	134.654	68.2624	89.1466	100.796	99.4662	132.206	89.4178	0.566375	0.0315627	0.999406	dd_Smed_v6_14131_0_1	dd_Smed_v6_14131_0_1	1	811	+	811	protein_coding	- && sp|Q5RJU3|CC103_XENTR Coiled-coil domain-containing protein 103 OS=Xenopus tropicalis OX=8364 GN=ccdc103 PE=2 SV=2 && PF15867:Dynein attachment factor N-terminus	-	99	148	152	133	80	92	87	103	4.93662	7.71866	8.16666	6.87922	3.5446	4.50663	5.05001	5.16623	dd_Smed_v6_14131_0_1	0.566375	0.999406	coiled-coil domain-containing protein 103-like	NA	NA
dd_Smed_v6_17071_0_1	43.9957	55.8899	73.3554	77.9574	39.2509	33.9145	52.1358	30.9021	62.7996	39.0508	0.689062	0.031645	0.999406	dd_Smed_v6_17071_0_1	dd_Smed_v6_17071_0_1	1	891	+	891	protein_coding	- && - && -	-	46	59	70	77	46	35	45	32	2.08783	2.80076	3.42328	3.62511	1.85515	1.56054	2.37754	1.46093	dd_Smed_v6_17071_0_1	0.689062	0.999406	NA	NA	NA
dd_Smed_v6_23791_0_1	0	6.63101	5.23967	5.06217	5.97296	9.68985	19.6958	16.4168	4.23321	12.9438	-1.60643	0.0316544	0.999406	dd_Smed_v6_23791_0_1	dd_Smed_v6_23791_0_1	1	501	+	501	protein_coding	- && - && -	-	0	7	5	5	7	10	17	17	0	0.590965	0.434865	0.41864	0.502064	0.792952	1.59737	1.38028	dd_Smed_v6_23791_0_1	-1.60643	0.999406	NA	NA	NA
dd_Smed_v6_5692_0_1	995.642	1229.58	1553.04	1435.63	869.492	1050.38	1048.51	786.073	1303.47	938.614	0.473872	0.0316684	0.999406	dd_Smed_v6_5692_0_1	dd_Smed_v6_5692_0_1	1	1244	+	1244	protein_coding	- && - && -	-	1041	1298	1482	1418	1019	1084	905	814	33.8412	44.1322	51.9098	47.815	29.4342	34.6173	34.247	26.6171	dd_Smed_v6_5692_0_1	0.473872	0.999406	NA	NA	NA
dd_Smed_v6_1596_0_1	2323.16	2670.4	1855.89	2048.15	1635.74	1768.4	770.452	1487.17	2224.4	1415.44	0.651908	0.0317461	0.999406	dd_Smed_v6_1596_0_1	dd_Smed_v6_1596_0_1	1	1172	+	1172	protein_coding	- && sp|Q5ZIN1|NUDC_CHICK Nuclear migration protein nudC OS=Gallus gallus OX=9031 GN=NUDC PE=2 SV=1 && PF14050:N-terminal conserved domain of Nudc.|PF04969:CS domain	-	2429	2819	1771	2023	1917	1825	665	1540	83.8138	101.735	65.8435	72.4064	58.7751	61.8614	26.7109	53.4503	dd_Smed_v6_1596_0_1	0.651908	0.999406	nudC nuclear distribution protein	NA	NA
dd_Smed_v6_68203_0_1	0	0	0	0	3.41312	1.93797	2.31715	0.965692	0	2.15848	-3.57176	0.0317848	1	dd_Smed_v6_68203_0_1	dd_Smed_v6_68203_0_1	1	466	+	466	protein_coding	- && - && -	-	0	0	0	0	4	2	2	1	0	0	0	0	0.308441	0.170502	0.20204	0.0872914	dd_Smed_v6_68203_0_1	-3.57176	1	lethal (1) G0289	NA	NA
dd_Smed_v6_15402_1_1	0	0.947287	1.04793	1.01243	5.97296	3.87594	2.31715	3.86277	0.751914	4.0072	-2.44524	0.0317875	0.999406	dd_Smed_v6_15402_1_1	dd_Smed_v6_15402_1_1	1	940	+	940	protein_coding	- && - && -	-	0	1	1	1	7	4	2	4	0	0.0449959	0.0463547	0.0446253	0.267589	0.169051	0.10016	0.173097	dd_Smed_v6_15402_1_1	-2.44524	0.999406	#N/A	#N/A	#N/A
dd_Smed_v6_2169_0_1	460.999	951.076	1385.37	1561.17	464.184	652.127	792.465	486.709	1089.65	598.871	0.863785	0.0318261	0.999406	dd_Smed_v6_2169_0_1	dd_Smed_v6_2169_0_1	1	498	+	498	protein_coding	- && - && -	-	482	1004	1322	1542	544	673	684	504	39.1411	85.2718	115.671	129.886	39.2526	53.6872	64.6577	41.1679	dd_Smed_v6_2169_0_1	0.863785	0.999406	NA	NA	NA
dd_Smed_v6_10362_1_1	308.926	381.757	300.757	330.053	258.544	261.626	250.252	267.497	330.373	259.48	0.348562	0.0318811	0.999406	dd_Smed_v6_10362_1_1	dd_Smed_v6_10362_1_1	1	1502	+	1502	protein_coding	- && - && PF00439:Bromodomain	-	323	403	287	326	303	270	216	277	8.69658	11.3484	8.32595	9.10451	7.24889	7.14132	6.76983	7.50183	dd_Smed_v6_10362_1_1	0.348562	0.999406	bromodomain-containing protein 8-like	NA	NA
dd_Smed_v6_16949_0_1	42.0829	25.5768	20.9587	23.286	47.7837	36.8214	50.9773	49.2503	27.9761	46.2082	-0.719317	0.0319793	0.999406	dd_Smed_v6_16949_0_1	dd_Smed_v6_16949_0_1	1	415	+	415	protein_coding	- && - && -	-	44	27	20	23	56	38	44	51	4.28766	2.7518	2.09992	2.32482	4.84885	3.63765	4.99112	4.99896	dd_Smed_v6_16949_0_1	-0.719317	0.999406	NA	NA	NA
dd_Smed_v6_3510_0_1	68.8629	102.307	84.8827	93.1439	98.1272	157.944	243.301	100.432	87.2991	149.951	-0.777355	0.0319826	0.999406	dd_Smed_v6_3510_0_1	dd_Smed_v6_3510_0_1	1	446	+	446	protein_coding	- && - && -	-	72	108	81	92	115	163	210	104	6.5285	10.2421	7.91356	8.6529	9.26535	14.519	22.1655	9.4854	dd_Smed_v6_3510_0_1	-0.777355	0.999406	NA	NA	NA
dd_Smed_v6_19204_0_1	34.4314	19.893	30.3901	27.3357	52.9034	39.7284	32.4401	60.8386	28.0126	46.4776	-0.736722	0.032125	0.999406	dd_Smed_v6_19204_0_1	dd_Smed_v6_19204_0_1	1	601	+	601	protein_coding	- && - && -	-	36	21	29	27	62	41	28	63	2.42239	1.4779	2.10254	1.88451	3.70694	2.71016	2.1932	4.26406	dd_Smed_v6_19204_0_1	-0.736722	0.999406	NA	NA	NA
dd_Smed_v6_28836_0_1	4.78214	0.947287	1.04793	5.06217	0.85328	0	0	0	2.95988	0.21332	3.31602	0.0321363	1	dd_Smed_v6_28836_0_1	dd_Smed_v6_28836_0_1	1	576	+	576	protein_coding	- && - && -	-	5	1	1	5	1	0	0	0	0.351045	0.0734309	0.0756483	0.36413	0.0623844	0	0	0	dd_Smed_v6_28836_0_1	3.31602	1	NA	NA	NA
dd_Smed_v6_20257_0_1	3.82571	7.5783	9.43141	10.1243	11.9459	15.5038	28.9644	12.554	7.73994	17.242	-1.14685	0.0321881	0.999406	dd_Smed_v6_20257_0_1	dd_Smed_v6_20257_0_1	1	415	+	415	protein_coding	- && - && -	-	4	8	9	10	14	16	25	13	0.389787	0.815348	0.944966	1.01079	1.21221	1.53164	2.83587	1.27424	dd_Smed_v6_20257_0_1	-1.14685	0.999406	Obg-like ATPase 1	NA	NA
dd_Smed_v6_6420_0_1	1148.67	1498.61	1227.13	1415.38	903.624	1125.96	995.215	1075.78	1322.45	1025.14	0.367521	0.0322631	0.999406	dd_Smed_v6_6420_0_1	dd_Smed_v6_6420_0_1	1	1388	+	1388	protein_coding	- && sp|P58750|PIM3_MOUSE Serine/threonine-protein kinase pim-3 OS=Mus musculus OX=10090 GN=Pim3 PE=1 SV=1 && PF00069:Protein kinase domain	-	1201	1582	1171	1398	1059	1162	859	1114	34.992	48.2079	36.7612	42.25	27.4161	33.2584	29.1338	32.6477	dd_Smed_v6_6420_0_1	0.367521	0.999406	NCBI: clone Smed_04273_V2 pim-3 mRNA - partial cds	Pim-3	NA
dd_Smed_v6_10217_0_1	552.816	946.34	1145.39	1131.9	488.93	551.352	799.416	561.067	944.112	600.191	0.653969	0.0322789	0.999406	dd_Smed_v6_10217_0_1	dd_Smed_v6_10217_0_1	1	1997	+	1997	protein_coding	- && - && PF12341:Minichromosome loss protein, Mcl1, middle region	-	578	999	1093	1118	573	569	690	581	11.7048	21.1587	23.8487	23.484	10.3104	11.3193	16.2654	11.8346	dd_Smed_v6_10217_0_1	0.653969	0.999406	WD repeat and HMG-box DNA binding protein 1	NA	NA
dd_Smed_v6_81877_0_1	0.956429	0	0	0	3.41312	2.90695	3.47572	0.965692	0.239107	2.69037	-3.16103	0.0323173	1	dd_Smed_v6_81877_0_1	dd_Smed_v6_81877_0_1	1	450	+	450	protein_coding	- && - && -	-	1	0	0	0	4	3	3	1	0.0898676	0	0	0	0.319408	0.264846	0.313836	0.0903951	dd_Smed_v6_81877_0_1	-3.16103	1	NA	NA	NA
dd_Smed_v6_13475_0_1	156.854	269.977	290.278	277.407	128.845	146.317	205.068	171.893	248.629	163.031	0.610485	0.0325614	0.999406	dd_Smed_v6_13475_0_1	dd_Smed_v6_13475_0_1	1	1518	+	1518	protein_coding	- && sp|O01393|UNC9_CAEEL Innexin unc-9 OS=Caenorhabditis elegans OX=6239 GN=unc-9 PE=1 SV=1 && PF00876:Innexin	-	164	285	277	274	151	151	177	178	4.36906	7.94098	7.95115	7.5716	3.57441	3.95176	5.48903	4.76986	dd_Smed_v6_13475_0_1	0.610485	0.999406	Innexin unc-7	INX-13	INX-13
dd_Smed_v6_20122_0_1	74.6014	93.7814	101.65	103.268	72.5288	58.1391	75.3073	44.4218	93.3252	62.5993	0.57684	0.0326332	0.999406	dd_Smed_v6_20122_0_1	dd_Smed_v6_20122_0_1	1	1028	+	1028	protein_coding	- && - && PF01762:Galactosyltransferase	-	78	99	97	102	85	60	65	46	3.06844	4.07327	4.1115	4.16213	2.97115	2.31869	2.97656	1.82021	dd_Smed_v6_20122_0_1	0.57684	0.999406	brainiac	NA	NA
dd_Smed_v6_26411_0_1	17.2157	20.8403	18.8628	10.1243	23.0386	31.9765	34.7572	27.0394	16.7608	29.2029	-0.792836	0.0328631	0.999406	dd_Smed_v6_26411_0_1	dd_Smed_v6_26411_0_1	1	662	+	662	protein_coding	- && sp|Q9BLC5|HSP83_BOMMO Heat shock protein 83 OS=Bombyx mori OX=7091 GN=Hsp83 PE=1 SV=1 && -	-	18	22	18	10	27	33	30	28	1.09959	1.40561	1.18478	0.633652	1.46556	1.98034	2.13332	1.72051	dd_Smed_v6_26411_0_1	-0.792836	0.999406	AGAP006959-PA	NA	NA
dd_Smed_v6_12962_0_1	187.46	195.141	247.313	202.487	168.949	162.789	147.139	152.579	208.1	157.864	0.396327	0.0328757	0.999406	dd_Smed_v6_12962_0_1	dd_Smed_v6_12962_0_1	1	1274	+	1274	protein_coding	- && sp|O95551|TYDP2_HUMAN Tyrosyl-DNA phosphodiesterase 2 OS=Homo sapiens OX=9606 GN=TDP2 PE=1 SV=1 && PF03372:Endonuclease/Exonuclease/phosphatase family	-	196	206	236	200	198	168	127	158	6.2216	6.8391	8.07169	6.5852	5.58463	5.23871	4.69276	5.04481	dd_Smed_v6_12962_0_1	0.396327	0.999406	tyrosyl-DNA phosphodiesterase 2-like	NA	NA
dd_Smed_v6_25309_0_1	15.3029	17.9985	7.33554	8.09947	24.7451	27.1316	13.9029	31.8678	12.1841	24.4119	-1.00132	0.032959	0.999406	dd_Smed_v6_25309_0_1	dd_Smed_v6_25309_0_1	1	928	+	928	protein_coding	- && - && -	-	16	19	7	8	29	28	12	33	0.697249	0.865978	0.328679	0.361619	1.12292	1.19866	0.608733	1.44652	dd_Smed_v6_25309_0_1	-1.00132	0.999406	NA	NA	NA
dd_Smed_v6_8257_0_1	264.931	289.87	351.058	361.439	250.864	244.184	242.142	227.903	316.824	241.273	0.392181	0.0329822	0.999406	dd_Smed_v6_8257_0_1	dd_Smed_v6_8257_0_1	1	1015	+	1015	protein_coding	- && - && PF05158:RNA polymerase Rpc34 subunit	-	277	306	335	357	294	252	209	236	11.0365	12.7514	14.3814	14.754	10.4083	9.86323	9.69335	9.45809	dd_Smed_v6_8257_0_1	0.392181	0.999406	polymerase (RNA) III (DNA directed) polypeptide F, 39 kDa	NA	NA
dd_Smed_v6_40139_0_1	3.82571	5.68372	1.04793	1.01243	0	0	1.15857	0	2.89245	0.289644	3.29048	0.0330711	1	dd_Smed_v6_40139_0_1	dd_Smed_v6_40139_0_1	1	460	+	460	protein_coding	- && - && -	-	4	6	1	1	0	0	1	0	0.351656	0.551689	0.0947248	0.0911908	0	0	0.102338	0	dd_Smed_v6_40139_0_1	3.29048	1	NA	NA	NA
dd_Smed_v6_14970_0_1	245.802	369.442	325.908	347.265	196.254	214.146	295.436	198.932	322.104	226.192	0.511977	0.0331699	0.999406	dd_Smed_v6_14970_0_1	dd_Smed_v6_14970_0_1	1	1699	+	1699	protein_coding	- && - && PF03062:MBOAT, membrane-bound O-acyltransferase family	-	257	390	311	343	230	221	255	206	6.11724	9.70896	7.97607	8.46856	4.86444	5.16754	7.06546	4.93209	dd_Smed_v6_14970_0_1	0.511977	0.999406	C. briggsae CBR-HHAT-1 protein	NA	NA
dd_Smed_v6_5500_0_1	1164.93	1521.34	1580.29	1633.06	994.071	1113.36	1299.92	1035.22	1474.9	1110.64	0.409546	0.033194	0.999406	dd_Smed_v6_5500_0_1	dd_Smed_v6_5500_0_1	1	1037	+	1037	protein_coding	- && sp|Q6DJI8|EI3GA_XENLA Eukaryotic translation initiation factor 3 subunit G-A OS=Xenopus laevis OX=8355 GN=eif3g-a PE=2 SV=1 && PF12353:Eukaryotic translation initiation factor 3 subunit G|PF00076:RNA recognition motif. (a.k.a. RRM, RBD, or RNP domain)	-	1218	1606	1508	1613	1165	1149	1122	1072	47.499	65.504	63.3643	65.2476	40.3688	44.0176	50.934	42.0507	dd_Smed_v6_5500_0_1	0.409546	0.999406	eukaryotic translation initiation factor 3, subunit G	NA	NA
dd_Smed_v6_17442_0_1	0.956429	0.947287	3.1438	4.04974	0	0	0	0	2.27431	0	3.64963	0.0332121	1	dd_Smed_v6_17442_0_1	dd_Smed_v6_17442_0_1	1	335	+	335	protein_coding	- && - && -	-	1	1	3	4	0	0	0	0	0.120718	0.126257	0.39021	0.500869	0	0	0	0	dd_Smed_v6_17442_0_1	3.64963	1	NA	NA	NA
dd_Smed_v6_14640_0_1	110.946	150.619	150.903	165.027	79.3551	110.464	119.333	94.6378	144.373	100.948	0.519295	0.0332293	0.999406	dd_Smed_v6_14640_0_1	dd_Smed_v6_14640_0_1	1	1075	+	1075	protein_coding	- && sp|Q5PQ50|NUD19_XENLA Nucleoside diphosphate-linked moiety X motif 19 OS=Xenopus laevis OX=8355 GN=nudt19 PE=2 SV=1 && -	-	116	159	144	163	93	114	103	98	4.3638	6.2559	5.83681	6.36045	3.10866	4.2129	4.51048	3.7083	dd_Smed_v6_14640_0_1	0.519295	0.999406	nucleoside diphosphate-linked moiety X motif 19, mitochondrial-like	NA	NA
dd_Smed_v6_11354_0_1	315.621	362.811	286.086	321.954	245.745	277.13	240.983	244.32	321.618	252.044	0.351885	0.0332532	0.999406	dd_Smed_v6_11354_0_1	dd_Smed_v6_11354_0_1	1	1735	+	1735	protein_coding	- && - && -	-	330	383	273	318	288	286	208	253	7.69184	9.33685	6.85622	7.68841	5.96474	6.54864	5.64362	5.93169	dd_Smed_v6_11354_0_1	0.351885	0.999406	TNF receptor-associated factor 2	TNF receptor associated factor-2	NA
dd_Smed_v6_331_0_1	152.072	424.385	252.552	397.887	398.482	474.802	1100.65	431.664	306.724	601.398	-0.97077	0.0333331	0.999406	dd_Smed_v6_331_0_1	dd_Smed_v6_331_0_1	1	255	+	255	protein_coding	- && - && -	-	159	448	241	393	467	490	950	447	25.2158	74.3086	41.1812	64.6489	65.8075	76.338	175.379	71.3058	dd_Smed_v6_331_0_1	-0.97077	0.999406	NA	NA	NA
dd_Smed_v6_28058_0_1	15.3029	14.2093	18.8628	11.1368	5.97296	6.78289	5.79287	10.6226	14.8779	7.29283	1.02444	0.0336599	0.999406	dd_Smed_v6_28058_0_1	dd_Smed_v6_28058_0_1	1	634	+	634	protein_coding	- && - && -	-	16	15	18	11	7	7	5	11	1.02058	1.0007	1.2371	0.7278	0.396741	0.438625	0.371257	0.705766	dd_Smed_v6_28058_0_1	1.02444	0.999406	NA	NA	NA
dd_Smed_v6_1822_0_1	4807.01	4549.82	5009.13	5066.22	5431.13	5764.49	7238.77	6001.77	4858.04	6109.04	-0.330467	0.0337862	0.999406	dd_Smed_v6_1822_0_1	dd_Smed_v6_1822_0_1	1	3493	+	3493	protein_coding	- && sp|P12297|SUWA_DROME Protein suppressor of white apricot OS=Drosophila melanogaster OX=7227 GN=su(w[a]) PE=1 SV=3 && PF01805:Surp module	-	5026	4803	4780	5004	6365	5949	6248	6215	58.1888	58.1588	59.6281	60.0935	65.4785	67.6597	84.2047	72.3769	dd_Smed_v6_1822_0_1	-0.330467	0.999406	GA15714 gene product from transcript GA15714-RA	NA	NA
dd_Smed_v6_8542_0_1	523.166	646.05	570.076	632.771	472.717	509.686	428.672	471.258	593.016	470.583	0.333085	0.0338122	0.999406	dd_Smed_v6_8542_0_1	dd_Smed_v6_8542_0_1	1	1306	+	1306	protein_coding	- && - && -	-	547	682	544	625	554	526	370	488	16.9379	22.0873	18.15	20.0745	15.2428	16.0003	13.3368	15.1997	dd_Smed_v6_8542_0_1	0.333085	0.999406	UV-stimulated scaffold protein A	NA	NA
dd_Smed_v6_28900_0_1	0.956429	1.89457	0	2.02487	5.11968	7.75188	3.47572	3.86277	1.21897	5.05251	-2.04407	0.0338377	0.999406	dd_Smed_v6_28900_0_1	dd_Smed_v6_28900_0_1	1	450	+	450	protein_coding	- && - && -	-	1	2	0	2	6	8	3	4	0.0898676	0.187983	0	0.186434	0.479112	0.706256	0.313836	0.36158	dd_Smed_v6_28900_0_1	-2.04407	0.999406	uncharacterized LOC101241337	NA	NA
dd_Smed_v6_3990_0_1	2412.11	2020.56	2377.76	2336.7	2753.54	2635.64	2767.83	2956.95	2286.78	2778.49	-0.281035	0.033973	0.999406	dd_Smed_v6_3990_0_1	dd_Smed_v6_3990_0_1	1	2051	+	2051	protein_coding	- && sp|Q6NVC5|MIRO1_DANRE Mitochondrial Rho GTPase 1-A OS=Danio rerio OX=7955 GN=rhot1a PE=2 SV=1 && PF08356:EF hand associated|PF08355:EF hand associated|PF00071:Ras family	-	2522	2133	2269	2308	3227	2720	2389	3062	49.7273	43.9872	48.2048	47.204	56.5369	52.6851	54.8333	60.7291	dd_Smed_v6_3990_0_1	-0.281035	0.999406	ras homolog family member T1a	NA	NA
dd_Smed_v6_13746_0_1	37.3007	39.7861	64.9719	71.8828	30.7181	24.2246	45.1844	22.2109	53.4854	30.5845	0.811319	0.0341314	0.999406	dd_Smed_v6_13746_0_1	dd_Smed_v6_13746_0_1	1	435	+	435	protein_coding	- && - && -	-	39	42	62	71	36	25	39	23	3.62569	4.08377	6.21047	6.84664	2.9738	2.28316	4.22055	2.15078	dd_Smed_v6_13746_0_1	0.811319	0.999406	NA	NA	NA
dd_Smed_v6_9386_0_1	637.938	755.935	724.123	659.094	538.42	601.739	579.287	524.371	694.273	560.954	0.307957	0.0345488	0.999406	dd_Smed_v6_9386_0_1	dd_Smed_v6_9386_0_1	1	1348	+	1348	protein_coding	- && - && PF01636:Phosphotransferase enzyme family	-	667	798	691	651	631	621	500	543	20.0102	25.0388	22.3362	20.2582	16.8205	18.3015	17.4612	16.3858	dd_Smed_v6_9386_0_1	0.307957	0.999406	CG31751 gene product from transcript CG31751-RA	NA	NA
dd_Smed_v6_3017_0_1	2412.11	3070.16	2658.61	2903.66	2183.54	2429.24	1951.04	2189.22	2761.14	2188.26	0.335346	0.0346172	0.999406	dd_Smed_v6_3017_0_1	dd_Smed_v6_3017_0_1	1	1311	+	1311	protein_coding	- && sp|P54726|RD23A_MOUSE UV excision repair protein RAD23 homolog A OS=Mus musculus OX=10090 GN=Rad23a PE=1 SV=2 && PF00627:UBA/TS-N domain|PF00240:Ubiquitin family|PF09280:XPC-binding domain	-	2522	3241	2537	2868	2559	2507	1684	2267	77.7962	104.563	84.3217	91.7667	70.1401	75.969	60.469	70.3406	dd_Smed_v6_3017_0_1	0.335346	0.999406	RAD23 homolog A (S. cerevisiae)	NA	NA
dd_Smed_v6_18238_0_1	75.5579	59.6791	67.0678	91.119	57.1698	46.5113	30.1229	54.0787	73.3559	46.9707	0.634957	0.0346233	0.999406	dd_Smed_v6_18238_0_1	dd_Smed_v6_18238_0_1	1	1645	+	1645	protein_coding	- && sp|Q17328|GLUCB_CAEEL Glutamate-gated chloride channel subunit beta OS=Caenorhabditis elegans OX=6239 GN=glc-2 PE=1 SV=1 && PF02932:Neurotransmitter-gated ion-channel transmembrane region|PF02931:Neurotransmitter-gated ion-channel ligand binding domain	-	79	63	64	90	67	48	26	56	1.94212	1.61985	1.69526	2.29501	1.46355	1.1592	0.744048	1.38478	dd_Smed_v6_18238_0_1	0.634957	0.999406	CG7535 gene product from transcript CG7535-RK	NA	Smed_13405
dd_Smed_v6_3295_0_1	851.221	862.979	1087.76	928.402	1216.78	1159.87	1266.32	1069.02	932.589	1178	-0.337137	0.0346468	0.999406	dd_Smed_v6_3295_0_1	dd_Smed_v6_3295_0_1	1	1129	+	1129	protein_coding	- && - && PF00651:BTB/POZ domain	ZBTB	890	911	1038	917	1426	1197	1093	1107	31.8795	34.1292	40.0613	34.0709	45.3862	42.1197	45.5743	39.8851	dd_Smed_v6_3295_0_1	-0.337137	0.999406	kelch repeat and BTB (POZ) domain containing 2	NA	NA
dd_Smed_v6_8541_1_1	3.82571	5.68372	7.33554	10.1243	1.70656	1.93797	2.31715	2.89707	6.74233	2.21469	1.60955	0.0346724	0.999406	dd_Smed_v6_8541_1_1	dd_Smed_v6_8541_1_1	1	620	+	620	protein_coding	- && - && -	-	4	6	7	10	2	2	2	3	0.260906	0.409318	0.491958	0.676577	0.115914	0.128151	0.151856	0.196828	dd_Smed_v6_8541_1_1	1.60955	0.999406	#N/A	#N/A	#N/A
dd_Smed_v6_4585_0_1	47.8214	41.6806	48.205	50.6217	17.0656	34.8834	40.5501	17.3824	47.0822	27.4704	0.789372	0.0346833	0.999406	dd_Smed_v6_4585_0_1	dd_Smed_v6_4585_0_1	1	721	+	721	protein_coding	- && - && -	-	50	44	46	50	20	36	35	18	2.80447	2.58118	2.78	2.909	0.996766	1.98359	2.28521	1.01553	dd_Smed_v6_4585_0_1	0.789372	0.999406	NA	NA	NA
dd_Smed_v6_5890_0_1	1051.11	1423.77	1221.89	1344.51	955.674	1110.46	865.455	952.172	1260.32	970.939	0.376117	0.0348804	0.999406	dd_Smed_v6_5890_0_1	dd_Smed_v6_5890_0_1	1	1455	+	1455	protein_coding	- && sp|Q6AYU1|MO4L1_RAT Mortality factor 4-like protein 1 OS=Rattus norvegicus OX=10116 GN=Morf4l1 PE=2 SV=1 && PF05712:MRG|PF11717:RNA binding activity-knot of a chromodomain	-	1099	1503	1166	1328	1120	1146	747	986	30.5457	43.6915	34.9186	38.2863	27.6601	31.2901	24.1686	27.5658	dd_Smed_v6_5890_0_1	0.376117	0.999406	NCBI: MRG-1 mRNA - complete cds& JQ425133.1	MRG-1	NA
dd_Smed_v6_9151_0_1	55.4729	145.882	162.43	197.425	53.7567	83.3327	99.6374	68.5641	140.302	76.3227	0.88034	0.0350162	0.999406	dd_Smed_v6_9151_0_1	dd_Smed_v6_9151_0_1	1	1192	+	1192	protein_coding	- && - && PF00650:CRAL/TRIO domain	-	58	154	155	195	63	86	86	71	1.96774	5.46444	5.66601	6.86226	1.89917	2.8662	3.39638	2.42292	dd_Smed_v6_9151_0_1	0.88034	0.999406	alpha-tocopherol transfer protein-like	NA	NA
dd_Smed_v6_5875_0_1	546.121	850.664	855.115	931.439	471.864	635.654	616.361	518.576	795.835	560.614	0.505765	0.0350442	0.999406	dd_Smed_v6_5875_0_1	dd_Smed_v6_5875_0_1	1	1543	+	1543	protein_coding	- && - && PF00170:bZIP transcription factor	TF_bZIP	571	898	816	920	553	656	532	537	14.9653	24.6157	23.0434	25.011	12.8783	16.8897	16.2308	14.1568	dd_Smed_v6_5875_0_1	0.505765	0.999406	PANTHER: JUN TRANSCRIPTION FACTOR-RELATED	NA	NA
dd_Smed_v6_17797_0_1	88.9479	115.569	165.574	161.989	78.5018	75.5808	115.857	66.6327	133.02	84.1432	0.663161	0.035062	0.999406	dd_Smed_v6_17797_0_1	dd_Smed_v6_17797_0_1	1	711	+	711	protein_coding	- && - && PF00046:Homeodomain	Homeobox	93	122	158	160	92	78	100	69	5.28968	7.25757	9.68298	9.43972	4.64961	4.35823	6.62101	3.94763	dd_Smed_v6_17797_0_1	0.663161	0.999406	NA	NA	NA
dd_Smed_v6_17206_0_1	11.4771	21.7876	15.719	15.1865	28.1582	27.1316	28.9644	24.1423	16.0426	27.0991	-0.754018	0.0352214	0.999406	dd_Smed_v6_17206_0_1	dd_Smed_v6_17206_0_1	1	876	+	876	protein_coding	- && - && -	-	12	23	15	15	33	28	25	25	0.553979	1.11052	0.74612	0.718283	1.35366	1.26981	1.34348	1.1609	dd_Smed_v6_17206_0_1	-0.754018	0.999406	NA	NA	NA
dd_Smed_v6_50311_0_1	0.956429	0	0	2.02487	3.41312	1.93797	10.4272	2.89707	0.745324	4.66883	-2.62926	0.0354217	0.999406	dd_Smed_v6_50311_0_1	dd_Smed_v6_50311_0_1	1	488	+	488	protein_coding	- && sp|Q94572|TBA3_HOMAM Tubulin alpha-3 chain OS=Homarus americanus OX=6706 PE=2 SV=1 && PF03953:Tubulin C-terminal domain	-	1	0	0	2	4	2	9	3	0.0828697	0	0	0.171917	0.294536	0.162815	0.868193	0.250068	dd_Smed_v6_50311_0_1	-2.62926	0.999406	tubulin alpha-4A chain-like	Atub	NA
dd_Smed_v6_7427_0_1	594.899	694.361	585.795	663.144	534.153	550.383	426.355	476.086	634.55	496.744	0.352404	0.0355041	0.999406	dd_Smed_v6_7427_0_1	dd_Smed_v6_7427_0_1	1	1443	+	1443	protein_coding	- && sp|Q6NRB5|TAD2B_XENLA Transcriptional adapter 2-beta OS=Xenopus laevis OX=8355 GN=tada2b PE=2 SV=1 && PF00249:Myb-like DNA-binding domain	MYB	622	733	559	655	626	568	368	493	17.4317	21.4852	16.8798	19.0407	15.5886	15.6375	12.0054	13.8975	dd_Smed_v6_7427_0_1	0.352404	0.999406	transcriptional Adaptor 2b	NA	NA
dd_Smed_v6_9721_0_1	712.539	712.36	519.776	534.565	872.052	874.024	725.267	822.769	619.81	823.528	-0.409969	0.0356111	0.999406	dd_Smed_v6_9721_0_1	dd_Smed_v6_9721_0_1	1	1692	+	1692	protein_coding	- && - && -	-	745	752	496	528	1022	902	626	852	17.8062	18.7983	12.7733	13.0901	21.7045	21.1783	17.4168	20.4831	dd_Smed_v6_9721_0_1	-0.409969	0.999406	NA	NA	NA
dd_Smed_v6_35242_0_1	20.085	5.68372	7.33554	8.09947	27.305	26.1626	10.4272	28.0051	10.3009	22.9749	-1.16083	0.0356752	0.999406	dd_Smed_v6_35242_0_1	dd_Smed_v6_35242_0_1	1	1128	+	1128	protein_coding	- && - && -	-	21	6	7	8	32	27	9	29	0.75288	0.22498	0.270402	0.297502	1.01939	0.95091	0.375601	1.04579	dd_Smed_v6_35242_0_1	-1.16083	0.999406	NA	NA	NA
dd_Smed_v6_9153_0_1	609.245	728.464	820.533	799.823	570.844	638.561	514.407	562.998	739.516	571.703	0.370687	0.0358779	0.999406	dd_Smed_v6_9153_0_1	dd_Smed_v6_9153_0_1	1	1818	+	1818	protein_coding	- && - && PF13855:Leucine rich repeat	-	637	769	783	790	669	659	444	583	14.1697	17.891	18.7668	18.2281	13.223	14.4005	11.497	13.0446	dd_Smed_v6_9153_0_1	0.370687	0.999406	NCBI: clone Smed_07335_V2 slit-2 mRNA - complete cds	Slit-2	NA
dd_Smed_v6_57911_0_1	4.78214	0	1.04793	1.01243	7.67952	3.87594	9.26859	5.79415	1.71063	6.65455	-1.94532	0.0359027	0.999406	dd_Smed_v6_57911_0_1	dd_Smed_v6_57911_0_1	1	724	+	724	protein_coding	- && sp|Q25563|TBA13_NAEPR Tubulin alpha-13 chain OS=Naegleria pringsheimi OX=234921 GN=TUBA13 PE=2 SV=1 && PF00091:Tubulin/FtsZ family, GTPase domain	-	5	0	1	1	9	4	8	6	0.279285	0	0.0601843	0.0579389	0.446686	0.219486	0.52017	0.337109	dd_Smed_v6_57911_0_1	-1.94532	0.999406	tubulin, alpha 3A	NA	NA
dd_Smed_v6_6444_0_1	712.539	926.447	1159.02	1127.85	530.74	681.196	892.102	541.753	981.463	661.448	0.569859	0.036162	0.999406	dd_Smed_v6_6444_0_1	dd_Smed_v6_6444_0_1	1	1201	+	1201	protein_coding	- && sp|Q9JJ00|PLS1_MOUSE Phospholipid scramblase 1 OS=Mus musculus OX=10090 GN=Plscr1 PE=1 SV=1 && PF03803:Scramblase	-	745	978	1106	1114	622	703	770	561	25.0859	34.4427	40.1267	38.9091	18.61	23.254	30.1815	19.001	dd_Smed_v6_6444_0_1	0.569859	0.999406	scramblase 1	NA	NA
dd_Smed_v6_2881_0_1	941.126	1336.62	1300.49	1536.87	839.628	989.333	1046.19	880.711	1278.78	938.966	0.445839	0.0362581	0.999406	dd_Smed_v6_2881_0_1	dd_Smed_v6_2881_0_1	1	771	+	771	protein_coding	- && sp|Q9P013|CWC15_HUMAN Spliceosome-associated protein CWC15 homolog OS=Homo sapiens OX=9606 GN=CWC15 PE=1 SV=2 && PF04889:Cwf15/Cwc15 cell cycle control protein	-	984	1411	1241	1518	984	1021	903	912	51.6127	77.4059	70.1357	82.5897	45.8606	52.6085	55.135	48.1169	dd_Smed_v6_2881_0_1	0.445839	0.999406	protein CWC15 homolog	NA	NA
dd_Smed_v6_35234_0_1	17.2157	5.68372	1.04793	2.02487	13.6525	21.3177	12.7443	31.8678	6.49306	19.8956	-1.60648	0.0363725	0.999406	dd_Smed_v6_35234_0_1	dd_Smed_v6_35234_0_1	1	1260	+	1260	protein_coding	- && sp|A4Z943|ZBED5_BOVIN Zinc finger BED domain-containing protein 5 OS=Bos taurus OX=9913 GN=ZBED5 PE=4 SV=1 && -	-	18	6	1	2	16	22	11	33	0.57772	0.20141	0.0345821	0.0665837	0.456297	0.693645	0.410975	1.06537	dd_Smed_v6_35234_0_1	-1.60648	0.999406	zinc finger BED domain-containing protein 5-like	NA	NA
dd_Smed_v6_10354_0_1	492.561	654.575	626.665	636.821	421.52	467.051	536.42	414.282	602.655	459.818	0.391121	0.0363742	0.999406	dd_Smed_v6_10354_0_1	dd_Smed_v6_10354_0_1	1	2011	+	2011	protein_coding	- && sp|Q9UMX1|SUFU_HUMAN Suppressor of fused homolog OS=Homo sapiens OX=9606 GN=SUFU PE=1 SV=2 && PF05076:Suppressor of fused protein (SUFU)|PF12470:Suppressor of Fused Gli/Ci N terminal binding domain	-	515	691	598	629	494	482	463	429	10.3565	14.5334	12.9572	13.1204	8.82701	9.52182	10.8383	8.67766	dd_Smed_v6_10354_0_1	0.391121	0.999406	NCBI: sufu-like protein mRNA - complete cds	Sufu-like protein	NA
dd_Smed_v6_3667_0_1	4087.78	3219.83	3163.71	3229.66	4463.51	4391.44	3823.29	4884.47	3425.25	4390.68	-0.358278	0.0364101	0.999406	dd_Smed_v6_3667_0_1	dd_Smed_v6_3667_0_1	1	2450	+	2450	protein_coding	- && sp|P41743|KPCI_HUMAN Protein kinase C iota type OS=Homo sapiens OX=9606 GN=PRKCI PE=1 SV=2 && PF13881:Ubiquitin-2 like Rad60 SUMO-like|PF00069:Protein kinase domain	-	4274	3399	3019	3190	5231	4532	3300	5058	70.5479	58.6795	53.6931	54.6177	76.7215	73.4867	63.4076	83.9789	dd_Smed_v6_3667_0_1	-0.358278	0.999406	serine/threonine protein kinase	NA	NA
dd_Smed_v6_10752_0_1	415.09	600.58	525.015	617.585	403.602	429.26	393.915	407.522	539.567	408.575	0.400984	0.0364159	0.999406	dd_Smed_v6_10752_0_1	dd_Smed_v6_10752_0_1	1	1844	+	1844	protein_coding	- && sp|Q8IXH7|NELFD_HUMAN Negative elongation factor C/D OS=Homo sapiens OX=9606 GN=NELFCD PE=1 SV=2 && PF04858:TH1 protein	-	434	634	501	610	473	443	340	422	9.51798	14.5422	11.8386	13.8764	9.2172	9.54394	8.67984	9.30912	dd_Smed_v6_10752_0_1	0.400984	0.999406	negative elongation factor complex member C/D	NA	NA
dd_Smed_v6_10030_0_1	247.715	289.87	313.332	355.364	246.598	221.897	202.75	238.526	301.57	227.443	0.40521	0.036463	0.999406	dd_Smed_v6_10030_0_1	dd_Smed_v6_10030_0_1	1	1124	+	1124	protein_coding	- && sp|Q5F457|WBP4_CHICK WW domain-binding protein 4 OS=Gallus gallus OX=9031 GN=WBP4 PE=2 SV=1 && PF00397:WW domain	-	259	306	299	351	289	229	175	247	9.31857	11.5148	11.5912	13.0993	9.23911	8.09383	7.32935	8.93898	dd_Smed_v6_10030_0_1	0.40521	0.999406	WW domain binding protein 4	NA	NA
dd_Smed_v6_45208_0_1	15.3029	22.7349	16.767	27.3357	14.5058	12.5968	8.11002	7.72553	20.5351	10.7345	0.922117	0.0366546	0.999406	dd_Smed_v6_45208_0_1	dd_Smed_v6_45208_0_1	1	613	+	613	protein_coding	- && sp|Q6NRV0|TRAIP_XENLA E3 ubiquitin-protein ligase TRAIP OS=Xenopus laevis OX=8355 GN=traip PE=1 SV=2 && PF13639:Ring finger domain	-	16	24	16	27	17	13	7	8	1.05554	1.65597	1.13732	1.84762	0.996522	0.842496	0.537565	0.530868	dd_Smed_v6_45208_0_1	0.922117	0.999406	TRAF-interacting protein-like	NA	NA
dd_Smed_v6_18286_0_1	6.695	4.73644	5.23967	3.0373	12.7992	15.5038	6.95144	9.65692	4.9271	11.2278	-1.19567	0.0368536	0.999406	dd_Smed_v6_18286_0_1	dd_Smed_v6_18286_0_1	1	551	+	551	protein_coding	- && - && -	-	7	5	5	3	15	16	6	10	0.513762	0.383813	0.395403	0.228391	0.978224	1.15359	0.512617	0.738254	dd_Smed_v6_18286_0_1	-1.19567	0.999406	CENPB DNA-binding domain-containing protein 1-like	NA	NA
dd_Smed_v6_5959_0_1	510.733	663.101	694.781	793.748	437.733	509.686	565.384	455.806	665.591	492.152	0.436052	0.0369321	0.999406	dd_Smed_v6_5959_0_1	dd_Smed_v6_5959_0_1	1	1562	+	1562	protein_coding	- && - && -	-	534	700	663	784	513	526	488	472	13.8253	18.9548	18.495	21.0544	11.8014	13.3779	14.7073	12.2919	dd_Smed_v6_5959_0_1	0.436052	0.999406	NA	Uncharacterized protein	NA
dd_Smed_v6_21861_0_1	35.3879	21.7876	35.6298	34.4228	15.359	17.4417	22.0129	22.2109	31.807	19.2561	0.729439	0.0369322	0.999406	dd_Smed_v6_21861_0_1	dd_Smed_v6_21861_0_1	1	546	+	546	protein_coding	- && - && -	-	37	23	34	34	18	18	19	23	2.74047	1.78171	2.71336	2.61213	1.18462	1.30968	1.63815	1.71353	dd_Smed_v6_21861_0_1	0.729439	0.999406	NA	NA	NA
dd_Smed_v6_12032_0_1	254.41	168.617	242.073	248.046	290.115	268.409	411.294	326.404	228.287	324.055	-0.50449	0.0369582	0.999406	dd_Smed_v6_12032_0_1	dd_Smed_v6_12032_0_1	1	3912	+	3912	protein_coding	- && - && -	-	266	178	231	245	340	277	355	338	2.74978	1.92452	2.57297	2.6271	3.12305	2.81297	4.27192	3.51459	dd_Smed_v6_12032_0_1	-0.50449	0.999406	NA	NA	NA
dd_Smed_v6_583_0_1	10347.6	7217.38	7737.95	5474.23	12149.9	10940.8	8897.85	12405.3	7694.29	11098.4	-0.528512	0.03696	0.999406	dd_Smed_v6_583_0_1	dd_Smed_v6_583_0_1	1	1545	+	1545	protein_coding	- && - && PF03036:Perilipin family	-	10819	7619	7384	5407	14239	11291	7680	12846	283.188	208.579	208.25	146.804	331.169	290.328	234.006	338.218	dd_Smed_v6_583_0_1	-0.528512	0.999406	NA	NA	NA
dd_Smed_v6_6130_0_1	782.359	1125.38	730.41	972.949	665.559	729.645	368.427	627.7	902.774	597.833	0.59404	0.0369835	0.999406	dd_Smed_v6_6130_0_1	dd_Smed_v6_6130_0_1	1	1598	+	1598	protein_coding	- && sp|P40808|DCOR2_DROME Ornithine decarboxylase 2 OS=Drosophila melanogaster OX=7227 GN=Odc2 PE=3 SV=2 && PF02784:Pyridoxal-dependent decarboxylase, pyridoxal binding domain	-	818	1188	697	961	780	753	318	650	20.701	31.4442	19.0054	25.2264	17.5395	18.7199	9.36794	16.546	dd_Smed_v6_6130_0_1	0.59404	0.999406	NCBI: clone Smed_04997_V2 ornithine decarboxylase-1 mRNA - complete cds& JX010519.1	Ornithine decarboxylase-1	NA
dd_Smed_v6_8535_0_1	497.343	590.16	479.954	540.64	343.872	479.647	381.171	411.385	527.024	404.019	0.383796	0.0370575	0.999406	dd_Smed_v6_8535_0_1	dd_Smed_v6_8535_0_1	1	2068	+	2068	protein_coding	- && sp|O14678|ABCD4_HUMAN Lysosomal cobalamin transporter ABCD4 OS=Homo sapiens OX=9606 GN=ABCD4 PE=1 SV=1 && PF06472:ABC transporter transmembrane region 2|PF00005:ABC transporter	-	520	623	458	534	403	495	329	426	10.1688	12.742	9.65021	10.8318	7.0025	9.5091	7.48926	8.37947	dd_Smed_v6_8535_0_1	0.383796	0.999406	ATP-binding cassette, sub-family D (ALD), member 4	NA	NA
dd_Smed_v6_27564_0_1	16.2593	7.5783	18.8628	10.1243	41.8107	15.5038	20.8543	28.0051	13.2062	26.5435	-1.01739	0.037061	0.999406	dd_Smed_v6_27564_0_1	dd_Smed_v6_27564_0_1	1	975	+	975	protein_coding	- && - && -	-	17	8	18	10	49	16	18	29	0.705115	0.347046	0.804432	0.430233	1.80588	0.651929	0.869084	1.2099	dd_Smed_v6_27564_0_1	-1.01739	0.999406	NA	NA	NA
dd_Smed_v6_46259_0_1	0.956429	0	1.04793	0	2.55984	2.90695	6.95144	1.93138	0.501091	3.58741	-2.83396	0.0371046	0.999406	dd_Smed_v6_46259_0_1	dd_Smed_v6_46259_0_1	1	659	+	659	protein_coding	- && - && -	-	1	0	1	0	3	3	6	2	0.0613664	0	0.0661205	0	0.163582	0.180851	0.428607	0.123453	dd_Smed_v6_46259_0_1	-2.83396	0.999406	NA	NA	NA
dd_Smed_v6_9461_0_1	522.21	323.025	494.625	455.595	623.748	567.825	627.947	603.557	448.864	605.769	-0.432686	0.0371224	0.999406	dd_Smed_v6_9461_0_1	dd_Smed_v6_9461_0_1	1	2038	+	2038	protein_coding	- && sp|A6QPR6|RFOX2_BOVIN RNA binding protein fox-1 homolog 2 OS=Bos taurus OX=9913 GN=RBFOX2 PE=2 SV=2 && PF00076:RNA recognition motif. (a.k.a. RRM, RBD, or RNP domain)	-	546	341	472	450	731	586	542	625	10.8344	7.07704	10.0916	9.26226	12.8888	11.4229	12.5196	12.4748	dd_Smed_v6_9461_0_1	-0.432686	0.999406	RNA binding protein fox-1 homolog 2-like	NA	NA
dd_Smed_v6_29386_0_1	4.78214	3.78915	1.04793	4.04974	7.67952	11.6278	9.26859	6.75984	3.41724	8.83394	-1.35573	0.0371957	0.999406	dd_Smed_v6_29386_0_1	dd_Smed_v6_29386_0_1	1	653	+	653	protein_coding	- && - && -	-	5	4	1	4	9	12	8	7	0.309651	0.259088	0.0667281	0.256954	0.495254	0.73005	0.576727	0.436056	dd_Smed_v6_29386_0_1	-1.35573	0.999406	polymerase (DNA directed) kappa	NA	NA
dd_Smed_v6_18472_0_1	110.946	110.833	100.602	139.716	82.7682	92.0535	67.1973	89.8093	115.524	82.9571	0.474811	0.037217	0.999406	dd_Smed_v6_18472_0_1	dd_Smed_v6_18472_0_1	1	1279	+	1279	protein_coding	- && - && -	-	116	117	96	138	97	95	58	93	3.66778	3.86916	3.27056	4.52603	2.72521	2.95079	2.13477	2.95781	dd_Smed_v6_18472_0_1	0.474811	0.999406	NA	NA	NA
dd_Smed_v6_42004_0_1	0	0	2.09587	1.01243	1.70656	5.81391	4.6343	4.82846	0.777076	4.24581	-2.48649	0.0374147	0.999406	dd_Smed_v6_42004_0_1	dd_Smed_v6_42004_0_1	1	1030	+	1030	protein_coding	- && - && -	-	0	0	2	1	2	6	4	5	0	0	0.0846086	0.040726	0.0697736	0.231419	0.182817	0.197465	dd_Smed_v6_42004_0_1	-2.48649	0.999406	NA	NA	NA
dd_Smed_v6_49530_0_1	12.4336	17.0512	14.6711	13.1616	26.4517	31.9765	20.8543	19.3138	14.3294	24.6491	-0.786125	0.0374543	0.999406	dd_Smed_v6_49530_0_1	dd_Smed_v6_49530_0_1	1	1922	+	1922	protein_coding	- && sp|P41759|PGK_SCHMA Phosphoglycerate kinase OS=Schistosoma mansoni OX=6183 GN=PGK PE=1 SV=1 && PF00162:Phosphoglycerate kinase	-	13	18	14	13	31	33	18	20	0.27353	0.396114	0.317392	0.283726	0.579571	0.682096	0.440872	0.423286	dd_Smed_v6_49530_0_1	-0.786125	0.999406	Phosphoglycerate kinase	NA	NA
dd_Smed_v6_11867_0_1	288.841	457.54	385.64	464.707	271.343	327.517	291.961	265.565	399.182	289.096	0.465644	0.0377734	0.999406	dd_Smed_v6_11867_0_1	dd_Smed_v6_11867_0_1	1	995	+	995	protein_coding	- && - && -	-	302	483	368	459	318	338	252	275	12.2744	20.5317	16.1156	19.3508	11.4843	13.4952	11.9226	11.2426	dd_Smed_v6_11867_0_1	0.465644	0.999406	NA	NA	NA
dd_Smed_v6_12297_0_1	87.035	58.7318	100.602	89.0942	125.432	106.588	155.249	106.226	83.8657	123.374	-0.556337	0.0378337	0.999406	dd_Smed_v6_12297_0_1	dd_Smed_v6_12297_0_1	1	1447	+	1447	protein_coding	- && sp|Q9VZZ4|PXDN_DROME Peroxidasin OS=Drosophila melanogaster OX=7227 GN=Pxn PE=1 SV=1 && PF13927:Immunoglobulin domain	-	91	62	96	88	147	110	134	110	2.54325	1.81228	2.89084	2.55107	3.65046	3.02001	4.35943	3.0923	dd_Smed_v6_12297_0_1	-0.556337	0.999406	pro-neuregulin-2, membrane-bound isoform-like	NA	nrg-6
dd_Smed_v6_19930_0_1	42.0829	52.1008	52.3967	51.6341	34.9845	27.1316	22.0129	42.4904	49.5536	31.6548	0.637875	0.0378634	0.999406	dd_Smed_v6_19930_0_1	dd_Smed_v6_19930_0_1	1	953	+	953	protein_coding	- && - && -	-	44	55	50	51	41	28	19	44	1.86713	2.44102	2.28612	2.24484	1.54593	1.16721	0.938544	1.87809	dd_Smed_v6_19930_0_1	0.637875	0.999406	NA	NA	NA
dd_Smed_v6_9681_0_1	300.319	475.538	429.653	495.08	304.621	282.944	359.158	268.462	425.148	303.796	0.48548	0.0378672	0.999406	dd_Smed_v6_9681_0_1	dd_Smed_v6_9681_0_1	1	1470	+	1470	protein_coding	- && sp|A4QN59|DPH2_DANRE 2-(3-amino-3-carboxypropyl)histidine synthase subunit 2 OS=Danio rerio OX=7955 GN=dph2 PE=2 SV=1 && PF01866:Putative diphthamide synthesis protein	-	314	502	410	489	357	292	310	278	8.6383	14.444	12.1531	13.954	8.72669	7.89133	9.92746	7.69281	dd_Smed_v6_9681_0_1	0.48548	0.999406	DPH2 homolog (S. cerevisiae)	NA	NA
dd_Smed_v6_32934_0_1	19.1286	17.9985	45.0612	29.3606	11.0926	7.75188	18.5372	18.3481	27.8872	13.9325	1.00621	0.0378953	0.999406	dd_Smed_v6_32934_0_1	dd_Smed_v6_32934_0_1	1	549	+	549	protein_coding	- && - && PF00010:Helix-loop-helix DNA-binding domain	bHLH	20	19	43	29	13	8	16	19	1.47324	1.4638	3.41285	2.21582	0.850883	0.578899	1.37196	1.40779	dd_Smed_v6_32934_0_1	1.00621	0.999406	NCBI: hesl-1 protein (hesl-1) mRNA - partial cds	NA	NA
dd_Smed_v6_43943_0_1	21.0414	9.47287	27.2463	29.3606	33.2779	31.9765	41.7087	49.2503	21.7803	39.0533	-0.845282	0.0380805	0.999406	dd_Smed_v6_43943_0_1	dd_Smed_v6_43943_0_1	1	1975	+	1975	protein_coding	- && - && -	-	22	10	26	29	39	33	36	51	0.450476	0.214158	0.573625	0.615942	0.709571	0.663791	0.858083	1.05041	dd_Smed_v6_43943_0_1	-0.845282	0.999406	zinc finger protein 862-like	NA	NA
dd_Smed_v6_5665_0_1	575.77	695.309	636.096	600.373	496.609	562.98	424.038	486.709	626.887	492.584	0.347152	0.0381385	0.999406	dd_Smed_v6_5665_0_1	dd_Smed_v6_5665_0_1	1	1974	+	1974	protein_coding	- && - && -	-	602	734	607	593	582	581	366	504	12.3329	15.7272	13.3987	12.6013	10.5944	11.6927	8.72826	10.3858	dd_Smed_v6_5665_0_1	0.347152	0.999406	AGAP003004-PA	TNF receptor associated factor-2	NA
dd_Smed_v6_19831_0_1	2.86929	12.3147	13.6231	13.1616	3.41312	3.87594	5.79287	2.89707	10.4922	3.99475	1.40671	0.0383145	0.999406	dd_Smed_v6_19831_0_1	dd_Smed_v6_19831_0_1	1	433	+	433	protein_coding	- && - && -	-	3	13	13	13	4	4	5	3	0.280188	1.26986	1.30821	1.2594	0.331949	0.366992	0.543595	0.281832	dd_Smed_v6_19831_0_1	1.40671	0.999406	NA	NA	NA
dd_Smed_v6_24621_0_1	3.82571	6.63101	3.1438	4.04974	0	0	0	2.89707	4.41257	0.724269	2.59732	0.0383582	0.999406	dd_Smed_v6_24621_0_1	dd_Smed_v6_24621_0_1	1	337	+	337	protein_coding	- && sp|Q6NWJ4|DNJC2_DANRE DnaJ homolog subfamily C member 2 OS=Danio rerio OX=7955 GN=dnajc2 PE=2 SV=1 && -	-	4	7	3	4	0	0	0	3	0.480005	0.878556	0.387894	0.497896	0	0	0	0.362117	dd_Smed_v6_24621_0_1	2.59732	0.999406	PANTHER: DNAJ HOMOLOG SUBFAMILY C MEMBER	NA	NA
dd_Smed_v6_70295_0_1	0.956429	0.947287	0	0	0.85328	1.93797	5.79287	6.75984	0.475929	3.83599	-2.94525	0.0384562	0.999406	dd_Smed_v6_70295_0_1	dd_Smed_v6_70295_0_1	1	583	+	583	protein_coding	- && sp|B2RR83|YTDC2_MOUSE 3'-5' RNA helicase YTHDC2 OS=Mus musculus OX=10090 GN=Ythdc2 PE=1 SV=1 && -	-	1	1	0	0	1	2	5	7	0.0693661	0.0725492	0	0	0.0616354	0.136284	0.403734	0.488413	dd_Smed_v6_70295_0_1	-2.94525	0.999406	YTH domain-containing protein 2	NA	NA
dd_Smed_v6_24229_0_1	0.956429	2.84186	5.23967	0	6.82624	8.72086	5.79287	7.72553	2.25949	7.26638	-1.70035	0.0385876	0.999406	dd_Smed_v6_24229_0_1	dd_Smed_v6_24229_0_1	1	558	+	558	protein_coding	- && - && -	-	1	3	5	0	8	9	5	8	0.0724739	0.227399	0.390443	0	0.515175	0.640757	0.421822	0.583194	dd_Smed_v6_24229_0_1	-1.70035	0.999406	NA	NA	NA
dd_Smed_v6_21069_0_1	210.414	19.893	41.9174	62.7709	50.3435	23.2556	8.11002	33.7992	83.7489	28.8771	1.53145	0.0387005	0.999406	dd_Smed_v6_21069_0_1	dd_Smed_v6_21069_0_1	1	2000	+	2000	protein_coding	- && sp|Q99N48|SYTL3_MOUSE Synaptotagmin-like protein 3 OS=Mus musculus OX=10090 GN=Sytl3 PE=1 SV=2 && PF02318:FYVE-type zinc finger|PF00168:C2 domain	-	220	21	40	62	59	24	7	35	4.44845	0.44411	0.871469	1.30038	1.06004	0.476723	0.164764	0.711861	dd_Smed_v6_21069_0_1	1.53145	0.999406	synaptotagmin-like protein 1	NA	NA
dd_Smed_v6_37120_0_1	4.78214	7.5783	3.1438	4.04974	9.38608	9.68985	16.22	9.65692	4.88849	11.2382	-1.1789	0.0387345	0.999406	dd_Smed_v6_37120_0_1	dd_Smed_v6_37120_0_1	1	434	+	434	protein_coding	- && - && -	-	5	8	3	4	11	10	14	10	0.465904	0.779653	0.301199	0.386615	0.910755	0.915367	1.51856	0.937276	dd_Smed_v6_37120_0_1	-1.1789	0.999406	peptidyl-tRNA hydrolase 2	NA	NA
dd_Smed_v6_2952_0_1	2117.53	2884.49	2988.71	2715.35	1907.08	2139.52	2311.36	1826.12	2676.52	2046.02	0.387666	0.0388208	0.999406	dd_Smed_v6_2952_0_1	dd_Smed_v6_2952_0_1	1	1152	+	1152	protein_coding	- && sp|B2U249|RIHC_SHIB3 Non-specific ribonucleoside hydrolase RihC OS=Shigella boydii serotype 18 (strain CDC 3083-94 / BS512) OX=344609 GN=rihC PE=3 SV=1 && PF01156:Inosine-uridine preferring nucleoside hydrolase	-	2214	3045	2852	2682	2235	2208	1995	1891	77.7215	111.799	107.874	97.6596	69.7146	76.1433	81.5238	66.7723	dd_Smed_v6_2952_0_1	0.387666	0.999406	inosine-uridine preferring nucleoside hydrolase-like	NA	NA
dd_Smed_v6_31538_0_1	36.3443	20.8403	11.5273	17.2114	38.3976	38.7594	35.9158	38.6277	21.4808	37.9251	-0.815333	0.038889	0.999406	dd_Smed_v6_31538_0_1	dd_Smed_v6_31538_0_1	1	2035	+	2035	protein_coding	- && - && -	-	38	22	11	17	45	40	31	40	0.755153	0.457256	0.235532	0.350423	0.794597	0.780873	0.717119	0.799563	dd_Smed_v6_31538_0_1	-0.815333	0.999406	NA	NA	NA
dd_Smed_v6_7206_0_1	1316.05	1489.14	1779.39	1668.49	895.091	1037.78	1481.82	1109.58	1563.27	1131.07	0.467334	0.0391541	0.999406	dd_Smed_v6_7206_0_1	dd_Smed_v6_7206_0_1	1	1803	+	1803	protein_coding	- && sp|A1ZAI5|FACR1_DROME Putative fatty acyl-CoA reductase CG5065 OS=Drosophila melanogaster OX=7227 GN=CG5065 PE=3 SV=1 && PF03015:Male sterility protein|PF07993:Male sterility protein	-	1376	1572	1698	1648	1049	1071	1279	1149	30.863	36.8772	41.0359	38.3416	20.9064	23.5982	33.394	25.9228	dd_Smed_v6_7206_0_1	0.467334	0.999406	CG5065 gene product from transcript CG5065-RA	NA	NA
dd_Smed_v6_16045_0_1	21.0414	17.9985	12.5752	18.2238	40.1042	26.1626	17.3786	41.5247	17.4597	31.2925	-0.847921	0.0391598	0.999406	dd_Smed_v6_16045_0_1	dd_Smed_v6_16045_0_1	1	1654	+	1654	protein_coding	- && - && -	-	22	19	12	18	47	27	15	43	0.537902	0.485869	0.316131	0.456505	1.02108	0.648505	0.426923	1.05752	dd_Smed_v6_16045_0_1	-0.847921	0.999406	NA	NA	NA
dd_Smed_v6_13449_0_1	61.2114	80.5194	49.2529	68.8455	83.6215	126.937	110.065	74.3583	64.9573	98.7453	-0.600983	0.0391816	0.999406	dd_Smed_v6_13449_0_1	dd_Smed_v6_13449_0_1	1	880	+	880	protein_coding	- && - && PF12796:Ankyrin repeats (3 copies)	-	64	85	47	68	98	131	95	77	2.94112	4.08543	2.32722	3.24142	4.00168	5.91389	5.082	3.55931	dd_Smed_v6_13449_0_1	-0.600983	0.999406	protein phosphatase 1 regulatory subunit 12A-like	NA	NA
dd_Smed_v6_15899_0_1	49.7343	33.155	58.6843	56.6963	71.6755	66.8599	70.673	83.0495	49.5675	73.0645	-0.5628	0.0391988	0.999406	dd_Smed_v6_15899_0_1	dd_Smed_v6_15899_0_1	1	1648	+	1648	protein_coding	- && sp|P51152|RAB12_CANLF Ras-related protein Rab-12 (Fragment) OS=Canis lupus familiaris OX=9615 GN=RAB12 PE=2 SV=1 && PF00071:Ras family	-	52	35	56	56	84	69	61	86	1.27603	0.898281	1.48065	1.42541	1.83156	1.66332	1.74247	2.12275	dd_Smed_v6_15899_0_1	-0.5628	0.999406	AGAP007681-PA	NA	NA
dd_Smed_v6_13815_0_1	176.939	200.825	212.731	193.375	157.857	148.255	165.676	140.991	195.967	153.195	0.355726	0.0393318	0.999406	dd_Smed_v6_13815_0_1	dd_Smed_v6_13815_0_1	1	1188	+	1188	protein_coding	- && sp|Q2UVH8|ACRO_MELGA Acrosin OS=Meleagris gallopavo OX=9103 GN=ACR PE=1 SV=1 && PF00089:Trypsin	-	185	212	203	191	185	153	143	146	6.29754	7.54781	7.44563	6.74413	5.59569	5.11635	5.66648	4.99912	dd_Smed_v6_13815_0_1	0.355726	0.999406	chymotrypsin-like	NA	NA
dd_Smed_v6_30834_0_1	3.82571	6.63101	7.33554	8.09947	0.85328	1.93797	4.6343	0.965692	6.47293	2.09781	1.68695	0.0393321	0.999406	dd_Smed_v6_30834_0_1	dd_Smed_v6_30834_0_1	1	8195	+	8195	protein_coding	- && sp|P00582|DPO1_ECOLI DNA polymerase I OS=Escherichia coli (strain K12) OX=83333 GN=polA PE=1 SV=1 && PF00476:DNA polymerase family A|PF01612:3'-5' exonuclease	-	4	7	7	8	1	2	4	1	0.0197391	0.0361285	0.0372195	0.0409496	0.0043848	0.0096954	0.0229776	0.00496373	dd_Smed_v6_30834_0_1	1.68695	0.999406	NA	NA	POLN*
dd_Smed_v6_1984_0_1	685.759	946.34	761.848	1016.48	965.06	1221.89	2025.19	1054.54	852.608	1316.67	-0.626526	0.0394159	0.999406	dd_Smed_v6_1984_0_1	dd_Smed_v6_1984_0_1	1	603	+	603	protein_coding	- && - && PF11901:Protein of unknown function (DUF3421)	-	717	999	727	1004	1131	1261	1748	1092	48.0859	70.0728	52.5338	69.8434	67.3975	83.0773	136.464	73.6652	dd_Smed_v6_1984_0_1	-0.626526	0.999406	CG13321 gene product from transcript CG13321-RB	NA	NA
dd_Smed_v6_12656_0_1	330.924	383.651	388.784	367.513	307.181	305.23	286.168	294.536	367.718	298.279	0.301069	0.0395053	0.999406	dd_Smed_v6_12656_0_1	dd_Smed_v6_12656_0_1	1	1345	+	1345	protein_coding	- && sp|Q9H2G9|GO45_HUMAN Golgin-45 OS=Homo sapiens OX=9606 GN=BLZF1 PE=1 SV=2 && -	-	346	405	371	363	360	315	247	305	10.4033	12.736	12.0191	11.3212	9.61787	9.30407	8.64507	9.22433	dd_Smed_v6_12656_0_1	0.301069	0.999406	basic leucine zipper nuclear factor 1	NA	NA
dd_Smed_v6_8340_0_1	373.007	492.589	438.037	658.082	578.524	983.519	617.52	743.583	490.429	730.786	-0.575532	0.0396688	0.999406	dd_Smed_v6_8340_0_1	dd_Smed_v6_8340_0_1	1	1818	+	1818	protein_coding	- && - && PF13895:Immunoglobulin domain	-	390	520	418	650	678	1015	533	770	8.67534	12.0979	10.0185	14.9978	13.4009	22.1798	13.8015	17.2288	dd_Smed_v6_8340_0_1	-0.575532	0.999406	NCBI: nou-darake-like-2 (ndl-2) mRNA - partial cds	Smed-NDK-3	ndl2
dd_Smed_v6_1006_0_1	9960.25	8788.93	11413.1	11699.7	7902.23	8253.81	8522.47	8756.89	10465.5	8358.85	0.324256	0.0397316	0.999406	dd_Smed_v6_1006_0_1	dd_Smed_v6_1006_0_1	1	3499	+	3499	protein_coding	- && sp|P22700|ATC1_DROME Calcium-transporting ATPase sarcoplasmic/endoplasmic reticulum type OS=Drosophila melanogaster OX=7227 GN=SERCA PE=1 SV=2 && PF08282:haloacid dehalogenase-like hydrolase|PF00690:Cation transporter/ATPase, N-terminus|PF13246:Cation transport ATPase (P-type)|PF00122:E1-E2 ATPase|PF00689:Cation transporting ATPase, C-terminus	-	10414	9278	10891	11556	9261	8518	7356	9068	120.362	112.153	135.627	138.539	95.107	96.7116	98.9673	105.42	dd_Smed_v6_1006_0_1	0.324256	0.999406	ATPase, Ca transporting, cardiac muscle, slow twitch 2	ATP12A	NA
dd_Smed_v6_12031_0_1	181.721	207.456	130.992	142.753	255.131	280.037	186.53	224.04	165.731	236.435	-0.512813	0.0397456	0.999406	dd_Smed_v6_12031_0_1	dd_Smed_v6_12031_0_1	1	1963	+	1963	protein_coding	- && - && PF00520:Ion transport protein	-	190	219	125	141	299	289	161	232	3.91425	4.71873	2.77467	3.01306	5.4733	5.84874	3.861	4.80756	dd_Smed_v6_12031_0_1	-0.512813	0.999406	GL10275 gene product from transcript GL10275-RA	NA	NA
dd_Smed_v6_80895_0_1	0	0.947287	1.04793	0	3.41312	1.93797	9.26859	0.965692	0.498805	3.89634	-2.95511	0.0398074	0.999406	dd_Smed_v6_80895_0_1	dd_Smed_v6_80895_0_1	1	407	+	407	protein_coding	- && - && -	-	0	1	1	0	4	2	8	1	0	0.103922	0.10706	0	0.353154	0.195218	0.925314	0.0999454	dd_Smed_v6_80895_0_1	-2.95511	0.999406	NA	NA	NA
dd_Smed_v6_9709_0_1	1140.06	914.132	666.486	631.759	1273.95	1043.6	1236.2	1238.02	838.11	1197.94	-0.515114	0.0398792	0.999406	dd_Smed_v6_9709_0_1	dd_Smed_v6_9709_0_1	1	5164	+	5164	protein_coding	- && - && -	-	1192	965	636	624	1493	1077	1067	1282	9.33482	7.90392	5.36652	5.06882	10.389	8.28542	9.72684	10.0986	dd_Smed_v6_9709_0_1	-0.515114	0.999406	NA	NA	NA
dd_Smed_v6_8266_0_1	324.229	540.901	495.673	518.366	265.37	374.997	380.012	291.639	469.792	328.005	0.519122	0.0398878	0.999406	dd_Smed_v6_8266_0_1	dd_Smed_v6_8266_0_1	1	1007	+	1007	protein_coding	- && - && -	-	339	571	473	512	311	387	328	302	13.614	23.9832	20.467	21.328	11.0976	15.2674	15.3334	12.1993	dd_Smed_v6_8266_0_1	0.519122	0.999406	NA	NA	NA
dd_Smed_v6_34917_0_1	20.085	13.262	11.5273	9.1119	27.305	28.1006	15.0615	28.0051	13.4966	24.618	-0.870568	0.0400562	0.999406	dd_Smed_v6_34917_0_1	dd_Smed_v6_34917_0_1	1	2136	+	2136	protein_coding	- && - && -	-	21	14	11	9	32	29	13	29	0.397589	0.277222	0.224395	0.176746	0.538328	0.539364	0.286507	0.552273	dd_Smed_v6_34917_0_1	-0.870568	0.999406	uncharacterized LOC103311997	NA	NA
dd_Smed_v6_34000_0_1	0.956429	2.84186	1.04793	2.02487	11.0926	2.90695	8.11002	2.89707	1.71777	6.25167	-1.86085	0.0401445	0.999406	dd_Smed_v6_34000_0_1	dd_Smed_v6_34000_0_1	1	493	+	493	protein_coding	- && - && -	-	1	3	1	2	13	3	7	3	0.0820293	0.25738	0.0883842	0.170173	0.947535	0.241746	0.668413	0.247532	dd_Smed_v6_34000_0_1	-1.86085	0.999406	NA	NA	NA
dd_Smed_v6_93917_0_1	0	0	0	0	3.41312	1.93797	5.79287	0	0	2.78599	-3.92654	0.0402013	1	dd_Smed_v6_93917_0_1	dd_Smed_v6_93917_0_1	1	396	+	396	protein_coding	- && - && -	-	0	0	0	0	4	2	5	0	0	0	0	0	0.362964	0.200641	0.594386	0	dd_Smed_v6_93917_0_1	-3.92654	1	hypothetical protein	#N/A	#N/A
dd_Smed_v6_17265_0_1	204.676	341.023	269.319	327.016	167.243	204.456	199.275	235.629	285.509	201.651	0.502179	0.0403089	0.999406	dd_Smed_v6_17265_0_1	dd_Smed_v6_17265_0_1	1	1870	+	1870	protein_coding	- && sp|Q6PFP6|NDOR1_DANRE NADPH-dependent diflavin oxidoreductase 1 OS=Danio rerio OX=7955 GN=ndor1 PE=2 SV=1 && PF00175:Oxidoreductase NAD-binding domain|PF00667:FAD binding domain|PF00258:Flavodoxin	-	214	360	257	323	196	211	172	244	4.62794	8.14258	5.98843	7.24552	3.76628	4.48256	4.32993	5.30769	dd_Smed_v6_17265_0_1	0.502179	0.999406	NADPH dependent diflavin oxidoreductase 1	NA	NA
dd_Smed_v6_12912_0_1	121.466	89.9923	117.369	113.393	82.7682	82.3637	57.9287	89.8093	110.555	78.2175	0.494296	0.0403599	0.999406	dd_Smed_v6_12912_0_1	dd_Smed_v6_12912_0_1	1	1540	+	1540	protein_coding	- && - && -	-	127	95	112	112	97	85	50	93	3.33502	2.60918	3.16898	3.05075	2.26334	2.19272	1.52842	2.45652	dd_Smed_v6_12912_0_1	0.494296	0.999406	zinc finger protein 317	NA	NA
dd_Smed_v6_1913_0_1	1657.49	1915.41	1871.61	2189.89	1507.75	1629.83	1425.05	1572.15	1908.6	1533.69	0.315335	0.0403833	0.999406	dd_Smed_v6_1913_0_1	dd_Smed_v6_1913_0_1	1	1249	+	1249	protein_coding	- && sp|P84169|PSD13_CHICK 26S proteasome non-ATPase regulatory subunit 13 OS=Gallus gallus OX=9031 GN=PSMD13 PE=1 SV=1 && PF01399:PCI domain	-	1733	2022	1786	2163	1767	1682	1230	1628	56.1115	68.4731	62.3076	72.6445	50.8362	53.4993	46.3593	53.0212	dd_Smed_v6_1913_0_1	0.315335	0.999406	proteasome (prosome, macropain) 26S subunit, non-ATPase, 13	NA	NA
dd_Smed_v6_23589_0_1	58.3421	77.6775	101.65	49.6093	33.2779	50.3872	55.6116	38.6277	71.8196	44.4761	0.695837	0.0404499	0.999406	dd_Smed_v6_23589_0_1	dd_Smed_v6_23589_0_1	1	939	+	939	protein_coding	- && sp|Q7ZT48|SLD5_XENLA DNA replication complex GINS protein SLD5 OS=Xenopus laevis OX=8355 GN=gins4 PE=1 SV=1 && PF16922:DNA replication complex GINS protein SLD5 C-terminus	-	61	82	97	49	39	52	48	40	2.62712	3.6936	4.5012	2.18897	1.49244	2.2	2.40641	1.73281	dd_Smed_v6_23589_0_1	0.695837	0.999406	DNA replication complex GINS protein SLD5-like	NA	NA
dd_Smed_v6_62577_0_1	12.4336	2.84186	3.1438	3.0373	12.7992	13.5658	17.3786	9.65692	5.36413	13.3501	-1.30181	0.0405399	0.999406	dd_Smed_v6_62577_0_1	dd_Smed_v6_62577_0_1	1	1114	+	1114	protein_coding	- && sp|Q25008|TBA1_HOMAM Tubulin alpha-1 chain OS=Homarus americanus OX=6706 PE=2 SV=1 && PF00091:Tubulin/FtsZ family, GTPase domain|PF03953:Tubulin C-terminal domain	-	13	3	3	3	15	14	15	10	0.471926	0.113904	0.117343	0.112965	0.483843	0.499261	0.633869	0.365151	dd_Smed_v6_62577_0_1	-1.30181	0.999406	tubulin alpha-1C chain-like	TUBE1	NA
dd_Smed_v6_10045_0_1	627.417	611.947	626.665	621.634	512.821	499.996	503.98	562.033	621.916	519.707	0.258794	0.0405615	0.999406	dd_Smed_v6_10045_0_1	dd_Smed_v6_10045_0_1	1	1917	+	1917	protein_coding	- && sp|Q92630|DYRK2_HUMAN Dual specificity tyrosine-phosphorylation-regulated kinase 2 OS=Homo sapiens OX=9606 GN=DYRK2 PE=1 SV=3 && PF00069:Protein kinase domain	-	656	646	598	614	601	516	435	582	13.8388	14.2532	13.5925	13.4355	11.2655	10.6933	10.6822	12.3498	dd_Smed_v6_10045_0_1	0.258794	0.999406	dual-specificity tyrosine-(Y)-phosphorylation regulated kinase 2	GSK3.1	NA
dd_Smed_v6_51171_0_1	5.73857	0.947287	0	2.02487	4.2664	11.6278	4.6343	11.5883	2.17768	8.0292	-1.86905	0.0406368	0.999406	dd_Smed_v6_51171_0_1	dd_Smed_v6_51171_0_1	1	815	+	815	protein_coding	- && - && -	-	6	1	0	2	5	12	4	12	0.297721	0.0518972	0	0.102939	0.22045	0.584936	0.231045	0.598937	dd_Smed_v6_51171_0_1	-1.86905	0.999406	NA	NA	NA
dd_Smed_v6_26703_0_1	48.7779	37.8915	31.438	28.3481	45.2238	46.5113	72.9902	68.5641	36.6139	58.3223	-0.6646	0.040818	0.999406	dd_Smed_v6_26703_0_1	dd_Smed_v6_26703_0_1	1	1095	+	1095	protein_coding	- && sp|O01393|UNC9_CAEEL Innexin unc-9 OS=Caenorhabditis elegans OX=6239 GN=unc-9 PE=1 SV=1 && PF00876:Innexin	-	51	40	30	28	53	48	63	71	1.88353	1.54507	1.19379	1.07264	1.73924	1.74145	2.70845	2.63756	dd_Smed_v6_26703_0_1	-0.6646	0.999406	pannexin1	Smedxin-11	NA
dd_Smed_v6_16753_0_1	43.0393	90.9396	84.8827	73.9077	34.9845	37.7904	55.6116	53.113	73.1923	45.3749	0.69395	0.0408429	0.999406	dd_Smed_v6_16753_0_1	dd_Smed_v6_16753_0_1	1	789	+	789	protein_coding	- && sp|Q503Y4|OVCA2_DANRE Esterase OVCA2 OS=Danio rerio OX=7955 GN=ovca2 PE=2 SV=1 && PF03959:Serine hydrolase (FSH1)	-	45	96	81	73	41	39	48	55	2.30649	5.1463	4.47332	3.8811	1.86726	1.96369	2.8639	2.83559	dd_Smed_v6_16753_0_1	0.69395	0.999406	CG5412 gene product from transcript CG5412-RA	NA	NA
dd_Smed_v6_22018_0_1	22.9543	17.9985	19.9108	13.1616	33.2779	21.3177	28.9644	42.4904	18.5063	31.5126	-0.768777	0.0411432	0.999406	dd_Smed_v6_22018_0_1	dd_Smed_v6_22018_0_1	1	1065	+	1065	protein_coding	- && - && -	-	24	19	19	13	39	22	25	44	0.911334	0.75458	0.777366	0.512038	1.31587	0.82065	1.10506	1.68058	dd_Smed_v6_22018_0_1	-0.768777	0.999406	NA	NA	NA
dd_Smed_v6_3942_0_1	48.7779	13.262	19.9108	28.3481	93.8608	57.1701	27.8058	49.2503	27.5747	57.0217	-1.05162	0.0411882	0.999406	dd_Smed_v6_3942_0_1	dd_Smed_v6_3942_0_1	1	343	+	343	protein_coding	- && - && -	-	51	14	19	28	110	59	24	51	6.01301	1.72638	2.41369	3.42431	11.5238	6.83349	3.2939	6.0483	dd_Smed_v6_3942_0_1	-1.05162	0.999406	NA	NA	NA
dd_Smed_v6_13729_0_1	115.728	96.6233	106.889	105.293	94.7141	58.1391	66.0387	81.1181	106.133	75.0025	0.496439	0.041327	0.999406	dd_Smed_v6_13729_0_1	dd_Smed_v6_13729_0_1	1	821	+	821	protein_coding	- && - && -	-	121	102	102	104	111	60	57	84	5.96016	5.25483	5.41351	5.31372	4.85823	2.90331	3.26833	4.16192	dd_Smed_v6_13729_0_1	0.496439	0.999406	NA	NA	NA
dd_Smed_v6_45188_0_1	3.82571	0.947287	4.19174	1.01243	10.2394	12.5968	8.11002	1.93138	2.49429	8.21939	-1.72869	0.041408	0.999406	dd_Smed_v6_45188_0_1	dd_Smed_v6_45188_0_1	1	528	+	528	protein_coding	- && - && -	-	4	1	4	1	12	13	7	2	0.306367	0.0801064	0.330102	0.0794465	0.816669	0.978125	0.624105	0.154083	dd_Smed_v6_45188_0_1	-1.72869	0.999406	NA	NA	NA
dd_Smed_v6_34434_0_1	8.60786	10.4202	18.8628	14.1741	10.2394	5.81391	2.31715	1.93138	13.0162	5.07545	1.32213	0.0414091	0.999406	dd_Smed_v6_34434_0_1	dd_Smed_v6_34434_0_1	1	1016	+	1016	protein_coding	- && sp|Q95YF3|CGH1_CAEEL ATP-dependent RNA helicase cgh-1 OS=Caenorhabditis elegans OX=6239 GN=cgh-1 PE=1 SV=1 && PF00270:DEAD/DEAH box helicase	-	9	11	18	14	12	6	2	2	0.358232	0.457931	0.77197	0.57802	0.424411	0.234608	0.092668	0.0800744	dd_Smed_v6_34434_0_1	1.32213	0.999406	C. briggsae CBR-CGH-1 protein	NA	NA
dd_Smed_v6_23935_0_1	42.0829	39.7861	37.7256	51.6341	22.1853	26.1626	39.3915	21.2452	42.8072	27.2462	0.664429	0.0415496	0.999406	dd_Smed_v6_23935_0_1	dd_Smed_v6_23935_0_1	1	1021	+	1021	protein_coding	- && sp|D3Z8L7|RRAS_RAT Ras-related protein R-Ras OS=Rattus norvegicus OX=10116 GN=Rras PE=1 SV=1 && PF00071:Ras family	-	44	42	36	51	26	27	34	22	1.74278	1.7399	1.53638	2.09533	0.915053	1.05056	1.56764	0.876505	dd_Smed_v6_23935_0_1	0.664429	0.999406	CG30158 gene product from transcript CG30158-RA	NA	Smed_09720
dd_Smed_v6_14776_0_1	29.6493	8.52558	19.9108	16.1989	33.2779	29.0695	38.2329	32.8335	18.5711	33.3535	-0.843332	0.0415536	0.999406	dd_Smed_v6_14776_0_1	dd_Smed_v6_14776_0_1	1	916	+	916	protein_coding	- && - && PF01057:Parvovirus non-structural protein NS1	-	31	9	19	16	39	30	33	34	1.36862	0.415574	0.903816	0.732712	1.52992	1.3011	1.69595	1.50987	dd_Smed_v6_14776_0_1	-0.843332	0.999406	putative non structural protein NS1	NA	NA
dd_Smed_v6_8648_0_1	415.09	334.392	407.647	425.222	477.837	531.973	456.478	529.199	395.588	498.872	-0.335275	0.0418228	0.999406	dd_Smed_v6_8648_0_1	dd_Smed_v6_8648_0_1	1	2111	+	2111	protein_coding	- && sp|P49796|RGS3_HUMAN Regulator of G-protein signaling 3 OS=Homo sapiens OX=9606 GN=RGS3 PE=1 SV=2 && PF00615:Regulator of G protein signaling domain	-	434	353	389	420	560	549	394	548	8.31414	7.07274	8.0294	8.34583	9.53232	10.3316	8.78621	10.5597	dd_Smed_v6_8648_0_1	-0.335275	0.999406	regulator of G-protein signaling 8	NA	NA
dd_Smed_v6_16827_0_1	115.728	150.619	176.053	208.561	59.7296	75.5808	149.456	109.123	162.74	98.4724	0.728536	0.041825	0.999406	dd_Smed_v6_16827_0_1	dd_Smed_v6_16827_0_1	1	1339	+	1339	protein_coding	- && - && -	-	121	159	168	206	70	78	129	113	3.65444	5.02248	5.46702	6.4535	1.87852	2.31419	4.53527	3.43285	dd_Smed_v6_16827_0_1	0.728536	0.999406	NA	NA	NA
dd_Smed_v6_7777_0_1	556.641	800.458	920.087	803.872	441.999	459.299	749.597	412.35	770.265	515.811	0.579311	0.041858	0.999406	dd_Smed_v6_7777_0_1	dd_Smed_v6_7777_0_1	1	1105	+	1105	protein_coding	- && sp|Q6V7K3|S35B1_RAT Solute carrier family 35 member B1 OS=Rattus norvegicus OX=10116 GN=Slc35b1 PE=2 SV=1 && PF08449:UAA transporter family	-	582	845	878	794	518	474	647	427	21.2998	32.3441	34.6221	30.1416	16.8448	17.0412	27.5636	15.7189	dd_Smed_v6_7777_0_1	0.579311	0.999406	NCBI: slc35b-3 (slc35b-3) mRNA - complete cds&EST: JX010611.1	Solute carrier family 35 B1	NA
dd_Smed_v6_33148_0_1	2.86929	1.89457	6.28761	3.0373	7.67952	8.72086	5.79287	13.5197	3.52219	8.92823	-1.36109	0.0419014	0.999406	dd_Smed_v6_33148_0_1	dd_Smed_v6_33148_0_1	1	1169	+	1169	protein_coding	- && sp|Q2V2K5|GNRHR_OCTVU Gonadotropin-releasing hormone receptor OS=Octopus vulgaris OX=6645 GN=GNRHR PE=2 SV=1 && PF00001:7 transmembrane receptor (rhodopsin family)	-	3	2	6	3	9	9	5	14	0.103782	0.072363	0.223645	0.10765	0.276647	0.305853	0.201349	0.487159	dd_Smed_v6_33148_0_1	-1.36109	0.999406	gonadotropin-releasing hormone receptor-like	NA	NA
dd_Smed_v6_13735_0_1	107.12	67.2574	118.417	88.0817	60.5829	47.4802	74.1487	71.4612	95.2189	63.4183	0.587816	0.0421797	0.999406	dd_Smed_v6_13735_0_1	dd_Smed_v6_13735_0_1	1	795	+	795	protein_coding	- && - && -	-	112	71	113	87	71	49	64	74	5.69727	3.7774	6.19346	4.59051	3.20915	2.44858	3.78972	3.78636	dd_Smed_v6_13735_0_1	0.587816	0.999406	NA	NA	NA
dd_Smed_v6_41406_0_1	16.2593	18.9457	12.5752	19.2362	11.0926	10.6588	5.79287	7.72553	16.7541	8.81747	0.911234	0.0422863	0.999406	dd_Smed_v6_41406_0_1	dd_Smed_v6_41406_0_1	1	651	+	651	protein_coding	- && - && -	-	17	20	12	19	13	11	5	8	1.05605	1.29942	0.803197	1.22428	0.717565	0.671269	0.361562	0.499881	dd_Smed_v6_41406_0_1	0.911234	0.999406	uncharacterized LOC100573557	NA	NA
dd_Smed_v6_18347_0_1	45.9086	23.6822	45.0612	25.3108	58.0231	53.2942	49.8187	59.8729	34.9907	55.2522	-0.66201	0.0423051	0.999406	dd_Smed_v6_18347_0_1	dd_Smed_v6_18347_0_1	1	2720	+	2720	protein_coding	- && - && -	-	48	25	43	25	68	55	43	62	0.713655	0.388752	0.688845	0.385549	0.898336	0.803302	0.744206	0.927214	dd_Smed_v6_18347_0_1	-0.66201	0.999406	NA	NA	NA
dd_Smed_v6_58013_0_1	0.956429	3.78915	4.19174	5.06217	8.5328	13.5658	8.11002	5.79415	3.49987	9.00069	-1.37224	0.042452	0.999406	dd_Smed_v6_58013_0_1	dd_Smed_v6_58013_0_1	1	701	+	701	protein_coding	- && - && -	-	1	4	4	5	10	14	7	6	0.0576896	0.241348	0.248636	0.299199	0.512602	0.793405	0.470082	0.348169	dd_Smed_v6_58013_0_1	-1.37224	0.999406	NA	NA	NA
dd_Smed_v6_19890_0_1	43.9957	54.9427	50.3009	43.5347	56.3165	82.3637	63.7216	74.3583	48.1935	69.19	-0.520753	0.0424792	0.999406	dd_Smed_v6_19890_0_1	dd_Smed_v6_19890_0_1	1	2029	+	2029	protein_coding	- && sp|Q8UW76|TBX20_CHICK T-box transcription factor TBX20 OS=Gallus gallus OX=9031 GN=TBX20 PE=2 SV=1 && PF00907:T-box	T-box	46	58	48	43	66	85	55	77	0.916836	1.20906	1.03082	0.888986	1.16885	1.66426	1.27607	1.54371	dd_Smed_v6_19890_0_1	-0.520753	0.999406	T-box 20	NA	NA
dd_Smed_v6_1278_0_1	1984.59	2005.41	2213.24	2400.48	1785.06	1853.67	1779.57	1686.1	2150.93	1776.1	0.276154	0.0424858	0.999406	dd_Smed_v6_1278_0_1	dd_Smed_v6_1278_0_1	1	992	+	992	protein_coding	- && sp|Q9R1P4|PSA1_MOUSE Proteasome subunit alpha type-1 OS=Mus musculus OX=10090 GN=Psma1 PE=1 SV=1 && PF00227:Proteasome subunit|PF10584:Proteasome subunit A N-terminal signature	-	2075	2117	2112	2371	2092	1913	1536	1746	84.5906	90.2631	92.7692	100.26	75.779	76.6105	72.8909	71.5962	dd_Smed_v6_1278_0_1	0.276154	0.999406	proteasome subunit alpha type-1-like	NA	NA
dd_Smed_v6_34439_0_1	5.73857	8.52558	5.23967	7.08704	2.55984	1.93797	2.31715	2.89707	6.64772	2.42801	1.4521	0.0425586	0.999406	dd_Smed_v6_34439_0_1	dd_Smed_v6_34439_0_1	1	501	+	501	protein_coding	- && - && -	-	6	9	5	7	3	2	2	3	0.484317	0.759812	0.434865	0.586096	0.21517	0.15859	0.187926	0.24358	dd_Smed_v6_34439_0_1	1.4521	0.999406	cystatin-A1-like	NA	NA
dd_Smed_v6_12319_0_1	236.238	309.763	369.921	374.601	196.254	251.936	272.265	195.07	322.631	228.881	0.496264	0.0426992	0.999406	dd_Smed_v6_12319_0_1	dd_Smed_v6_12319_0_1	1	1261	+	1261	protein_coding	- && sp|Q9CVD2|ATX3_MOUSE Ataxin-3 OS=Mus musculus OX=10090 GN=Atxn3 PE=1 SV=2 && PF02099:Josephin	-	247	327	353	370	230	260	235	202	7.92132	10.9682	12.1978	12.3082	6.55407	8.19112	8.77297	6.51619	dd_Smed_v6_12319_0_1	0.496264	0.999406	ataxin-3-like	NA	NA
dd_Smed_v6_17702_0_1	148.246	178.09	118.417	139.716	229.532	218.991	164.518	189.276	146.117	200.579	-0.457846	0.04286	0.999406	dd_Smed_v6_17702_0_1	dd_Smed_v6_17702_0_1	1	2626	+	2626	protein_coding	- && - && -	-	155	188	113	138	269	226	142	196	2.387	3.02806	1.87502	2.20441	3.68092	3.419	2.54558	3.03612	dd_Smed_v6_17702_0_1	-0.457846	0.999406	NA	NA	NA
dd_Smed_v6_1480_0_1	3739.64	4279.84	3088.26	3463.54	4337.22	4579.42	4869.49	4513.64	3642.82	4574.94	-0.32857	0.0429364	0.999406	dd_Smed_v6_1480_0_1	dd_Smed_v6_1480_0_1	1	1290	+	1290	protein_coding	- && - && PF03088:Strictosidine synthase	-	3910	4518	2947	3421	5083	4726	4203	4674	122.575	148.135	99.5433	111.243	141.589	145.542	153.378	147.386	dd_Smed_v6_1480_0_1	-0.32857	0.999406	adipocyte plasma membrane associated protein	NA	NA
dd_Smed_v6_23341_0_1	10.5207	16.1039	5.23967	15.1865	5.11968	5.81391	1.15857	6.75984	11.7627	4.713	1.29918	0.0430319	0.999406	dd_Smed_v6_23341_0_1	dd_Smed_v6_23341_0_1	1	530	+	530	protein_coding	- && - && -	-	11	17	5	15	6	6	1	7	0.83933	1.35667	0.41107	1.1872	0.406793	0.449739	0.0888215	0.537254	dd_Smed_v6_23341_0_1	1.29918	0.999406	NA	NA	NA
dd_Smed_v6_71272_0_1	0.956429	9.47287	1.04793	1.01243	0	0	0	0.965692	3.12242	0.241423	3.39929	0.0430584	1	dd_Smed_v6_71272_0_1	dd_Smed_v6_71272_0_1	1	359	+	359	protein_coding	- && - && -	-	1	10	1	1	0	0	0	1	0.112647	1.17817	0.121374	0.116846	0	0	0	0.113309	dd_Smed_v6_71272_0_1	3.39929	1	NA	NA	NA
dd_Smed_v6_45721_0_1	10.5207	3.78915	3.1438	3.0373	11.0926	13.5658	9.26859	13.5197	5.12274	11.8617	-1.20498	0.0433247	0.999406	dd_Smed_v6_45721_0_1	dd_Smed_v6_45721_0_1	1	690	+	690	protein_coding	- && - && -	-	11	4	3	3	13	14	8	14	0.644703	0.245195	0.18945	0.182382	0.677007	0.806053	0.545801	0.825346	dd_Smed_v6_45721_0_1	-1.20498	0.999406	NA	NA	NA
dd_Smed_v6_25039_0_1	6.695	4.73644	0	0	13.6525	15.5038	4.6343	9.65692	2.85786	10.8619	-1.91319	0.0433287	0.999406	dd_Smed_v6_25039_0_1	dd_Smed_v6_25039_0_1	1	988	+	988	protein_coding	- && - && -	-	7	5	0	0	16	16	4	10	0.286521	0.21405	0	0	0.581918	0.643351	0.190589	0.411718	dd_Smed_v6_25039_0_1	-1.91319	0.999406	NA	NA	NA
dd_Smed_v6_10781_0_1	242.933	344.813	336.387	363.464	230.386	253.874	259.521	227.903	321.899	242.921	0.406527	0.0433473	0.999406	dd_Smed_v6_10781_0_1	dd_Smed_v6_10781_0_1	1	1260	+	1260	protein_coding	- && sp|O94481|TFC5_SCHPO Transcription factor TFIIIB component B'' OS=Schizosaccharomyces pombe (strain 972 / ATCC 24843) OX=284812 GN=bdp1 PE=3 SV=2 && -	-	254	364	321	359	270	262	224	236	8.15228	12.2189	11.1008	11.9518	7.70002	8.26068	8.36895	7.61901	dd_Smed_v6_10781_0_1	0.406527	0.999406	transcription factor TFIIIB component B'' homolog	NA	NA
dd_Smed_v6_26335_0_1	0.956429	0	2.09587	1.01243	3.41312	0.968985	5.79287	9.65692	1.01618	4.95797	-2.30428	0.0433777	0.999406	dd_Smed_v6_26335_0_1	dd_Smed_v6_26335_0_1	1	398	+	398	protein_coding	- && - && -	-	1	0	2	1	4	1	5	10	0.101609	0	0.218962	0.105396	0.36114	0.0998164	0.591399	1.02205	dd_Smed_v6_26335_0_1	-2.30428	0.999406	uncharacterized LOC103369504	NA	NA
dd_Smed_v6_5053_0_1	2629.22	1279.78	2230	1956.02	3496.74	2466.07	2742.34	3163.61	2023.76	2967.19	-0.552147	0.0433814	0.999406	dd_Smed_v6_5053_0_1	dd_Smed_v6_5053_0_1	1	2891	+	2891	protein_coding	- && sp|Q3US41|ESRP1_MOUSE Epithelial splicing regulatory protein 1 OS=Mus musculus OX=10090 GN=Esrp1 PE=1 SV=2 && PF00076:RNA recognition motif. (a.k.a. RRM, RBD, or RNP domain)	-	2749	1351	2128	1932	4098	2545	2367	3276	38.4541	19.7655	32.0734	28.0329	50.9357	34.9723	38.5429	46.0949	dd_Smed_v6_5053_0_1	-0.552147	0.999406	RNA-binding protein fusilli-like	NA	NA
dd_Smed_v6_229_0_1	2762.17	4534.66	4519.74	4730.09	2506.94	2346.88	3977.38	1934.28	4136.67	2691.37	0.620258	0.0436167	0.999406	dd_Smed_v6_229_0_1	dd_Smed_v6_229_0_1	1	519	+	519	protein_coding	- && - && -	-	2888	4787	4313	4672	2938	2422	3433	2003	225.033	390.119	362.104	377.611	203.415	185.392	311.387	156.99	dd_Smed_v6_229_0_1	0.620258	0.999406	NA	NA	NA
dd_Smed_v6_4682_0_1	423.698	662.154	737.746	787.674	354.965	423.446	598.983	353.443	652.818	432.709	0.594062	0.0438393	0.999406	dd_Smed_v6_4682_0_1	dd_Smed_v6_4682_0_1	1	971	+	971	protein_coding	- && sp|Q64270|EI2BA_RAT Translation initiation factor eIF-2B subunit alpha OS=Rattus norvegicus OX=10116 GN=Eif2b1 PE=2 SV=1 && PF01008:Initiation factor 2 subunit family	-	443	699	704	778	416	437	517	366	18.4502	30.448	31.5919	33.61	15.3948	17.8792	25.0648	15.3327	dd_Smed_v6_4682_0_1	0.594062	0.999406	eukaryotic translation initiation factor 2B, subunit 1 alpha, 26kDa	NA	NA
dd_Smed_v6_8373_0_1	392.136	432.91	383.544	427.247	267.077	296.509	400.867	251.08	408.959	303.883	0.430519	0.0438768	0.999406	dd_Smed_v6_8373_0_1	dd_Smed_v6_8373_0_1	1	1437	+	1437	protein_coding	- && sp|Q8CE47|S49A3_MOUSE Solute carrier family 49 member A3 OS=Mus musculus OX=10090 GN=Slc49a3 PE=2 SV=1 && PF07690:Major Facilitator Superfamily	-	410	457	366	422	313	306	346	260	11.5383	13.4512	11.098	12.3187	7.82684	8.45959	11.3348	7.35993	dd_Smed_v6_8373_0_1	0.430519	0.999406	major facilitator superfamily domain containing 7	NA	NA
dd_Smed_v6_4679_0_1	568.119	732.253	609.898	711.741	496.609	591.081	494.711	459.669	655.503	510.518	0.360636	0.0440261	0.999406	dd_Smed_v6_4679_0_1	dd_Smed_v6_4679_0_1	1	1071	+	1071	protein_coding	- && sp|Q9FEF8|FBRL1_ARATH rRNA 2'-O-methyltransferase fibrillarin 1 OS=Arabidopsis thaliana OX=3702 GN=FIB1 PE=1 SV=1 && PF01269:Fibrillarin	-	594	773	582	703	582	610	427	476	22.4291	30.5275	23.6786	27.5343	19.5268	22.6269	18.7686	18.079	dd_Smed_v6_4679_0_1	0.360636	0.999406	Fibrillarin superfamily, related	NA	NA
dd_Smed_v6_14642_0_1	59.2986	107.991	112.129	130.604	48.637	51.3562	96.1616	50.216	102.506	61.5927	0.739967	0.0441053	0.999406	dd_Smed_v6_14642_0_1	dd_Smed_v6_14642_0_1	1	998	+	998	protein_coding	- && sp|Q9CXR4|PIGC_MOUSE Phosphatidylinositol N-acetylglucosaminyltransferase subunit C OS=Mus musculus OX=10090 GN=Pigc PE=2 SV=1 && PF06432:Phosphatidylinositol N-acetylglucosaminyltransferase	-	62	114	107	129	57	53	83	52	2.51233	4.83143	4.6717	5.4221	2.05231	2.10975	3.91509	2.11948	dd_Smed_v6_14642_0_1	0.739967	0.999406	phosphatidylinositol glycan anchor biosynthesis, class C	NA	NA
dd_Smed_v6_11682_0_1	437.088	630.893	642.384	561.901	326.806	423.446	525.993	320.61	568.066	399.214	0.509981	0.0441118	0.999406	dd_Smed_v6_11682_0_1	dd_Smed_v6_11682_0_1	1	1511	+	1511	protein_coding	- && sp|Q3B8N0|UFSP2_XENLA Ufm1-specific protease 2 OS=Xenopus laevis OX=8355 GN=ufsp2 PE=2 SV=1 && PF07910:Peptidase family C78	-	457	666	613	555	383	437	454	332	12.2312	18.6428	17.6774	15.4077	9.10821	11.4895	14.1444	8.93781	dd_Smed_v6_11682_0_1	0.509981	0.999406	UFM1-specific peptidase 2	NA	NA
dd_Smed_v6_27830_0_1	25.8236	30.3132	30.3901	27.3357	47.7837	30.0385	49.8187	46.3532	28.4656	43.4985	-0.610748	0.0442364	0.999406	dd_Smed_v6_27830_0_1	dd_Smed_v6_27830_0_1	1	1822	+	1822	protein_coding	- && - && -	-	27	32	29	27	56	31	43	48	0.599282	0.742853	0.69354	0.621619	1.10443	0.675924	1.111	1.07164	dd_Smed_v6_27830_0_1	-0.610748	0.999406	uncharacterized LOC101743931	NA	NA
dd_Smed_v6_67177_0_1	0.956429	0	0	0	1.70656	3.87594	3.47572	0.965692	0.239107	2.50598	-3.0495	0.044254	1	dd_Smed_v6_67177_0_1	dd_Smed_v6_67177_0_1	1	528	+	528	protein_coding	- && sp|Q9DBT5|AMPD2_MOUSE AMP deaminase 2 OS=Mus musculus OX=10090 GN=Ampd2 PE=1 SV=1 && PF00962:Adenosine/AMP deaminase	-	1	0	0	0	2	4	3	1	0.0765917	0	0	0	0.136111	0.300961	0.267474	0.0770413	dd_Smed_v6_67177_0_1	-3.0495	1	adenosine monophosphate deaminase 2	NA	NA
dd_Smed_v6_54344_0_1	2.86929	0	0	0	1.70656	4.84492	4.6343	6.75984	0.717321	4.48641	-2.6083	0.0444972	0.999406	dd_Smed_v6_54344_0_1	dd_Smed_v6_54344_0_1	1	979	+	979	protein_coding	- && - && -	-	3	0	0	0	2	5	4	7	0.123924	0	0	0	0.0734084	0.202895	0.192341	0.290852	dd_Smed_v6_54344_0_1	-2.6083	0.999406	NA	NA	NA
dd_Smed_v6_1944_0_1	3013.71	3014.27	3756.85	3376.47	3734.81	4026.13	4820.83	4026.93	3290.32	4152.17	-0.335564	0.0445329	0.999406	dd_Smed_v6_1944_0_1	dd_Smed_v6_1944_0_1	1	1806	+	1806	protein_coding	- && sp|Q8TCB7|METL6_HUMAN tRNA N(3)-methylcytidine methyltransferase METTL6 OS=Homo sapiens OX=9606 GN=METTL6 PE=1 SV=2 && PF04034:Ribosome biogenesis protein, C-terminal|PF13489:Methyltransferase domain|PF04068:Possible Fer4-like domain in RNase L inhibitor, RLI	-	3151	3182	3585	3335	4377	4155	4161	4170	70.558	74.5219	86.4954	77.4617	87.0878	91.3983	108.461	93.9238	dd_Smed_v6_1944_0_1	-0.335564	0.999406	methyltransferase like 6	NA	NA
dd_Smed_v6_9137_0_1	627.417	848.769	577.412	636.821	497.462	562.011	309.339	505.057	672.605	468.467	0.521116	0.0445787	0.999406	dd_Smed_v6_9137_0_1	dd_Smed_v6_9137_0_1	1	1415	+	1415	protein_coding	- && sp|Q9D706|RPAP3_MOUSE RNA polymerase II-associated protein 3 OS=Mus musculus OX=10090 GN=Rpap3 PE=1 SV=1 && PF13414:TPR repeat|PF13877:Potential Monad-binding region of RPAP3	-	656	896	551	629	583	580	267	523	18.7484	26.7826	16.9675	18.6467	14.8051	16.2838	8.88277	15.035	dd_Smed_v6_9137_0_1	0.521116	0.999406	RNA polymerase II-associated protein 3-like	NA	NA
dd_Smed_v6_20543_0_1	8.60786	3.78915	1.04793	6.0746	22.1853	7.75188	8.11002	12.554	4.87989	12.6503	-1.37763	0.0446017	0.999406	dd_Smed_v6_20543_0_1	dd_Smed_v6_20543_0_1	1	449	+	449	protein_coding	- && - && -	-	9	4	1	6	26	8	7	13	0.81061	0.376803	0.0970455	0.560549	2.08078	0.707829	0.733914	1.17775	dd_Smed_v6_20543_0_1	-1.37763	0.999406	NA	NA	NA
dd_Smed_v6_61253_0_1	13.39	0.947287	2.09587	4.04974	12.7992	19.3797	8.11002	18.3481	5.12072	14.6593	-1.51424	0.0446139	0.999406	dd_Smed_v6_61253_0_1	dd_Smed_v6_61253_0_1	1	1716	+	1716	protein_coding	- && sp|Q8BWY9|CIP2A_MOUSE Protein CIP2A OS=Mus musculus OX=10090 GN=Cip2a PE=1 SV=3 && -	-	14	1	2	4	15	20	7	19	0.329934	0.0246481	0.0507849	0.0977803	0.314103	0.463018	0.192032	0.450395	dd_Smed_v6_61253_0_1	-1.51424	0.999406	KIAA1524	NA	NA
dd_Smed_v6_5566_0_1	2632.09	2552.94	3215.06	3209.42	1917.32	2187	2667.04	2183.43	2902.38	2238.7	0.374767	0.0447296	0.999406	dd_Smed_v6_5566_0_1	dd_Smed_v6_5566_0_1	1	3798	+	3798	protein_coding	- && sp|Q704U0|XPO7A_XENLA Exportin-7-A OS=Xenopus laevis OX=8355 GN=xpo7-a PE=1 SV=1 && -	-	2752	2695	3068	3170	2247	2257	2302	2261	29.3028	30.0127	35.1983	35.0117	21.2592	23.6081	28.5328	24.216	dd_Smed_v6_5566_0_1	0.374767	0.999406	exportin 7	NA	NA
dd_Smed_v6_17875_0_1	15.3029	8.52558	10.4793	5.06217	31.5714	16.4727	13.9029	17.3824	9.84249	19.8324	-1.01821	0.044743	0.999406	dd_Smed_v6_17875_0_1	dd_Smed_v6_17875_0_1	1	679	+	679	protein_coding	- && - && -	-	16	9	10	5	37	17	12	18	0.952941	0.560627	0.641729	0.308894	1.95808	0.994636	0.831965	1.07835	dd_Smed_v6_17875_0_1	-1.01821	0.999406	NA	NA	NA
dd_Smed_v6_3042_0_1	2001.8	2124.77	2179.7	2282.03	1558.94	1758.71	2020.55	1471.71	2147.07	1702.48	0.335063	0.0449052	0.999406	dd_Smed_v6_3042_0_1	dd_Smed_v6_3042_0_1	1	1790	+	1790	protein_coding	- && sp|Q4R6K2|ZNT1_MACFA Zinc transporter 1 OS=Macaca fascicularis OX=9541 GN=SLC30A1 PE=2 SV=1 && PF01545:Cation efflux family	-	2093	2243	2080	2254	1827	1815	1744	1524	47.2859	53.0002	50.6328	52.8214	36.6762	40.2818	45.8656	34.6329	dd_Smed_v6_3042_0_1	0.335063	0.999406	NCBI: slc30a-7 (slc30a-7) mRNA - complete cds&EST: AY066182.1	NA	NA
dd_Smed_v6_16600_0_1	43.0393	55.8899	51.3488	69.8579	25.5984	31.0075	46.343	39.5934	55.034	35.6356	0.635254	0.0449206	0.999406	dd_Smed_v6_16600_0_1	dd_Smed_v6_16600_0_1	1	766	+	766	protein_coding	- && - && -	-	45	59	49	69	30	32	40	41	2.37574	3.2578	2.78733	3.77858	1.40731	1.65961	2.45824	2.17727	dd_Smed_v6_16600_0_1	0.635254	0.999406	NA	NA	NA
dd_Smed_v6_39015_0_1	4.78214	2.84186	0	7.08704	13.6525	11.6278	5.79287	9.65692	3.67776	10.1825	-1.47303	0.0450953	0.999406	dd_Smed_v6_39015_0_1	dd_Smed_v6_39015_0_1	1	1271	+	1271	protein_coding	- && - && -	-	5	3	0	7	16	12	5	10	0.159089	0.0998337	0	0.231026	0.452348	0.375077	0.18519	0.320046	dd_Smed_v6_39015_0_1	-1.47303	0.999406	fibropellin-1-like	Slit1	dd_39015 (NOTCH2)
dd_Smed_v6_7211_0_1	1578.11	739.831	1190.45	991.173	1786.77	1445.73	1537.43	1810.67	1124.89	1645.15	-0.54851	0.0451203	0.999406	dd_Smed_v6_7211_0_1	dd_Smed_v6_7211_0_1	1	3714	+	3714	protein_coding	- && sp|P43125|RDGB_DROME Protein retinal degeneration B OS=Drosophila melanogaster OX=7227 GN=rdgB PE=1 SV=2 && PF02121:Phosphatidylinositol transfer protein|PF02862:DDHD domain	-	1650	781	1136	979	2094	1492	1327	1875	17.9663	8.89427	13.3278	11.0573	20.2597	15.9592	16.8199	20.536	dd_Smed_v6_7211_0_1	-0.54851	0.999406	retinal degeneration B	NA	Smed_03496
dd_Smed_v6_686_0_1	6574.49	8553.06	9379.01	9155.44	5711	6521.27	7574.76	5640.6	8415.5	6361.91	0.403643	0.0451225	0.999406	dd_Smed_v6_686_0_1	dd_Smed_v6_686_0_1	1	1170	+	1170	protein_coding	- && sp|P24367|PPIB_CHICK Peptidyl-prolyl cis-trans isomerase B OS=Gallus gallus OX=9031 GN=PPIB PE=2 SV=1 && PF00160:Cyclophilin type peptidyl-prolyl cis-trans isomerase/CLD	-	6874	9029	8950	9043	6693	6730	6538	5841	237.596	326.404	333.318	324.217	205.558	228.515	263.059	203.076	dd_Smed_v6_686_0_1	0.403643	0.999406	CG2852 gene product from transcript CG2852-RD	NA	NA
dd_Smed_v6_32874_0_1	6.695	2.84186	6.28761	1.01243	14.5058	5.81391	16.22	7.72553	4.20923	11.0663	-1.39125	0.0452452	0.999406	dd_Smed_v6_32874_0_1	dd_Smed_v6_32874_0_1	1	632	+	632	protein_coding	- && - && -	-	7	3	6	1	17	6	14	8	0.447916	0.200773	0.413672	0.066373	0.966564	0.377154	1.04281	0.514909	dd_Smed_v6_32874_0_1	-1.39125	0.999406	NA	NA	NA
dd_Smed_v6_16195_0_1	134.856	145.882	112.129	136.679	98.9805	98.8364	50.9773	106.226	132.387	88.7551	0.57263	0.0452852	0.999406	dd_Smed_v6_16195_0_1	dd_Smed_v6_16195_0_1	1	1122	+	1122	protein_coding	- && - && PF00168:C2 domain	-	141	154	107	135	116	102	44	110	5.08209	5.80536	4.1554	5.04719	3.71504	3.61154	1.84609	3.98802	dd_Smed_v6_16195_0_1	0.57263	0.999406	synaptotagmin XV	NA	NA
dd_Smed_v6_12850_0_1	145.377	230.191	222.162	254.121	139.938	130.813	184.213	142.922	212.963	149.472	0.512273	0.0453973	0.999406	dd_Smed_v6_12850_0_1	dd_Smed_v6_12850_0_1	1	1141	+	1141	protein_coding	- && sp|Q6DGZ0|GPT11_DANRE G patch domain-containing protein 11 OS=Danio rerio OX=7955 GN=gpatch11 PE=2 SV=1 && PF13821:Domain of unknown function (DUF4187)|PF01585:G-patch domain	-	152	243	212	251	164	135	159	148	5.38733	9.00787	8.09603	9.22777	5.16484	4.70038	6.56002	5.27635	dd_Smed_v6_12850_0_1	0.512273	0.999406	G patch domain containing 11	NA	NA
dd_Smed_v6_6975_0_1	362.486	521.955	640.288	602.398	304.621	331.393	490.077	328.335	531.782	363.606	0.549364	0.0454584	0.999406	dd_Smed_v6_6975_0_1	dd_Smed_v6_6975_0_1	1	837	+	837	protein_coding	- && sp|Q5ZKW5|AR2BP_CHICK ADP-ribosylation factor-like protein 2-binding protein OS=Gallus gallus OX=9031 GN=ARL2BP PE=2 SV=1 && PF11527:The ARF-like 2 binding protein BART	-	379	551	611	595	357	342	423	340	18.3117	27.8437	31.8081	29.8195	15.3264	16.2325	23.7908	16.5238	dd_Smed_v6_6975_0_1	0.549364	0.999406	ADP-ribosylation factor-like protein 2-binding protein-like	NA	NA
dd_Smed_v6_22430_0_1	12.4336	3.78915	7.33554	3.0373	11.0926	22.2866	13.9029	12.554	6.64889	14.959	-1.16574	0.0455403	0.999406	dd_Smed_v6_22430_0_1	dd_Smed_v6_22430_0_1	1	913	+	913	protein_coding	- && - && -	-	13	4	7	3	13	23	12	13	0.575822	0.185306	0.334079	0.137835	0.511648	1.00079	0.618734	0.579202	dd_Smed_v6_22430_0_1	-1.16574	0.999406	uncharacterized LOC103311997	NA	NA
dd_Smed_v6_61733_0_1	1.91286	0.947287	1.04793	0	5.97296	3.87594	1.15857	6.75984	0.97702	4.44183	-2.19152	0.0457124	0.999406	dd_Smed_v6_61733_0_1	dd_Smed_v6_61733_0_1	1	835	+	835	protein_coding	- && sp|Q9VP76|AC78C_DROME Adenylyl cyclase 78C OS=Drosophila melanogaster OX=7227 GN=Ac78C PE=1 SV=3 && PF00211:Adenylate and Guanylate cyclase catalytic domain	-	2	1	1	0	7	4	1	7	0.0968633	0.0506541	0.0521837	0	0.301238	0.190309	0.0563777	0.341011	dd_Smed_v6_61733_0_1	-2.19152	0.999406	adenylate cyclase type 9-like	NA	NA
dd_Smed_v6_79_0_1	11572.8	13400.3	4355.22	4712.88	13657.6	12176.3	14915.5	20586.6	8510.3	15334	-0.849433	0.0457172	0.999406	dd_Smed_v6_79_0_1	dd_Smed_v6_79_0_1	1	672	+	672	protein_coding	- && - && PF00059:Lectin C-type domain	-	12100	14146	4156	4655	16006	12566	12874	21318	728.168	890.36	269.481	290.576	855.879	742.87	901.858	1290.43	dd_Smed_v6_79_0_1	-0.849433	0.999406	NCBI: lectin-like protein mRNA - partial cds&EST: AY066075.1	Lectin-like protein	dd_33 (SFTPA1)
dd_Smed_v6_7824_0_1	390.223	132.62	251.504	212.611	151.884	121.123	163.359	168.996	246.74	151.34	0.70549	0.0458459	0.999406	dd_Smed_v6_7824_0_1	dd_Smed_v6_7824_0_1	1	1395	+	1395	protein_coding	- && sp|Q02446|SP4_HUMAN Transcription factor Sp4 OS=Homo sapiens OX=9606 GN=SP4 PE=1 SV=2 && PF00096:Zinc finger, C2H2 type	zf-C2H2	408	140	240	210	178	125	141	175	11.8277	4.24478	7.4965	6.31472	4.58505	3.55976	4.75816	5.10295	dd_Smed_v6_7824_0_1	0.70549	0.999406	NCBI: Sp5 mRNA - partial cds	Sp6-9	Sp6-9
dd_Smed_v6_11616_0_1	508.82	556.058	577.412	654.032	408.721	472.865	514.407	399.796	574.08	448.947	0.355527	0.0458822	0.999406	dd_Smed_v6_11616_0_1	dd_Smed_v6_11616_0_1	1	1355	+	1355	protein_coding	- && sp|Q5PQ27|S2542_XENLA Mitochondrial coenzyme A transporter SLC25A42 OS=Xenopus laevis OX=8355 GN=slc25a42 PE=2 SV=1 && PF00153:Mitochondrial carrier protein	-	532	587	551	646	479	488	444	414	15.8777	18.3231	17.7188	19.9987	12.7027	14.3076	15.4254	12.4285	dd_Smed_v6_11616_0_1	0.355527	0.999406	NCBI: slc25a-10 (slc25a-10) mRNA - complete cds	NA	NA
dd_Smed_v6_27515_0_1	4.78214	6.63101	6.28761	0	17.9189	8.72086	4.6343	21.2452	4.42519	13.1298	-1.57488	0.0459159	0.999406	dd_Smed_v6_27515_0_1	dd_Smed_v6_27515_0_1	1	603	+	603	protein_coding	- && - && -	-	5	7	6	0	21	9	4	22	0.335327	0.491001	0.433566	0	1.25141	0.592939	0.312274	1.4841	dd_Smed_v6_27515_0_1	-1.57488	0.999406	NA	NA	NA
dd_Smed_v6_31141_0_1	21.0414	30.3132	29.3422	28.3481	38.3976	37.7904	44.0258	42.4904	27.2612	40.6761	-0.575996	0.0460229	0.999406	dd_Smed_v6_31141_0_1	dd_Smed_v6_31141_0_1	1	1178	+	1178	protein_coding	- && - && -	-	22	32	28	28	45	39	38	44	0.755254	1.14896	1.0357	0.99706	1.37267	1.31524	1.51856	1.51937	dd_Smed_v6_31141_0_1	-0.575996	0.999406	NA	NA	NA
dd_Smed_v6_12112_0_1	46.865	29.3659	37.7256	71.8828	58.0231	77.5188	98.4788	70.4955	46.4598	76.129	-0.710159	0.0461161	0.999406	dd_Smed_v6_12112_0_1	dd_Smed_v6_12112_0_1	1	1641	+	1641	protein_coding	- && sp|P51876|GNAI_PLATR Guanine nucleotide-binding protein G(i) subunit alpha OS=Planorbella trivolvis OX=283763 PE=2 SV=2 && PF00503:G-protein alpha subunit	-	49	31	36	71	68	80	85	73	1.20754	0.799014	0.955907	1.81492	1.48901	1.93672	2.4384	1.80955	dd_Smed_v6_12112_0_1	-0.710159	0.999406	NCBI: G protein alpha subunit (Gpas) mRNA - partial cds	Gpas	NA
dd_Smed_v6_81332_0_1	2.86929	0	0	0	8.5328	5.81391	2.31715	1.93138	0.717321	4.64881	-2.67966	0.0461822	0.999406	dd_Smed_v6_81332_0_1	dd_Smed_v6_81332_0_1	1	754	+	754	protein_coding	- && sp|Q9FHN8|KN14E_ARATH Kinesin-like protein KIN-14E OS=Arabidopsis thaliana OX=3702 GN=KIN14E PE=1 SV=1 && PF16796:Microtubule binding	-	3	0	0	0	10	6	2	2	0.160904	0	0	0	0.476571	0.316129	0.124868	0.107899	dd_Smed_v6_81332_0_1	-2.67966	0.999406	kinesin-like calmodulin-binding protein homolog	NA	NA
dd_Smed_v6_29517_0_1	56.4293	6.63101	18.8628	10.1243	90.4477	40.6974	35.9158	59.8729	23.0119	56.7334	-1.3025	0.0463032	0.999406	dd_Smed_v6_29517_0_1	dd_Smed_v6_29517_0_1	1	4286	+	4286	protein_coding	- && - && PF12796:Ankyrin repeats (3 copies)	-	59	7	18	10	106	42	31	62	0.556693	0.0690792	0.182996	0.0978716	0.888694	0.389298	0.340489	0.588433	dd_Smed_v6_29517_0_1	-1.3025	0.999406	transient receptor potential cation channel, subfamily N, member 1	Transient receptor potential cation channel A -1	NA
dd_Smed_v6_1860_0_1	3537.83	2003.51	3158.47	2702.19	3941.3	3532.92	3827.93	4298.29	2850.5	3900.11	-0.452334	0.046373	0.999406	dd_Smed_v6_1860_0_1	dd_Smed_v6_1860_0_1	1	1669	+	1669	protein_coding	- && - && -	-	3699	2115	3014	2669	4619	3646	3304	4451	89.628	53.5988	78.688	67.0812	99.4467	86.7851	93.1917	108.482	dd_Smed_v6_1860_0_1	-0.452334	0.999406	NA	NA	NA
dd_Smed_v6_11061_0_1	371.094	611.947	841.491	685.418	319.98	388.563	550.323	360.203	627.488	404.767	0.633124	0.0464027	0.999406	dd_Smed_v6_11061_0_1	dd_Smed_v6_11061_0_1	1	1198	+	1198	protein_coding	- && sp|Q7T292|MFRN2_DANRE Mitoferrin-2 OS=Danio rerio OX=7955 GN=slc25a28 PE=2 SV=1 && PF00153:Mitochondrial carrier protein	-	388	646	803	677	375	401	475	373	13.0976	22.8075	29.2066	23.705	11.2479	13.2976	18.6651	12.6651	dd_Smed_v6_11061_0_1	0.633124	0.999406	NCBI: slc25a-2 (slc25a-2) mRNA - complete cds	NA	NA
dd_Smed_v6_62720_0_1	1.91286	4.73644	1.04793	3.0373	5.11968	7.75188	11.5857	5.79415	2.68363	7.56286	-1.46704	0.0464301	0.999406	dd_Smed_v6_62720_0_1	dd_Smed_v6_62720_0_1	1	523	+	523	protein_coding	- && - && -	-	2	5	1	3	6	8	10	6	0.154648	0.404361	0.0833144	0.240618	0.412238	0.607677	0.900103	0.466667	dd_Smed_v6_62720_0_1	-1.46704	0.999406	four and a half LIM domains protein 2	FHL-1	NA
dd_Smed_v6_73999_0_1	4.78214	3.78915	0	3.0373	0.85328	0	0	0	2.90215	0.21332	3.29282	0.0464704	1	dd_Smed_v6_73999_0_1	dd_Smed_v6_73999_0_1	1	652	+	652	protein_coding	- && - && -	-	5	4	0	3	1	0	0	0	0.310126	0.259486	0	0.193011	0.0551126	0	0	0	dd_Smed_v6_73999_0_1	3.29282	1	NA	NA	NA
dd_Smed_v6_5496_0_1	152.072	5.68372	23.0546	8.09947	725.288	9.68985	120.492	337.026	47.2275	298.124	-2.65804	0.0467745	0.999406	dd_Smed_v6_5496_0_1	dd_Smed_v6_5496_0_1	1	5220	+	5220	protein_coding	- && sp|Q9VEN1|FLNA_DROME Filamin-A OS=Drosophila melanogaster OX=7227 GN=cher PE=1 SV=2 && PF00307:Calponin homology (CH) domain|PF00630:Filamin/ABP280 repeat	-	159	6	22	8	850	10	104	349	1.23181	0.0486163	0.183643	0.0642877	5.85123	0.0761052	0.9379	2.71965	dd_Smed_v6_5496_0_1	-2.65804	0.999406	GF17864 gene product from transcript GF17864-RA	NA	NA
dd_Smed_v6_3259_0_1	462.911	363.758	359.442	427.247	307.181	290.695	366.109	224.04	403.34	297.007	0.442631	0.0468086	0.999406	dd_Smed_v6_3259_0_1	dd_Smed_v6_3259_0_1	1	1153	+	1153	protein_coding	- && - && -	-	484	384	343	422	360	300	316	232	16.9759	14.0865	12.9624	15.353	11.2195	10.3366	12.9018	8.18495	dd_Smed_v6_3259_0_1	0.442631	0.999406	NA	NA	NA
dd_Smed_v6_31140_0_1	27.7364	19.893	27.2463	23.286	40.1042	28.1006	40.5501	42.4904	24.5404	37.8113	-0.624359	0.0469526	0.999406	dd_Smed_v6_31140_0_1	dd_Smed_v6_31140_0_1	1	881	+	881	protein_coding	- && - && -	-	29	21	26	23	47	29	35	44	1.33118	1.0082	1.28594	1.09512	1.91699	1.3077	1.87019	2.03158	dd_Smed_v6_31140_0_1	-0.624359	0.999406	NA	NA	NA
dd_Smed_v6_11251_0_1	395.961	432.91	492.529	496.093	294.382	294.571	450.685	288.742	454.373	332.095	0.453808	0.0470658	0.999406	dd_Smed_v6_11251_0_1	dd_Smed_v6_11251_0_1	1	1164	+	1164	protein_coding	- && sp|O05389|YRBE_BACSU Uncharacterized oxidoreductase YrbE OS=Bacillus subtilis (strain 168) OX=224308 GN=yrbE PE=3 SV=2 && PF01408:Oxidoreductase family, NAD-binding Rossmann fold|PF02894:Oxidoreductase family, C-terminal alpha/beta domain	-	414	457	470	490	345	304	389	299	14.3835	16.606	17.5941	17.6584	10.6504	10.3754	15.7322	10.449	dd_Smed_v6_11251_0_1	0.453808	0.999406	uncharacterized LOC102675776	NA	NA
dd_Smed_v6_9725_0_1	720.191	902.765	782.807	818.047	634.84	670.537	683.559	659.567	805.952	662.126	0.283955	0.0471377	0.999406	dd_Smed_v6_9725_0_1	dd_Smed_v6_9725_0_1	1	2168	+	2168	protein_coding	- && sp|O93257|XRCC6_CHICK X-ray repair cross-complementing protein 5 OS=Gallus gallus OX=9031 GN=XRCC6 PE=2 SV=1 && PF03731:Ku70/Ku80 N-terminal alpha/beta domain|PF02735:Ku70/Ku80 beta-barrel domain	-	753	953	747	808	744	692	590	683	14.046	18.5924	15.0135	15.6337	12.3314	12.6804	12.8111	12.815	dd_Smed_v6_9725_0_1	0.283955	0.999406	NCBI: putative Ku70 mRNA - complete cds& KT375434.1	NA	NA
dd_Smed_v6_6639_0_1	902.869	1145.27	1018.59	1076.22	786.724	880.807	864.296	850.774	1035.74	845.65	0.292778	0.0473714	0.999406	dd_Smed_v6_6639_0_1	dd_Smed_v6_6639_0_1	1	1366	+	1366	protein_coding	- && sp|O57478|HEMH_XENLA Ferrochelatase, mitochondrial OS=Xenopus laevis OX=8355 GN=fech PE=1 SV=1 && PF00762:Ferrochelatase	-	944	1209	972	1063	922	909	746	881	27.9471	37.4349	31.0054	32.6431	24.2537	26.4361	25.7088	26.2351	dd_Smed_v6_6639_0_1	0.292778	0.999406	ferrochelatase	NA	NA
dd_Smed_v6_13343_0_1	178.852	125.989	114.225	110.355	232.945	174.417	144.822	217.281	132.355	192.366	-0.54054	0.0474392	0.999406	dd_Smed_v6_13343_0_1	dd_Smed_v6_13343_0_1	1	2001	+	2001	protein_coding	- && sp|P29673|APTE_DROME Protein apterous OS=Drosophila melanogaster OX=7227 GN=ap PE=2 SV=1 && PF00046:Homeodomain|PF00412:LIM domain	Homeobox	187	133	109	109	273	180	125	225	3.77929	2.81129	2.37356	2.28501	4.90246	3.57364	2.94074	4.57396	dd_Smed_v6_13343_0_1	-0.54054	0.999406	LIM homeobox 2	NA	NA
dd_Smed_v6_15612_0_1	170.244	179.985	159.286	186.288	221.853	194.766	264.155	217.281	173.951	224.514	-0.36616	0.0475085	0.999406	dd_Smed_v6_15612_0_1	dd_Smed_v6_15612_0_1	1	1598	+	1598	protein_coding	- && - && -	-	178	190	152	184	260	201	228	225	4.50463	5.02896	4.14466	4.83003	5.84649	4.99694	6.71664	5.72747	dd_Smed_v6_15612_0_1	-0.36616	0.999406	NA	NA	NA
dd_Smed_v6_928_0_1	5100.63	6730.48	6628.19	7397.85	4825.3	5395.31	5300.48	4791.76	6464.29	5078.21	0.348186	0.0476375	0.999406	dd_Smed_v6_928_0_1	dd_Smed_v6_928_0_1	1	1055	+	1055	protein_coding	- && sp|P23198|CBX3_MOUSE Chromobox protein homolog 3 OS=Mus musculus OX=10090 GN=Cbx3 PE=1 SV=2 && PF00385:Chromo (CHRromatin Organisation MOdifier) domain|PF01393:Chromo shadow domain	-	5333	7105	6325	7307	5655	5568	4575	4962	204.425	284.848	261.234	290.533	192.61	209.668	204.142	191.321	dd_Smed_v6_928_0_1	0.348186	0.999406	NCBI: heterochromatin protein 1-like protein 1 (HP1-1) mRNA - complete cds&EST: JX010491.1	Heterochromatin protein 1-1	NA
dd_Smed_v6_8509_0_1	87.035	99.4651	117.369	86.0569	112.633	143.41	170.31	118.78	97.4814	136.283	-0.480928	0.0476708	0.999406	dd_Smed_v6_8509_0_1	dd_Smed_v6_8509_0_1	1	945	+	945	protein_coding	- && - && -	-	91	105	112	85	132	148	147	123	3.89426	4.69958	5.16426	3.77308	5.01927	6.22178	7.32284	5.29457	dd_Smed_v6_8509_0_1	-0.480928	0.999406	NA	NA	NA
dd_Smed_v6_13191_0_1	221.891	207.456	257.792	234.885	168.096	123.061	217.812	159.339	230.506	167.077	0.466151	0.0476861	0.999406	dd_Smed_v6_13191_0_1	dd_Smed_v6_13191_0_1	1	1407	+	1407	protein_coding	- && - && -	-	232	219	246	232	197	127	188	165	6.66822	6.58342	7.61838	6.91676	5.03119	3.58587	6.2901	4.77032	dd_Smed_v6_13191_0_1	0.466151	0.999406	NA	NA	NA
dd_Smed_v6_650_0_1	3428.8	5532.16	5127.54	5394.25	3513.81	3949.58	3770	3324.88	4870.69	3639.57	0.420367	0.0477195	0.999406	dd_Smed_v6_650_0_1	dd_Smed_v6_650_0_1	1	958	+	958	protein_coding	- && sp|Q2VPM9|TPPP3_XENLA Tubulin polymerization-promoting protein family member 3 OS=Xenopus laevis OX=8355 GN=tppp3 PE=2 SV=1 && PF05517:p25-alpha	-	3585	5840	4893	5328	4118	4076	3254	3443	151.335	257.839	222.552	233.296	154.461	169.026	159.899	146.194	dd_Smed_v6_650_0_1	0.420367	0.999406	tubulin polymerization-promoting protein family member 3	NA	NA
dd_Smed_v6_2786_0_1	4869.18	4400.15	4946.25	4554.94	3612.79	3594.93	4506.85	3411.79	4692.63	3781.59	0.311558	0.047772	0.999406	dd_Smed_v6_2786_0_1	dd_Smed_v6_2786_0_1	1	1305	+	1305	protein_coding	- && sp|P80035|LIPG_CANLF Gastric triacylglycerol lipase OS=Canis lupus familiaris OX=9615 GN=LIPF PE=1 SV=2 && PF04083:Partial alpha/beta-hydrolase lipase region	-	5091	4645	4720	4499	4234	3710	3890	3533	157.764	150.549	157.599	144.615	116.584	112.94	140.324	110.126	dd_Smed_v6_2786_0_1	0.311558	0.999406	lipase A, lysosomal acid, cholesterol esterase	NA	NA
dd_Smed_v6_5477_0_1	636.981	1090.33	1078.32	1151.14	645.933	777.126	705.572	713.646	989.193	710.569	0.477252	0.0479111	0.999406	dd_Smed_v6_5477_0_1	dd_Smed_v6_5477_0_1	1	1032	+	1032	protein_coding	- && - && PF08445:FR47-like protein	-	666	1151	1029	1137	757	802	609	739	26.0982	47.1734	43.4468	46.2157	26.3581	30.873	27.7799	29.1288	dd_Smed_v6_5477_0_1	0.477252	0.999406	GE13183 gene product from transcript GE13183-RA	NA	NA
dd_Smed_v6_6139_0_1	542.295	535.217	496.721	556.839	461.625	468.989	355.682	412.35	532.768	424.661	0.325987	0.0479254	0.999406	dd_Smed_v6_6139_0_1	dd_Smed_v6_6139_0_1	1	1118	+	1118	protein_coding	- && sp|O70524|ZN330_CRIGR Zinc finger protein 330 OS=Cricetulus griseus OX=10029 GN=ZNF330 PE=2 SV=1 && PF06524:NOA36 protein	-	567	565	474	550	541	484	307	427	20.5096	21.3751	18.4739	20.6362	17.3882	17.1984	12.9268	15.5361	dd_Smed_v6_6139_0_1	0.325987	0.999406	zinc finger protein 330	NA	NA
dd_Smed_v6_59890_0_1	4.78214	0.947287	5.23967	6.0746	0.85328	0.968985	1.15857	0.965692	4.26093	0.986633	2.11609	0.0479325	0.999406	dd_Smed_v6_59890_0_1	dd_Smed_v6_59890_0_1	1	537	+	537	protein_coding	- && sp|G5ECB2|GABR2_CAEEL Gamma-aminobutyric acid type B receptor subunit 2 OS=Caenorhabditis elegans OX=6239 GN=gbb-2 PE=1 SV=1 && PF00003:7 transmembrane sweet-taste receptor of 3 GCPR	-	5	1	5	6	1	1	1	1	0.37654	0.0787639	0.405712	0.46869	0.0669151	0.0739794	0.0876636	0.0757501	dd_Smed_v6_59890_0_1	2.11609	0.999406	metabotropic GABA-B receptor subtype 2	NA	NA
dd_Smed_v6_12598_0_1	370.138	398.808	387.736	398.899	281.582	281.006	373.061	294.536	388.895	307.546	0.340575	0.0479811	0.999406	dd_Smed_v6_12598_0_1	dd_Smed_v6_12598_0_1	1	1714	+	1714	protein_coding	- && - && -	-	387	421	370	394	330	290	322	305	9.13095	10.389	9.40617	9.6426	6.91834	6.72159	8.8438	7.23846	dd_Smed_v6_12598_0_1	0.340575	0.999406	leucine rich repeat and Ig domain containing 2	NA	NA
dd_Smed_v6_30438_0_1	3.82571	12.3147	3.1438	13.1616	31.5714	29.0695	10.4272	9.65692	8.11147	20.1812	-1.31955	0.0480195	0.999406	dd_Smed_v6_30438_0_1	dd_Smed_v6_30438_0_1	1	904	+	904	protein_coding	- && - && -	-	4	13	3	13	37	30	9	10	0.17894	0.608242	0.144602	0.603231	1.47073	1.31837	0.468671	0.449975	dd_Smed_v6_30438_0_1	-1.31955	0.999406	NA	NA	NA
dd_Smed_v6_21429_0_1	12.4336	5.68372	16.767	6.0746	26.4517	14.5348	30.1229	13.5197	10.2397	21.1573	-1.04823	0.0482651	0.999406	dd_Smed_v6_21429_0_1	dd_Smed_v6_21429_0_1	1	459	+	459	protein_coding	- && - && -	-	13	6	16	6	31	15	26	14	1.14537	0.552891	1.5189	0.548337	2.42688	1.29827	2.66658	1.24072	dd_Smed_v6_21429_0_1	-1.04823	0.999406	NA	NA	NA
dd_Smed_v6_35847_0_1	2.86929	3.78915	2.09587	3.0373	9.38608	9.68985	3.47572	7.72553	2.9479	7.5693	-1.37105	0.0484104	0.999406	dd_Smed_v6_35847_0_1	dd_Smed_v6_35847_0_1	1	544	+	544	protein_coding	- && - && -	-	3	4	2	3	11	10	3	8	0.223017	0.311001	0.160196	0.23133	0.726595	0.730274	0.259607	0.598203	dd_Smed_v6_35847_0_1	-1.37105	0.999406	NA	NA	NA
dd_Smed_v6_13461_0_1	288.841	89.045	149.855	130.604	325.1	192.828	295.436	317.713	164.586	282.769	-0.780637	0.0484663	0.999406	dd_Smed_v6_13461_0_1	dd_Smed_v6_13461_0_1	1	2928	+	2928	protein_coding	- && - && -	-	302	94	143	129	381	199	255	329	4.17111	1.35787	2.12807	1.84811	4.67576	2.70002	4.0998	4.57069	dd_Smed_v6_13461_0_1	-0.780637	0.999406	NA	NA	NA
dd_Smed_v6_2461_0_1	1551.33	1985.51	2245.72	2316.45	1198.86	1462.2	1916.28	1210.98	2024.75	1447.08	0.484897	0.048501	0.999406	dd_Smed_v6_2461_0_1	dd_Smed_v6_2461_0_1	1	1941	+	1941	protein_coding	- && sp|Q7SXW4|EMC3_DANRE ER membrane protein complex subunit 3 OS=Danio rerio OX=7955 GN=emc3 PE=2 SV=1 && PF01956:Integral membrane protein EMC3/TMCO1-like	-	1622	2096	2143	2288	1405	1509	1654	1254	33.7941	45.6738	48.1081	49.4469	26.0105	30.8851	40.1147	26.2802	dd_Smed_v6_2461_0_1	0.484897	0.999406	NCBI: clone Smed_00097_V2 transmembrane protein 111 like-1 mRNA - complete cds& JX010555.1	Transmembrane 111 like-1	NA
dd_Smed_v6_10437_0_1	467.694	585.423	691.637	609.485	665.559	813.947	1140.04	706.886	588.56	831.607	-0.498227	0.0486172	0.999406	dd_Smed_v6_10437_0_1	dd_Smed_v6_10437_0_1	1	1668	+	1668	protein_coding	- && sp|P23811|SCTR_RAT Secretin receptor OS=Rattus norvegicus OX=10116 GN=Sctr PE=1 SV=1 && PF00002:7 transmembrane receptor (Secretin family)|PF02793:Hormone receptor domain	-	489	618	660	602	780	840	984	732	11.8557	15.6709	17.2413	15.1394	16.8034	20.0064	27.7711	17.8514	dd_Smed_v6_10437_0_1	-0.498227	0.999406	secretin receptor	NA	NA
dd_Smed_v6_11653_0_1	652.284	221.665	337.435	339.165	731.261	555.228	517.883	727.166	387.637	632.884	-0.707367	0.0486309	0.999406	dd_Smed_v6_11653_0_1	dd_Smed_v6_11653_0_1	1	2831	+	2831	protein_coding	- && - && PF00093:von Willebrand factor type C domain|PF07645:Calcium-binding EGF domain	-	682	234	322	335	857	573	447	753	9.74227	3.49605	4.95607	4.96379	10.8778	8.04081	7.43295	10.8196	dd_Smed_v6_11653_0_1	-0.707367	0.999406	protein kinase C-binding protein NELL1-like	NA	nell2
dd_Smed_v6_404_0_1	66.95	95.676	73.3554	70.8704	91.301	107.557	121.65	102.363	76.7129	105.718	-0.458758	0.0487777	0.999406	dd_Smed_v6_404_0_1	dd_Smed_v6_404_0_1	1	714	+	714	protein_coding	- && - && -	-	70	101	70	70	107	111	105	106	3.96475	5.98307	4.2719	4.11252	5.38498	6.17603	6.92285	6.039	dd_Smed_v6_404_0_1	-0.458758	0.999406	NA	NA	NA
dd_Smed_v6_10655_0_1	910.52	774.881	826.82	986.111	1117.8	1805.22	919.908	1154	874.583	1249.23	-0.514559	0.0488146	0.999406	dd_Smed_v6_10655_0_1	dd_Smed_v6_10655_0_1	1	1500	+	1500	protein_coding	- && - && -	-	952	818	789	974	1310	1863	794	1195	25.6662	23.0655	22.9196	27.2381	31.3819	49.3408	24.9186	32.4066	dd_Smed_v6_10655_0_1	-0.514559	0.999406	disulfide-isomerase precursor	NA	NA
dd_Smed_v6_13567_0_1	189.373	220.718	242.073	284.494	168.096	167.634	165.676	201.83	234.164	175.809	0.412643	0.0489521	0.999406	dd_Smed_v6_13567_0_1	dd_Smed_v6_13567_0_1	1	839	+	839	protein_coding	- && - && -	-	198	233	231	281	197	173	143	209	9.54375	11.7461	11.997	14.0492	8.43729	8.1916	8.02357	10.1331	dd_Smed_v6_13567_0_1	0.412643	0.999406	NA	NA	NA
dd_Smed_v6_6364_0_1	609.245	695.309	1072.04	1122.79	507.702	446.702	813.319	508.919	874.845	569.161	0.620647	0.0489603	0.999406	dd_Smed_v6_6364_0_1	dd_Smed_v6_6364_0_1	1	1165	+	1165	protein_coding	- && sp|Q60HH9|HEM2_MACFA Delta-aminolevulinic acid dehydratase OS=Macaca fascicularis OX=9541 GN=ALAD PE=2 SV=2 && PF00490:Delta-aminolevulinic acid dehydratase	-	637	734	1023	1109	595	461	702	527	22.1121	26.6484	38.2623	39.9314	18.3523	15.7203	28.3664	18.401	dd_Smed_v6_6364_0_1	0.620647	0.999406	aminolevulinate dehydratase	NA	NA
dd_Smed_v6_26671_0_1	43.0393	31.2605	25.1504	13.1616	65.7026	67.8289	26.6472	49.2503	28.153	52.3572	-0.89695	0.049289	0.999406	dd_Smed_v6_26671_0_1	dd_Smed_v6_26671_0_1	1	1016	+	1016	protein_coding	- && - && -	-	45	33	24	13	77	70	23	51	1.79116	1.37379	1.02929	0.536733	2.7233	2.73709	1.06568	2.0419	dd_Smed_v6_26671_0_1	-0.89695	0.999406	NA	NA	NA
dd_Smed_v6_48558_0_1	2.86929	4.73644	2.09587	2.02487	9.38608	4.84492	12.7443	4.82846	2.93161	7.95094	-1.41937	0.0493343	0.999406	dd_Smed_v6_48558_0_1	dd_Smed_v6_48558_0_1	1	754	+	754	protein_coding	- && - && -	-	3	5	2	2	11	5	11	5	0.160904	0.280479	0.115579	0.111267	0.524228	0.263441	0.686776	0.269747	dd_Smed_v6_48558_0_1	-1.41937	0.999406	uncharacterized LOC101851754	NA	NA
dd_Smed_v6_11746_0_1	433.262	597.738	562.741	579.112	388.242	429.26	480.808	378.551	543.213	419.216	0.374604	0.0494609	0.999406	dd_Smed_v6_11746_0_1	dd_Smed_v6_11746_0_1	1	1218	+	1218	protein_coding	- && sp|Q0VC91|SOCS4_BOVIN Suppressor of cytokine signaling 4 OS=Bos taurus OX=9913 GN=SOCS4 PE=2 SV=1 && PF00017:SH2 domain	-	453	631	537	572	455	443	415	392	15.0407	21.9121	19.2109	19.6996	13.4234	14.4491	16.0396	13.0917	dd_Smed_v6_11746_0_1	0.374604	0.999406	Suppressor of cytokine signaling at 36E	NA	NA
dd_Smed_v6_12847_0_1	243.889	346.707	369.921	383.712	191.135	242.246	291.961	244.32	336.057	242.415	0.472565	0.0498559	0.999406	dd_Smed_v6_12847_0_1	dd_Smed_v6_12847_0_1	1	1263	+	1263	protein_coding	- && sp|Q9DAM5|TPC_MOUSE Mitochondrial thiamine pyrophosphate carrier OS=Mus musculus OX=10090 GN=Slc25a19 PE=1 SV=1 && PF00153:Mitochondrial carrier protein	-	255	366	353	379	224	250	252	253	8.16493	12.2569	12.1785	12.5876	6.37299	7.8636	9.39271	8.14844	dd_Smed_v6_12847_0_1	0.472565	0.999406	NCBI: slc25a-16 (slc25a-16) mRNA - complete cds	NA	NA
dd_Smed_v6_25554_0_1	0	0.947287	0	0	3.41312	2.90695	0	4.82846	0.236822	2.78713	-3.22959	0.0499224	1	dd_Smed_v6_25554_0_1	dd_Smed_v6_25554_0_1	1	354	+	354	protein_coding	- && - && -	-	0	1	0	0	4	3	0	5	0	0.119481	0	0	0.406027	0.336669	0	0.574545	dd_Smed_v6_25554_0_1	-3.22959	1	NA	gli-2	NA

## Sheet: ctrl18h_vs_ctrl0h
gene_id	CTRL9.ctrl18h.rep1	CTRL10.ctrl18h.rep2	CTRL11.ctrl18h.rep3	CTRL12.ctrl18h.rep4	CTRL1.ctrl0h.rep1	CTRL2.ctrl0h.rep2	CTRL3.ctrl0h.rep3	CTRL4.ctrl0h.rep4	ave(ctrl_18h)	ave(ctrl_0h)	log2FoldChange	pvalue	padj	gene_name	gene_chr	gene_start	gene_end	gene_strand	gene_length	gene_biotype	gene_description	Family	CTRL9_count	CTRL10_count	CTRL11_count	CTRL12_count	CTRL1_count	CTRL2_count	CTRL3_count	CTRL4_count	CTRL9_fpkm	CTRL10_fpkm	CTRL11_fpkm	CTRL12_fpkm	CTRL1_fpkm	CTRL2_fpkm	CTRL3_fpkm	CTRL4_fpkm	gene_id	log2FC	padj	anno.1	anno.2	anno.3
dd_Smed_v6_9273_0_1	1286.65	2399.67	1353.31	1386.36	147.308	120.742	182.675	172.46	1606.5	155.796	3.36588	3.05412e-29	5.97507e-25	dd_Smed_v6_9273_0_1	dd_Smed_v6_9273_0_1	1	1670	+	1670	protein_coding	- && - && -	zf-C2H2	1430	1406	1534	1420	183	131	173	189	33.4234	61.8626	35.9676	36.3805	3.93761	3.1163	4.87667	4.60365	dd_Smed_v6_9273_0_1	3.36588	5.97507e-25	NCBI: clone SMED_20251_V2 early growth response-2 mRNA - partial cds	Early growth response-2	Early growth response-2
dd_Smed_v6_16222_0_1	379.696	1474.62	381.996	279.225	8.85458	15.6688	22.1745	16.4248	628.884	15.7807	5.32106	1.48137e-18	1.44908e-14	dd_Smed_v6_16222_0_1	dd_Smed_v6_16222_0_1	1	962	+	962	protein_coding	- && sp|Q9W349|LOZEN_DROME Protein lozenge OS=Drosophila melanogaster OX=7227 GN=lz PE=2 SV=2 && PF00853:Runt domain	Runt	422	864	433	286	11	17	21	18	17.1225	65.993	17.6244	12.72	0.410881	0.702035	1.02763	0.761123	dd_Smed_v6_16222_0_1	5.32106	1.44908e-14	NCBI: runt-like 1 protein mRNA - complete cds&EST: JX010478.1	Runt-1	runt-1
dd_Smed_v6_28398_0_1	56.6844	54.6156	62.6367	49.7918	2.41489	0.921695	2.11185	0.912489	55.9321	1.59023	5.12968	1.59118e-16	1.03766e-12	dd_Smed_v6_28398_0_1	dd_Smed_v6_28398_0_1	1	1245	+	1245	protein_coding	- && sp|P34889|WNT2_CAEEL Protein Wnt-2 OS=Caenorhabditis elegans OX=6239 GN=cwn-2 PE=1 SV=2 && PF00110:wnt family	-	63	32	71	51	3	1	2	1	1.97516	1.8886	2.23301	1.75266	0.0865866	0.0319092	0.0756231	0.0326729	dd_Smed_v6_28398_0_1	5.12968	1.03766e-12	NCBI: wntP-1 (wntP-1) mRNA - complete cds	wntP-1	wntP-1
dd_Smed_v6_24180_0_1	136.762	128.005	213.494	179.641	24.9538	11.0603	28.51	30.1121	164.476	23.6591	2.80245	4.62687e-14	2.263e-10	dd_Smed_v6_24180_0_1	dd_Smed_v6_24180_0_1	1	1974	+	1974	protein_coding	- && sp|F8U830|NOTUM_SCHMD Palmitoleoyl-protein carboxylesterase NOTUM OS=Schmidtea mediterranea OX=79327 GN=notum PE=2 SV=1 && PF03283:Pectinacetylesterase	-	152	75	242	184	31	12	27	33	3.00557	2.79173	4.80032	3.98811	0.564304	0.241501	0.643888	0.680024	dd_Smed_v6_24180_0_1	2.80245	2.263e-10	NCBI: notum mRNA - complete cds	Notum	Notum
dd_Smed_v6_4619_0_1	1237.16	1542.89	1225.39	1369.76	491.027	583.433	628.277	565.743	1343.8	567.12	1.2441	6.68221e-13	2.61462e-09	dd_Smed_v6_4619_0_1	dd_Smed_v6_4619_0_1	1	1486	+	1486	protein_coding	- && sp|Q0IID7|DUS10_BOVIN Dual specificity protein phosphatase 10 OS=Bos taurus OX=9913 GN=DUSP10 PE=2 SV=1 && PF00782:Dual specificity phosphatase, catalytic domain	-	1375	904	1389	1403	610	633	595	620	36.1173	44.7001	36.6004	40.3957	14.7506	16.9227	18.8492	16.9719	dd_Smed_v6_4619_0_1	1.2441	2.61462e-09	dual specificity phosphatase 10	NA	NA
dd_Smed_v6_9546_0_1	554.248	535.915	637.836	545.757	238.269	272.822	272.429	235.422	568.439	254.735	1.16026	8.94548e-13	2.91682e-09	dd_Smed_v6_9546_0_1	dd_Smed_v6_9546_0_1	1	1592	+	1592	protein_coding	- && sp|Q5FWK6|WLSB_XENLA Protein wntless homolog B OS=Xenopus laevis OX=8355 GN=wls-b PE=2 SV=1 && PF06664:Wnt-binding factor required for Wnt secretion	-	616	314	723	559	296	296	258	258	15.1032	14.4926	17.7827	15.0233	6.68109	7.38641	7.62905	6.59225	dd_Smed_v6_9546_0_1	1.16026	2.91682e-09	NCBI: Evi/Wls mRNA - complete cds	Evi/Wls	Smed-wntless
dd_Smed_v6_11254_0_1	475.07	735.604	325.534	452.032	119.134	125.35	123.544	125.011	497.06	123.26	2.00843	1.12168e-11	3.13494e-08	dd_Smed_v6_11254_0_1	dd_Smed_v6_11254_0_1	1	1565	+	1565	protein_coding	- && sp|O01393|UNC9_CAEEL Innexin unc-9 OS=Caenorhabditis elegans OX=6239 GN=unc-9 PE=1 SV=1 && PF00876:Innexin	-	528	431	369	463	148	136	117	137	13.1689	20.2359	9.23239	12.6579	3.39818	3.45231	3.51937	3.56093	dd_Smed_v6_11254_0_1	2.00843	3.13494e-08	NCBI: clone Smed_09630_V2 innexin-1 mRNA - complete cds	Innexin-1	Innexin-1
dd_Smed_v6_22061_0_1	239.334	238.943	222.316	310.467	70.0317	102.308	83.4183	65.6992	252.765	80.3643	1.65533	2.70216e-11	6.60814e-08	dd_Smed_v6_22061_0_1	dd_Smed_v6_22061_0_1	1	1509	+	1509	protein_coding	- && sp|K8FE10|SYT2_CAEEL Synaptotagmin 2 OS=Caenorhabditis elegans OX=6239 GN=snt-2 PE=1 SV=1 && PF00168:C2 domain	-	266	140	252	318	87	111	79	72	6.88055	6.81708	6.53903	9.01642	2.07171	2.92226	2.46452	1.94089	dd_Smed_v6_22061_0_1	1.65533	6.60814e-08	synaptotagmin, putative	NA	NA
dd_Smed_v6_11629_0_1	209.642	208.222	229.374	209.907	87.7408	83.8742	106.649	84.8615	214.286	90.7813	1.24334	3.99614e-11	8.68673e-08	dd_Smed_v6_11629_0_1	dd_Smed_v6_11629_0_1	1	643	+	643	protein_coding	- && sp|B4J2W3|WLS_DROGR Protein wntless OS=Drosophila grimshawi OX=7222 GN=wls PE=3 SV=2 && -	-	233	122	260	215	109	91	101	93	14.1441	13.9415	15.833	14.3062	6.09136	5.62232	7.39442	5.88341	dd_Smed_v6_11629_0_1	1.24334	8.68673e-08	protein wntless	Evi/Wls	Evi/Wls
dd_Smed_v6_5999_0_1	1337.03	896.037	1121.29	1436.15	419.385	507.854	343.176	414.27	1197.63	421.171	1.50835	3.86664e-10	7.5647e-07	dd_Smed_v6_5999_0_1	dd_Smed_v6_5999_0_1	1	1547	+	1547	protein_coding	- && sp|Q0II73|CBPO_BOVIN Carboxypeptidase O OS=Bos taurus OX=9913 GN=CPO PE=2 SV=1 && PF00246:Zinc carboxypeptidase	-	1486	525	1271	1471	521	551	325	454	37.4938	24.9361	32.1705	40.6835	12.1017	14.1497	9.88978	11.9378	dd_Smed_v6_5999_0_1	1.50835	7.5647e-07	zinc carboxypeptidase	NA	NA
dd_Smed_v6_14068_0_1	272.625	791.926	247.018	250.912	57.9573	50.6932	71.8031	34.6746	390.62	53.782	2.85824	3.0018e-09	5.33883e-06	dd_Smed_v6_14068_0_1	dd_Smed_v6_14068_0_1	1	1141	+	1141	protein_coding	- && - && PF05806:Noggin	-	303	464	280	257	72	55	68	38	10.3654	29.8808	9.60892	9.63705	2.26749	1.91497	2.80554	1.35474	dd_Smed_v6_14068_0_1	2.85824	5.33883e-06	NCBI: noggin-like protein 1 mRNA - complete cds	Noggin-like protein 1	Noggin-like protein 1
dd_Smed_v6_2497_0_1	2698.36	3790.66	2601.63	2818.61	1382.92	1465.49	1301.96	1373.3	2977.31	1380.92	1.10757	6.80615e-09	1.10963e-05	dd_Smed_v6_2497_0_1	dd_Smed_v6_2497_0_1	1	3423	+	3423	protein_coding	- && sp|O95433|AHSA1_HUMAN Activator of 90 kDa heat shock protein ATPase homolog 1 OS=Homo sapiens OX=9606 GN=AHSA1 PE=1 SV=1 && PF08327:Activator of Hsp90 ATPase homolog 1-like protein|PF09229:Activator of Hsp90 ATPase, N-terminal	-	2999	2221	2949	2887	1718	1590	1233	1505	34.198	47.6761	33.7342	36.0858	18.0349	18.4533	16.957	17.8849	dd_Smed_v6_2497_0_1	1.10757	1.10963e-05	piggyBac transposable element-derived protein 2-like	NA	NA
dd_Smed_v6_22968_0_1	25.1931	64.856	45.8748	44.9103	8.85458	6.45186	7.39149	3.64995	45.2085	6.58697	2.75792	9.31587e-09	1.40197e-05	dd_Smed_v6_22968_0_1	dd_Smed_v6_22968_0_1	1	1148	+	1148	protein_coding	- && - && -	-	28	38	52	46	11	7	7	4	0.952022	2.43221	1.77363	1.7144	0.34431	0.242237	0.287045	0.141734	dd_Smed_v6_22968_0_1	2.75792	1.40197e-05	NA	NA	NA
dd_Smed_v6_11501_0_1	325.711	465.939	377.585	338.78	173.872	152.08	149.942	186.148	377.004	165.51	1.18252	1.76602e-08	2.45433e-05	dd_Smed_v6_11501_0_1	dd_Smed_v6_11501_0_1	1	1570	+	1570	protein_coding	- && sp|Q03412|UNC7_CAEEL Innexin unc-7 OS=Caenorhabditis elegans OX=6239 GN=unc-7 PE=1 SV=1 && PF00876:Innexin	-	362	273	428	347	216	165	142	204	8.99994	12.7768	10.6745	9.45641	4.94371	4.17512	4.25777	5.28552	dd_Smed_v6_11501_0_1	1.18252	2.45433e-05	NCBI: INX-13 mRNA - complete cds	INX-13	INX-13
dd_Smed_v6_4939_0_1	510.16	6029.9	311.419	774.214	62.787	61.7535	120.376	31.0246	1906.42	68.9852	4.78881	3.2111e-08	3.92638e-05	dd_Smed_v6_4939_0_1	dd_Smed_v6_4939_0_1	1	437	+	437	protein_coding	- && - && -	-	567	3533	353	793	78	67	114	34	50.6445	594.048	31.6297	77.6405	6.41375	6.09085	12.2805	3.16486	dd_Smed_v6_4939_0_1	4.78881	3.92638e-05	NA	NA	NA
dd_Smed_v6_5406_0_1	1206.57	2191.45	1066.59	1001.69	334.059	378.816	501.566	323.933	1366.58	384.594	1.8285	5.42519e-08	6.24343e-05	dd_Smed_v6_5406_0_1	dd_Smed_v6_5406_0_1	1	938	+	938	protein_coding	- && - && PF00011:Hsp20/alpha crystallin family	-	1341	1284	1209	1026	415	411	475	355	55.8029	100.582	50.4691	46.7995	15.8981	17.407	23.8388	15.3951	dd_Smed_v6_5406_0_1	1.8285	6.24343e-05	small heat shock protein p36-like	NA	NA
dd_Smed_v6_996_0_1	19729.8	16261.8	20139.9	21358.7	9633.78	10129.4	6728.37	9926.05	19372.6	9104.41	1.08939	3.19038e-07	0.000346759	dd_Smed_v6_996_0_1	dd_Smed_v6_996_0_1	1	2094	+	2094	protein_coding	- && sp|Q24524|SING_DROME Protein singed OS=Drosophila melanogaster OX=7227 GN=sn PE=1 SV=1 && PF06268:Fascin domain	-	21928	9528	22829	21877	11968	10990	6372	10878	408.746	334.337	426.886	447	205.373	208.5	143.249	211.315	dd_Smed_v6_996_0_1	1.08939	0.000346759	singed	Fascin-1	Fascin-1
dd_Smed_v6_1921_0_1	7279	6815	6682.72	7412.15	3289.07	3804.76	2030.55	3101.55	7047.22	3056.48	1.20509	5.35044e-07	0.000550926	dd_Smed_v6_1921_0_1	dd_Smed_v6_1921_0_1	1	1411	+	1411	protein_coding	- && sp|Q02790|FKBP4_HUMAN Peptidyl-prolyl cis-trans isomerase FKBP4 OS=Homo sapiens OX=9606 GN=FKBP4 PE=1 SV=3 && PF00254:FKBP-type peptidyl-prolyl cis-trans isomerase	-	8090	3993	7575	7592	4086	4128	1923	3399	223.796	207.937	210.212	230.211	104.057	116.224	64.1573	97.9899	dd_Smed_v6_1921_0_1	1.20509	0.000550926	NCBI: clone Smed_02590_V2 peptidyl prolyl cis trans isomerase FKBP-1 mRNA - complete cds	Peptidyl prolyl cis trans isomerase FKBP-1	Peptidyl prolyl cis trans isomerase FKBP-1
dd_Smed_v6_4808_0_1	551.549	2000.3	539.029	560.402	142.478	147.471	216.465	118.624	912.819	156.26	2.54547	5.92801e-07	0.000579878	dd_Smed_v6_4808_0_1	dd_Smed_v6_4808_0_1	1	498	+	498	protein_coding	- && sp|P35068|H2B1_TIGCA Histone H2B.1/H2B.2 OS=Tigriopus californicus OX=6832 PE=3 SV=2 && PF00125:Core histone H2A/H2B/H3/H4	-	613	1172	611	574	177	160	205	130	48.0465	172.925	48.0412	49.315	12.7715	12.7637	19.3784	10.6187	dd_Smed_v6_4808_0_1	2.54547	0.000579878	histone H2B	Histone H2B	Histone H2B
dd_Smed_v6_13835_0_1	467.872	585.411	387.289	417.861	218.145	240.562	220.689	242.722	464.608	230.529	1.00713	9.31598e-07	0.000867894	dd_Smed_v6_13835_0_1	dd_Smed_v6_13835_0_1	1	1637	+	1637	protein_coding	- && sp|A2AGA4|RHBL2_MOUSE Rhomboid-related protein 2 OS=Mus musculus OX=10090 GN=Rhbdl2 PE=1 SV=1 && PF01694:Rhomboid family	-	520	343	439	428	271	261	209	266	12.399	15.3959	10.5007	11.1864	5.94866	6.33398	6.01023	6.60983	dd_Smed_v6_13835_0_1	1.00713	0.000867894	NCBI: strain CIW4 clone 5B07 rhomboid-like protein mRNA - partial cds	NA	rhomboid
dd_Smed_v6_20318_0_1	134.063	95.5773	112.923	131.802	57.1523	55.3017	40.1252	36.4995	118.591	47.2697	1.32914	1.03422e-06	0.000919708	dd_Smed_v6_20318_0_1	dd_Smed_v6_20318_0_1	1	2193	+	2193	protein_coding	- && - && -	-	149	56	128	135	71	60	38	40	2.65203	1.87633	2.28546	2.63385	1.16337	1.08692	0.815715	0.741957	dd_Smed_v6_20318_0_1	1.32914	0.000919708	von Willebrand factor D and EGF domains	NA	equinox
dd_Smed_v6_26780_0_1	35.0904	121.178	42.3459	33.1945	8.04962	11.0603	9.50335	10.0374	57.9523	9.66267	2.56489	2.25586e-06	0.00176535	dd_Smed_v6_26780_0_1	dd_Smed_v6_26780_0_1	1	962	+	962	protein_coding	- && - && PF00001:7 transmembrane receptor (rhodopsin family)	-	39	71	48	34	10	12	9	11	1.58242	5.42304	1.95375	1.51217	0.373528	0.495554	0.440414	0.465131	dd_Smed_v6_26780_0_1	2.56489	0.00176535	NA	NA	NA
dd_Smed_v6_10968_0_1	556.047	1198.13	574.317	468.629	235.854	219.363	216.465	231.772	699.281	225.864	1.62777	2.65278e-06	0.00192218	dd_Smed_v6_10968_0_1	dd_Smed_v6_10968_0_1	1	1657	+	1657	protein_coding	- && sp|Q99571|P2RX4_HUMAN P2X purinoceptor 4 OS=Homo sapiens OX=9606 GN=P2RX4 PE=1 SV=2 && PF00864:ATP P2X receptor	-	618	702	651	480	293	238	205	254	14.5578	31.1296	15.3837	12.3941	6.35395	5.7061	5.82405	6.23546	dd_Smed_v6_10968_0_1	1.62777	0.00192218	purinergic ATP P2X4 receptor subunit 2	NA	NA
dd_Smed_v6_3441_0_1	1053.61	1826.21	1019.83	1068.08	522.42	638.734	522.684	511.906	1241.93	548.936	1.17632	1.21981e-05	0.00701945	dd_Smed_v6_3441_0_1	dd_Smed_v6_3441_0_1	1	1170	+	1170	protein_coding	- && sp|O60041|CALM_KLULA Calmodulin OS=Kluyveromyces lactis (strain ATCC 8585 / CBS 2359 / DSM 70799 / NBRC 1267 / NRRL Y-1140 / WM37) OX=284590 GN=CMD1 PE=1 SV=1 && PF13499:EF-hand domain pair	-	1171	1070	1156	1094	649	693	495	561	39.0663	67.1981	38.6878	40.0063	19.9323	23.5306	19.9165	19.5045	dd_Smed_v6_3441_0_1	1.17632	0.00701945	GH23405 gene product from transcript GH23405-RA	NA	NA
dd_Smed_v6_4392_0_1	1260.55	1213.49	1424.76	1773.96	730.905	776.989	440.322	608.63	1418.19	639.211	1.14957	1.33356e-05	0.00745421	dd_Smed_v6_4392_0_1	dd_Smed_v6_4392_0_1	1	1730	+	1730	protein_coding	- && sp|O00463|TRAF5_HUMAN TNF receptor-associated factor 5 OS=Homo sapiens OX=9606 GN=TRAF5 PE=1 SV=2 && PF00097:Zinc finger, C3HC4 type (RING finger)|PF02176:TRAF-type zinc finger	-	1401	711	1615	1817	908	843	417	667	31.6099	30.1983	36.5535	44.9371	18.8599	19.3583	11.3471	15.6833	dd_Smed_v6_4392_0_1	1.14957	0.00745421	NCBI: clone Smed_19658_V2 TNF receptor associated factor-1 mRNA - partial cds	TNF receptor associated factor-1	TNF receptor associated factor-1
dd_Smed_v6_30891_0_1	39.5891	203.102	30.8772	26.3604	5.63473	13.8254	2.11185	2.73747	74.9821	6.07737	3.60866	1.60792e-05	0.00838861	dd_Smed_v6_30891_0_1	dd_Smed_v6_30891_0_1	1	495	+	495	protein_coding	- && sp|P20918|PLMN_MOUSE Plasminogen OS=Mus musculus OX=10090 GN=Plg PE=1 SV=3 && PF00051:Kringle domain	-	44	119	35	27	7	15	2	3	3.46959	17.6645	2.76863	2.33375	0.508149	1.20385	0.190204	0.246532	dd_Smed_v6_30891_0_1	3.60866	0.00838861	hypothetical protein	Plasminogen-1	dd_30891 (PLG)
dd_Smed_v6_585_0_1	2847.72	11696.3	1896.75	2654.59	664.094	742.886	1237.55	593.118	4773.83	809.411	2.56007	1.93942e-05	0.0094857	dd_Smed_v6_585_0_1	dd_Smed_v6_585_0_1	1	659	+	659	protein_coding	- && - && -	-	3165	6853	2150	2719	825	806	1172	650	187.465	764.108	127.748	176.531	44.9849	48.5886	83.7213	40.1222	dd_Smed_v6_585_0_1	2.56007	0.0094857	NA	NA	NA
dd_Smed_v6_3086_0_1	3684.49	6762.09	3621.46	3709.98	1820.02	2157.69	1965.08	1978.28	4444.5	1980.27	1.1659	2.65951e-05	0.0121001	dd_Smed_v6_3086_0_1	dd_Smed_v6_3086_0_1	1	1373	+	1373	protein_coding	- && sp|Q7ZWM4|ASSY_XENLA Argininosuccinate synthase OS=Xenopus laevis OX=8355 GN=ass1 PE=2 SV=1 && PF00764:Arginosuccinate synthase	-	4095	3962	4105	3800	2261	2341	1861	2168	116.416	212.033	117.07	118.416	59.1737	67.7354	63.8072	64.2312	dd_Smed_v6_3086_0_1	1.1659	0.0121001	argininosuccinate synthase 1	NA	NA
dd_Smed_v6_23420_0_1	113.369	641.733	67.0477	122.039	38.6382	25.8074	36.9575	29.1996	236.047	32.6507	2.84905	3.08138e-05	0.0133965	dd_Smed_v6_23420_0_1	dd_Smed_v6_23420_0_1	1	1069	+	1069	protein_coding	- && sp|Q29485|PLMN_ERIEU Plasminogen OS=Erinaceus europaeus OX=9365 GN=PLG PE=2 SV=1 && PF00051:Kringle domain	-	126	376	76	125	48	28	35	32	4.6007	25.8446	2.7838	5.00298	1.61347	1.04056	1.54129	1.21767	dd_Smed_v6_23420_0_1	2.84905	0.0133965	NCBI: clone Smed_27240_V2 plasminogen-1 mRNA - partial cds	Plasminogen-1	dd_23420
dd_Smed_v6_1202_0_1	2580.49	18654.6	2415.48	4097.57	631.895	889.435	1624.02	508.256	6937.05	913.401	2.92497	3.36781e-05	0.0138656	dd_Smed_v6_1202_0_1	dd_Smed_v6_1202_0_1	1	523	+	523	protein_coding	- && - && -	-	2868	10930	2738	4197	785	965	1538	557	214.047	1535.6	204.991	343.347	53.9345	73.3011	138.436	43.3222	dd_Smed_v6_1202_0_1	2.92497	0.0138656	NA	NA	NA
dd_Smed_v6_47212_0_1	20.6943	51.2021	14.9975	8.78679	1.60992	0.921695	4.22371	3.64995	23.9202	2.60132	3.19309	3.49196e-05	0.0139422	dd_Smed_v6_47212_0_1	dd_Smed_v6_47212_0_1	1	680	+	680	protein_coding	- && sp|Q53H47|SETMR_HUMAN Histone-lysine N-methyltransferase SETMAR OS=Homo sapiens OX=9606 GN=SETMAR PE=1 SV=2 && -	-	23	30	17	9	2	1	4	4	1.32023	3.24169	0.978908	0.566278	0.105687	0.0584219	0.276914	0.239281	dd_Smed_v6_47212_0_1	3.19309	0.0139422	histone-lysine N-methyltransferase SETMAR-like	NA	NA
dd_Smed_v6_9402_0_1	915.049	1491.69	587.55	738.091	294.616	340.105	445.601	279.222	933.094	339.886	1.45596	4.01617e-05	0.0157145	dd_Smed_v6_9402_0_1	dd_Smed_v6_9402_0_1	1	1962	+	1962	protein_coding	- && sp|Q6P2X9|MOT12_XENTR Monocarboxylate transporter 12 OS=Xenopus tropicalis OX=8364 GN=slc16a12 PE=2 SV=1 && PF07690:Major Facilitator Superfamily	-	1017	874	666	756	366	369	422	306	20.2327	32.7319	13.2916	16.4862	6.70318	7.47158	10.1253	6.34424	dd_Smed_v6_9402_0_1	1.45596	0.0157145	NCBI: slc16a-14 (slc16a-14) mRNA - complete cds	NA	NA
dd_Smed_v6_17762_0_1	30.5916	52.9088	18.5263	24.4078	8.04962	9.21695	1.05593	3.64995	31.6086	5.49311	2.48058	4.81103e-05	0.017759	dd_Smed_v6_17762_0_1	dd_Smed_v6_17762_0_1	1	1000	+	1000	protein_coding	- && - && -	-	34	31	21	25	10	10	1	4	1.32712	2.27783	0.822283	1.06964	0.359334	0.397269	0.0470754	0.162711	dd_Smed_v6_17762_0_1	2.48058	0.017759	NA	NA	NA
dd_Smed_v6_22630_0_1	17.0953	83.6301	15.8797	16.5973	0.804962	4.60847	3.16778	5.47493	33.3006	3.51404	3.22926	5.20728e-05	0.0187872	dd_Smed_v6_22630_0_1	dd_Smed_v6_22630_0_1	1	524	+	524	protein_coding	- && - && -	-	19	49	18	17	1	5	3	6	1.41532	6.87107	1.34507	1.38808	0.0685752	0.379074	0.269515	0.465776	dd_Smed_v6_22630_0_1	3.22926	0.0187872	NA	NA	NA
dd_Smed_v6_25893_0_1	45.8874	42.6684	51.168	66.3891	19.3191	22.1207	24.2863	24.6372	51.5282	22.5908	1.20283	8.13047e-05	0.0269601	dd_Smed_v6_25893_0_1	dd_Smed_v6_25893_0_1	1	2049	+	2049	protein_coding	- && sp|Q20595|CTBP1_CAEEL C-terminal-binding protein 1 OS=Caenorhabditis elegans OX=6239 GN=ctbp-1 PE=1 SV=3 && PF05485:THAP domain|PF02826:D-isomer specific 2-hydroxyacid dehydrogenase, NAD binding domain	THAP	51	25	58	68	24	24	23	27	0.971536	0.896515	1.10838	1.41992	0.420889	0.465323	0.52842	0.536018	dd_Smed_v6_25893_0_1	1.20283	0.0269601	C. briggsae CBR-CTBP-1 protein	NA	NA
dd_Smed_v6_13347_0_1	53.0854	211.635	32.6417	32.2182	8.85458	12.9037	20.0626	6.38742	82.3952	12.0521	2.76854	9.27329e-05	0.0297414	dd_Smed_v6_13347_0_1	dd_Smed_v6_13347_0_1	1	591	+	591	protein_coding	- && sp|P84227|H32_BOVIN Histone H3.2 OS=Bos taurus OX=9913 PE=1 SV=2 && PF00125:Core histone H2A/H2B/H3/H4	-	59	124	37	33	11	14	19	7	3.89669	15.4168	2.45141	2.38904	0.668812	0.941078	1.51342	0.481801	dd_Smed_v6_13347_0_1	2.76854	0.0297414	histone cluster 1, H3a	Histone H3	NA
dd_Smed_v6_15499_0_1	201.545	305.506	193.203	159.139	76.4714	84.7959	134.103	79.3865	214.848	93.6891	1.19492	0.000209972	0.0542611	dd_Smed_v6_15499_0_1	dd_Smed_v6_15499_0_1	1	1557	+	1557	protein_coding	- && sp|P30650|SEB2_CAEEL G-protein coupled receptor seb-2 OS=Caenorhabditis elegans OX=6239 GN=seb-2 PE=1 SV=4 && PF02793:Hormone receptor domain|PF00002:7 transmembrane receptor (Secretin family)	-	224	179	219	163	95	92	127	87	5.61552	8.44741	5.50754	4.47915	2.19247	2.34738	3.8398	2.27294	dd_Smed_v6_15499_0_1	1.19492	0.0542611	Protein SECR-1	NA	NA
dd_Smed_v6_5415_0_1	81.8775	59.7358	119.098	112.276	48.2977	14.7471	10.5593	27.3747	93.2467	25.2447	1.87943	0.000210787	0.0542611	dd_Smed_v6_5415_0_1	dd_Smed_v6_5415_0_1	1	920	+	920	protein_coding	- && - && -	-	91	35	135	115	60	16	10	30	3.86086	2.79537	5.74577	5.34819	2.34348	0.690903	0.511689	1.32645	dd_Smed_v6_5415_0_1	1.87943	0.0542611	NA	NA	NA
dd_Smed_v6_40069_0_1	6.29827	46.0819	0.882207	4.88155	0.804962	0	0	0	14.536	0.20124	5.67244	0.00026965	0.0651287	dd_Smed_v6_40069_0_1	dd_Smed_v6_40069_0_1	1	336	+	336	protein_coding	- && - && -	-	7	27	1	5	1	0	0	0	0.813186	5.90451	0.116537	0.636689	0.106945	0	0	0	dd_Smed_v6_40069_0_1	5.67244	0.0651287	NA	NA	NA
dd_Smed_v6_18861_0_1	20.6943	46.0819	24.7018	16.5973	6.43969	7.37356	8.44742	9.12489	27.0188	7.84639	1.7522	0.00028884	0.0680827	dd_Smed_v6_18861_0_1	dd_Smed_v6_18861_0_1	1	1120	+	1120	protein_coding	- && - && -	-	23	27	28	17	8	8	8	10	0.801569	1.77135	0.978908	0.649423	0.256667	0.283764	0.336253	0.363195	dd_Smed_v6_18861_0_1	1.7522	0.0680827	NA	NA	NA
dd_Smed_v6_10584_0_1	41.3886	128.005	28.2306	47.8392	0	2.76508	14.783	0	61.3659	4.38702	3.83219	0.000334454	0.0760845	dd_Smed_v6_10584_0_1	dd_Smed_v6_10584_0_1	1	541	+	541	protein_coding	- && - && -	-	46	75	32	49	0	3	14	0	3.31888	10.1865	2.31609	3.87521	0	0.220297	1.21822	0	dd_Smed_v6_10584_0_1	3.83219	0.0760845	NA	NA	NA
dd_Smed_v6_25753_0_1	7.19802	30.7213	4.41104	16.5973	0	0	3.16778	0	14.7319	0.791946	4.32104	0.000361435	0.0794508	dd_Smed_v6_25753_0_1	dd_Smed_v6_25753_0_1	1	344	+	344	protein_coding	- && - && -	-	8	18	5	17	0	0	3	0	0.907742	3.8448	0.569133	2.1144	0	0	0.410541	0	dd_Smed_v6_25753_0_1	4.32104	0.0794508	NA	NA	NA
dd_Smed_v6_13872_0_1	116.968	218.462	100.572	103.489	49.1027	56.2234	61.2438	65.6992	134.873	58.0673	1.20513	0.000384509	0.0835837	dd_Smed_v6_13872_0_1	dd_Smed_v6_13872_0_1	1	695	+	695	protein_coding	- && - && -	-	130	128	114	106	61	61	58	72	7.30112	13.5327	6.42277	6.52556	3.15387	3.48682	3.92859	4.2141	dd_Smed_v6_13872_0_1	1.20513	0.0835837	NA	NA	NA
dd_Smed_v6_32761_0_1	32.3911	61.4425	43.2281	32.2182	19.3191	12.9037	20.0626	14.5998	42.32	16.7213	1.31765	0.000431546	0.0907824	dd_Smed_v6_32761_0_1	dd_Smed_v6_32761_0_1	1	902	+	902	protein_coding	- && - && -	-	36	36	49	33	24	14	19	16	1.55785	2.93262	2.12712	1.56532	0.9561	0.616604	0.99161	0.721557	dd_Smed_v6_32761_0_1	1.31765	0.0907824	NA	NA	NA
dd_Smed_v6_3082_0_1	12.5965	18.7741	13.2331	0.97631	0.804962	0	0	0.912489	11.395	0.429363	4.62566	0.000436681	0.0908854	dd_Smed_v6_3082_0_1	dd_Smed_v6_3082_0_1	1	2944	+	2944	protein_coding	- && sp|Q3BAI2|YCX91_PHAAO Uncharacterized protein ORF91 OS=Phalaenopsis aphrodite subsp. formosana OX=308872 PE=4 SV=1 && -	-	14	11	15	1	1	0	0	1	0.185618	0.274545	0.199506	0.0145331	0.0122056	0	0	0.0138172	dd_Smed_v6_3082_0_1	4.62566	0.0908854	hypothetical protein	NA	dd_3082
dd_Smed_v6_5862_0_1	1267.75	4469.94	1115.11	1196.96	453.194	530.896	859.525	464.457	2012.44	577.018	1.80182	0.0005984	0.118254	dd_Smed_v6_5862_0_1	dd_Smed_v6_5862_0_1	1	958	+	958	protein_coding	- && sp|Q7LG56|RIR2B_HUMAN Ribonucleoside-diphosphate reductase subunit M2 B OS=Homo sapiens OX=9606 GN=RRM2B PE=1 SV=1 && PF00268:Ribonucleotide reductase, small chain	-	1409	2619	1264	1226	563	576	814	509	57.4085	200.877	51.6635	54.7547	21.1175	23.8859	39.9993	21.6127	dd_Smed_v6_5862_0_1	1.80182	0.118254	NCBI: clone Smed_05893_V2 ribonucleoside diphosphate reductase subunit M2 mRNA - complete cds& AY067448.1	Ribonucleoside diphosphate reductase subunit M2	Ribonucleoside diphosphate reductase subunit M2
dd_Smed_v6_12619_0_1	244.733	88.7503	372.291	387.595	115.915	72.8139	51.7404	99.4613	273.342	84.9825	1.6867	0.000610519	0.119442	dd_Smed_v6_12619_0_1	dd_Smed_v6_12619_0_1	1	804	+	804	protein_coding	- && - && -	-	272	52	422	397	144	79	49	109	13.2052	4.75233	20.5522	21.1267	6.43584	3.90352	2.86902	5.51477	dd_Smed_v6_12619_0_1	1.6867	0.119442	NA	NA	NA
dd_Smed_v6_20122_0_1	100.772	184.328	119.98	99.5836	68.4218	55.3017	68.6353	41.9745	126.166	58.5833	1.09667	0.000646479	0.122793	dd_Smed_v6_20122_0_1	dd_Smed_v6_20122_0_1	1	1028	+	1028	protein_coding	- && - && PF01762:Galactosyltransferase	-	112	108	136	102	85	60	65	46	4.25261	7.71951	5.18022	4.24525	2.97115	2.31869	2.97656	1.82021	dd_Smed_v6_20122_0_1	1.09667	0.122793	brainiac	NA	NA
dd_Smed_v6_2582_1_1	1184.97	2665.92	1148.63	1083.7	641.555	681.132	709.583	616.842	1520.81	662.278	1.19822	0.00068018	0.126734	dd_Smed_v6_2582_1_1	dd_Smed_v6_2582_1_1	1	764	+	764	protein_coding	- && - && PF13649:Methyltransferase domain	-	1317	1562	1302	1110	797	739	672	676	67.2858	150.227	66.7298	62.1622	37.4855	38.427	41.4066	35.9924	dd_Smed_v6_2582_1_1	1.19822	0.126734	#N/A	#N/A	#N/A
dd_Smed_v6_17938_0_1	53.9852	148.486	44.9926	56.626	18.5141	21.199	36.9575	14.5998	76.0225	22.8176	1.72768	0.000694227	0.126933	dd_Smed_v6_17938_0_1	dd_Smed_v6_17938_0_1	1	915	+	915	protein_coding	- && - && PF00335:Tetraspanin family	-	60	87	51	58	23	23	35	16	2.55953	6.98647	2.18248	2.71209	0.903245	0.9986	1.8007	0.711306	dd_Smed_v6_17938_0_1	1.72768	0.126933	NCBI: tspan1 mRNA - complete cds	NA	tspan-1
dd_Smed_v6_954_0_1	690.111	2104.41	528.442	715.635	316.35	321.671	430.818	237.247	1009.65	326.522	1.62746	0.000730345	0.131338	dd_Smed_v6_954_0_1	dd_Smed_v6_954_0_1	1	527	+	527	protein_coding	- && - && -	-	767	1233	599	733	393	349	408	260	56.8088	171.914	44.506	59.51	26.7967	26.3087	36.4454	20.0687	dd_Smed_v6_954_0_1	1.62746	0.131338	NA	NA	NA
dd_Smed_v6_19831_0_1	17.0953	76.8032	7.05766	8.78679	3.21985	3.68678	5.27964	2.73747	27.4357	3.73093	2.8556	0.000780132	0.136272	dd_Smed_v6_19831_0_1	dd_Smed_v6_19831_0_1	1	433	+	433	protein_coding	- && - && -	-	19	45	8	9	4	4	5	3	1.71276	7.63632	0.723443	0.889306	0.331949	0.366992	0.543595	0.281832	dd_Smed_v6_19831_0_1	2.8556	0.136272	NA	NA	NA
dd_Smed_v6_7444_0_1	1192.17	2440.63	1118.64	977.287	514.371	601.867	814.12	520.119	1432.18	612.619	1.22438	0.000860733	0.143926	dd_Smed_v6_7444_0_1	dd_Smed_v6_7444_0_1	1	1557	+	1557	protein_coding	- && sp|Q8R5K6|TOB1_RAT Protein Tob1 OS=Rattus norvegicus OX=10116 GN=Tob1 PE=1 SV=1 && PF07742:BTG family	-	1325	1430	1268	1001	639	653	771	570	33.2168	67.4849	31.8884	27.5069	14.7472	16.6613	23.3109	14.8917	dd_Smed_v6_7444_0_1	1.22438	0.143926	transducer of ERBB2, 1b	NA	NA
dd_Smed_v6_31830_0_1	12.5965	58.0291	13.2331	20.5025	6.43969	8.29525	4.22371	3.64995	26.0903	5.65215	2.16275	0.00102938	0.166436	dd_Smed_v6_31830_0_1	dd_Smed_v6_31830_0_1	1	584	+	584	protein_coding	- && - && -	-	14	34	15	21	8	9	4	4	0.93572	4.27785	1.00573	1.53852	0.492239	0.61223	0.322434	0.278615	dd_Smed_v6_31830_0_1	2.16275	0.166436	NA	NA	NA
dd_Smed_v6_1531_0_1	2622.78	11358.3	2628.09	2687.78	1046.45	1404.66	1935.51	1098.64	4824.25	1371.32	1.81455	0.00109468	0.174117	dd_Smed_v6_1531_0_1	dd_Smed_v6_1531_0_1	1	738	+	738	protein_coding	- && - && -	-	2915	6655	2979	2753	1300	1524	1833	1204	154.175	662.599	158.058	159.605	63.2974	82.0377	116.923	66.3632	dd_Smed_v6_1531_0_1	1.81455	0.174117	NA	NA	NA
dd_Smed_v6_5749_0_1	1657.35	4662.81	1559.74	1594.31	726.076	845.194	1164.69	802.99	2368.55	884.737	1.42019	0.00110522	0.174362	dd_Smed_v6_5749_0_1	dd_Smed_v6_5749_0_1	1	1089	+	1089	protein_coding	- && - && PF00170:bZIP transcription factor	TF_bZIP	1842	2732	1768	1633	902	917	1103	880	66.0226	184.337	63.5706	64.1586	29.763	33.4523	47.6806	32.8709	dd_Smed_v6_5749_0_1	1.42019	0.174362	NA	42522	42522
dd_Smed_v6_36283_0_1	71.9802	3.41347	81.1631	99.5836	12.8794	5.53017	1.05593	15.5123	64.0351	8.74445	2.86894	0.00126059	0.189709	dd_Smed_v6_36283_0_1	dd_Smed_v6_36283_0_1	1	2022	+	2022	protein_coding	- && - && -	-	80	2	92	102	16	6	1	17	1.54433	0.0726789	1.78159	2.15832	0.28434	0.117884	0.0232816	0.341999	dd_Smed_v6_36283_0_1	2.86894	0.189709	NA	NA	NA
dd_Smed_v6_13056_0_1	270.826	187.741	181.735	270.438	72.4466	138.254	92.9216	143.261	227.685	111.721	1.02963	0.00136101	0.200201	dd_Smed_v6_13056_0_1	dd_Smed_v6_13056_0_1	1	1787	+	1787	protein_coding	- && sp|Q9YHE8|T7L1A_DANRE Transcription factor 7-like 1-A OS=Danio rerio OX=7955 GN=tcf7l1a PE=1 SV=1 && PF00505:HMG (high mobility group) box	HMG	301	110	206	277	90	150	88	157	6.57465	4.52301	4.51383	6.63211	1.80974	3.33466	2.31821	3.57382	dd_Smed_v6_13056_0_1	1.02963	0.200201	NCBI: TCF-1 mRNA - complete cds& KY348683.1	NA	Tcf/Lef-1
dd_Smed_v6_44405_0_1	6.29827	20.4808	6.17545	7.81048	0	1.84339	2.11185	1.82498	10.1913	1.44506	2.80551	0.00140368	0.203419	dd_Smed_v6_44405_0_1	dd_Smed_v6_44405_0_1	1	792	+	792	protein_coding	- && sp|A8WVX4|INX19_CAEBR Innexin-19 OS=Caenorhabditis briggsae OX=6238 GN=inx-19 PE=3 SV=3 && PF00876:Innexin	-	7	12	7	8	0	2	2	2	0.344988	1.11331	0.346079	0.432177	0	0.10032	0.118877	0.102722	dd_Smed_v6_44405_0_1	2.80551	0.203419	pannexin1	INX-13	NA
dd_Smed_v6_6364_0_1	1019.42	2524.26	932.493	905.04	478.952	424.901	741.261	480.882	1345.3	531.499	1.33896	0.00144131	0.204612	dd_Smed_v6_6364_0_1	dd_Smed_v6_6364_0_1	1	1165	+	1165	protein_coding	- && sp|Q60HH9|HEM2_MACFA Delta-aminolevulinic acid dehydratase OS=Macaca fascicularis OX=9541 GN=ALAD PE=2 SV=2 && PF00490:Delta-aminolevulinic acid dehydratase	-	1133	1479	1057	927	595	461	702	527	37.9608	93.2828	35.5264	34.0448	18.3523	15.7203	28.3664	18.401	dd_Smed_v6_6364_0_1	1.33896	0.204612	aminolevulinate dehydratase	NA	NA
dd_Smed_v6_22585_0_1	58.484	95.5773	52.9324	66.3891	45.8828	28.5725	22.1745	25.5497	68.3457	30.5449	1.13948	0.00155644	0.214847	dd_Smed_v6_22585_0_1	dd_Smed_v6_22585_0_1	1	1822	+	1822	protein_coding	- && sp|O60481|ZIC3_HUMAN Zinc finger protein ZIC 3 OS=Homo sapiens OX=9606 GN=ZIC3 PE=1 SV=1 && PF18366:Zic proteins zinc finger domain	zf-C2H2	65	56	60	68	57	31	21	28	1.3925	2.25839	1.28945	1.59682	1.12415	0.675924	0.542581	0.625125	dd_Smed_v6_22585_0_1	1.13948	0.214847	NCBI: strain BCN-10 zinc finger protein A (ZicA) mRNA - complete cds	gli-3	zic1
dd_Smed_v6_9151_0_1	142.161	279.905	129.684	110.323	50.7126	79.2657	90.8098	64.7867	165.518	71.3937	1.20729	0.0017101	0.230734	dd_Smed_v6_9151_0_1	dd_Smed_v6_9151_0_1	1	1192	+	1192	protein_coding	- && - && PF00650:CRAL/TRIO domain	-	158	164	147	113	63	86	86	71	5.17382	10.1094	4.82884	4.05601	1.89917	2.8662	3.39638	2.42292	dd_Smed_v6_9151_0_1	1.20729	0.230734	alpha-tocopherol transfer protein-like	NA	NA
dd_Smed_v6_8495_0_1	202.444	667.334	145.564	186.475	82.1061	92.1695	135.159	87.5989	300.454	99.2583	1.59438	0.00229924	0.281139	dd_Smed_v6_8495_0_1	dd_Smed_v6_8495_0_1	1	457	+	457	protein_coding	- && sp|P48024|EIF1_MOUSE Eukaryotic translation initiation factor 1 OS=Mus musculus OX=10090 GN=Eif1 PE=1 SV=2 && PF01253:Translation initiation factor SUI1	-	225	391	165	191	102	100	128	96	19.2175	62.8666	14.1374	17.8819	8.02015	8.69298	13.1852	8.54501	dd_Smed_v6_8495_0_1	1.59438	0.281139	CG17737 gene product from transcript CG17737-RA	NA	NA
dd_Smed_v6_34439_0_1	5.39852	46.0819	5.29324	7.81048	2.41489	1.84339	2.11185	2.73747	16.146	2.2769	2.77066	0.002424	0.289165	dd_Smed_v6_34439_0_1	dd_Smed_v6_34439_0_1	1	501	+	501	protein_coding	- && - && -	-	6	27	6	8	3	2	2	3	0.46746	3.95991	0.468938	0.683201	0.21517	0.15859	0.187926	0.24358	dd_Smed_v6_34439_0_1	2.77066	0.289165	cystatin-A1-like	NA	NA
dd_Smed_v6_30738_0_1	8.99753	37.5482	6.17545	14.6447	0.804962	2.76508	1.05593	6.38742	16.8415	2.75335	2.57434	0.00245199	0.289227	dd_Smed_v6_30738_0_1	dd_Smed_v6_30738_0_1	1	461	+	461	protein_coding	- && sp|P26794|PIM1_RAT Serine/threonine-protein kinase pim-1 OS=Rattus norvegicus OX=10116 GN=Pim1 PE=1 SV=1 && PF00069:Protein kinase domain	-	10	22	7	15	1	3	1	7	0.846701	3.50656	0.594565	1.39215	0.0779467	0.258527	0.102116	0.617667	dd_Smed_v6_30738_0_1	2.57434	0.289227	si:dkey-155d18.1	NA	NA
dd_Smed_v6_15514_0_1	214.141	602.478	188.792	250.912	120.744	130.881	159.445	96.7238	314.081	126.948	1.30282	0.00257188	0.301295	dd_Smed_v6_15514_0_1	dd_Smed_v6_15514_0_1	1	1174	+	1174	protein_coding	- && sp|Q23157|INX11_CAEEL Innexin-11 OS=Caenorhabditis elegans OX=6239 GN=inx-11 PE=3 SV=1 && PF00876:Innexin	-	238	353	214	257	150	142	151	106	7.91297	22.0936	7.13753	9.36616	4.59115	4.80513	6.05484	3.67278	dd_Smed_v6_15514_0_1	1.30282	0.301295	C. briggsae CBR-INX-13 protein	INX-13	NA
dd_Smed_v6_18770_0_1	53.0854	256.011	61.7545	48.8155	27.3687	27.6508	42.2371	26.4622	104.916	30.9297	1.75261	0.00331535	0.347721	dd_Smed_v6_18770_0_1	dd_Smed_v6_18770_0_1	1	813	+	813	protein_coding	- && - && -	-	59	150	70	50	34	30	40	29	2.83265	13.5569	3.37139	2.63133	1.50275	1.46594	2.31613	1.45099	dd_Smed_v6_18770_0_1	1.75261	0.347721	NA	NA	NA
dd_Smed_v6_2921_0_1	737.798	2106.11	709.294	720.517	330.034	409.232	620.885	335.796	1068.43	423.987	1.33249	0.00354535	0.361544	dd_Smed_v6_2921_0_1	dd_Smed_v6_2921_0_1	1	556	+	556	protein_coding	- && sp|P33316|DUT_HUMAN Deoxyuridine 5'-triphosphate nucleotidohydrolase, mitochondrial OS=Homo sapiens OX=9606 GN=DUT PE=1 SV=4 && PF00692:dUTPase	-	820	1234	804	738	410	444	588	368	57.5665	163.08	56.6218	56.7908	26.4977	31.7244	49.7847	26.9234	dd_Smed_v6_2921_0_1	1.33249	0.361544	Deoxyuridine triphosphatase	NA	NA
dd_Smed_v6_36829_0_1	29.6919	22.1876	24.7018	23.4314	16.9042	7.37356	5.27964	10.9499	25.0032	10.1268	1.28813	0.00390604	0.384008	dd_Smed_v6_36829_0_1	dd_Smed_v6_36829_0_1	1	946	+	946	protein_coding	- && sp|Q96QS3|ARX_HUMAN Homeobox protein ARX OS=Homo sapiens OX=9606 GN=ARX PE=1 SV=1 && PF00046:Homeodomain	Homeobox	33	13	28	24	21	8	5	12	1.36161	1.00974	1.15896	1.08547	0.797676	0.335957	0.248813	0.515997	dd_Smed_v6_36829_0_1	1.28813	0.384008	paired box protein, putative	Rx	NA
dd_Smed_v6_52262_0_1	17.0953	10.2404	14.1153	37.0998	7.24466	6.45186	5.27964	7.29991	19.6377	6.56902	1.59359	0.00403638	0.390929	dd_Smed_v6_52262_0_1	dd_Smed_v6_52262_0_1	1	1370	+	1370	protein_coding	- && - && -	zf-C2H2	19	6	16	38	9	7	5	8	0.541332	0.321803	0.4573	1.18675	0.236059	0.202984	0.171808	0.237535	dd_Smed_v6_52262_0_1	1.59359	0.390929	NCBI: UNVERIFIED: zinc finger protein 2-like mRNA - complete sequence	Early growth response-4	Smed-zfp-2
dd_Smed_v6_6808_0_1	461.573	1928.61	463.159	460.818	246.318	259.918	391.749	240.897	828.541	284.721	1.53971	0.00452108	0.419196	dd_Smed_v6_6808_0_1	dd_Smed_v6_6808_0_1	1	891	+	891	protein_coding	- && - && -	-	513	1130	525	472	306	282	371	264	22.4735	93.188	23.0719	22.6653	12.3408	12.5735	19.6015	12.0527	dd_Smed_v6_6808_0_1	1.53971	0.419196	NA	NA	NA
dd_Smed_v6_17071_0_1	58.484	208.222	60.8723	64.4365	37.0282	32.2593	47.5167	29.1996	98.0037	36.501	1.4126	0.00483424	0.431859	dd_Smed_v6_17071_0_1	dd_Smed_v6_17071_0_1	1	891	+	891	protein_coding	- && - && -	-	65	122	69	66	46	35	45	32	2.84752	10.061	3.03231	3.1693	1.85515	1.56054	2.37754	1.46093	dd_Smed_v6_17071_0_1	1.4126	0.431859	NA	NA	NA
dd_Smed_v6_3632_0_1	2922.4	10977.7	2998.62	2491.54	1941.57	1674.72	1687.37	1932.65	4847.57	1809.08	1.4217	0.00514442	0.440207	dd_Smed_v6_3632_0_1	dd_Smed_v6_3632_0_1	1	1042	+	1042	protein_coding	- && - && -	-	3248	6432	3399	2552	2412	1817	1598	2118	121.669	453.563	127.728	104.787	83.1779	69.2743	72.1943	82.6829	dd_Smed_v6_3632_0_1	1.4217	0.440207	NA	LDL receptor-2	LDL receptor-2
dd_Smed_v6_17403_0_1	32.3911	110.938	35.2883	26.3604	16.0992	19.3556	21.1185	15.5123	51.2444	18.0214	1.48546	0.0051752	0.440207	dd_Smed_v6_17403_0_1	dd_Smed_v6_17403_0_1	1	430	+	430	protein_coding	- && - && -	-	36	65	40	27	20	21	20	17	3.26787	11.1072	3.64245	2.68653	1.67132	1.94015	2.18955	1.60819	dd_Smed_v6_17403_0_1	1.48546	0.440207	NA	NA	NA
dd_Smed_v6_8839_0_1	413.886	1903.01	418.166	479.368	226.999	250.701	376.966	249.109	803.608	275.944	1.54078	0.00546816	0.453774	dd_Smed_v6_8839_0_1	dd_Smed_v6_8839_0_1	1	632	+	632	protein_coding	- && - && -	-	460	1115	474	491	282	272	357	273	28.41	129.633	29.3673	33.24	16.0336	17.0977	26.5916	17.5713	dd_Smed_v6_8839_0_1	1.54078	0.453774	NA	Uncharacterized protein	Uncharacterized protein
dd_Smed_v6_14725_0_1	188.948	708.296	190.557	189.404	127.989	93.0912	156.277	93.9863	319.301	117.836	1.43432	0.00565052	0.453774	dd_Smed_v6_14725_0_1	dd_Smed_v6_14725_0_1	1	1034	+	1034	protein_coding	- && sp|Q08CA1|GDPP1_DANRE GDP-D-glucose phosphorylase 1 OS=Danio rerio OX=7955 GN=gdpgp1 PE=2 SV=1 && -	-	210	415	216	194	159	101	148	103	7.92738	29.4908	8.17966	8.02745	5.52555	3.88048	6.73806	4.05204	dd_Smed_v6_14725_0_1	1.43432	0.453774	GDP-D-glucose phosphorylase 1-like	NA	NA
dd_Smed_v6_4185_0_1	229.437	1276.64	138.507	197.215	93.3756	129.959	180.564	66.6117	460.449	117.627	1.96717	0.00568751	0.453774	dd_Smed_v6_4185_0_1	dd_Smed_v6_4185_0_1	1	422	+	422	protein_coding	- && - && -	-	255	748	157	202	116	141	171	73	23.5862	130.241	14.5676	20.4803	9.87743	13.2737	19.0756	7.03668	dd_Smed_v6_4185_0_1	1.96717	0.453774	NA	NA	NA
dd_Smed_v6_21717_0_1	47.6869	129.712	29.995	69.318	17.7092	34.1027	26.3982	27.3747	69.178	26.3962	1.37591	0.00571321	0.453774	dd_Smed_v6_21717_0_1	dd_Smed_v6_21717_0_1	1	713	+	713	protein_coding	- && sp|Q91616|NDF1_XENLA Neurogenic differentiation factor 1 OS=Xenopus laevis OX=8355 GN=neurod1 PE=1 SV=1 && PF00010:Helix-loop-helix DNA-binding domain|PF12533:Neuronal helix-loop-helix transcription factor	bHLH	53	76	34	71	22	37	25	30	2.90146	7.83219	1.8672	4.26055	1.10875	2.06156	1.65061	1.71155	dd_Smed_v6_21717_0_1	1.37591	0.453774	neuronal differentiation 1	NA	neuroD -1
dd_Smed_v6_896_0_1	6402.64	24464.4	5860.5	6204.45	3820.35	3981.72	4476.08	3913.66	10733	4047.95	1.40666	0.00580218	0.453774	dd_Smed_v6_896_0_1	dd_Smed_v6_896_0_1	1	1923	+	1923	protein_coding	- && sp|Q04831|GLNA_PANAR Glutamine synthetase OS=Panulirus argus OX=6737 PE=2 SV=1 && PF00120:Glutamine synthetase, catalytic domain|PF03951:Glutamine synthetase, beta-Grasp domain	-	7116	14334	6643	6355	4746	4320	4239	4289	144.44	547.706	135.265	141.395	88.6844	89.2461	103.771	90.7265	dd_Smed_v6_896_0_1	1.40666	0.453774	Glutamine synthetase 2	NA	NA
dd_Smed_v6_422_0_1	853.866	2251.19	817.806	1154.98	583.597	609.24	724.366	546.581	1269.46	615.946	1.04218	0.00585753	0.453774	dd_Smed_v6_422_0_1	dd_Smed_v6_422_0_1	1	606	+	606	protein_coding	- && - && PF11976:Ubiquitin-2 like Rad60 SUMO-like	-	949	1319	927	1183	725	661	686	599	61.1258	159.931	59.8976	83.5235	42.9897	43.3325	53.2899	40.2079	dd_Smed_v6_422_0_1	1.04218	0.453774	ubiquitin B	NA	NA
dd_Smed_v6_24744_0_1	23.3936	58.0291	18.5263	16.5973	5.63473	11.0603	12.6711	10.9499	29.1366	10.079	1.50534	0.00600065	0.456797	dd_Smed_v6_24744_0_1	dd_Smed_v6_24744_0_1	1	728	+	728	protein_coding	- && - && -	-	26	34	21	17	7	12	12	12	1.39403	3.43168	1.12951	0.999112	0.345514	0.654839	0.775968	0.670513	dd_Smed_v6_24744_0_1	1.50534	0.456797	NA	NA	NA
dd_Smed_v6_34144_0_1	12.5965	11.9472	3.52883	9.7631	1.60992	2.76508	0	3.64995	9.45891	2.00624	2.1956	0.00627557	0.461561	dd_Smed_v6_34144_0_1	dd_Smed_v6_34144_0_1	1	722	+	722	protein_coding	- && sp|Q9YHE8|T7L1A_DANRE Transcription factor 7-like 1-A OS=Danio rerio OX=7955 GN=tcf7l1a PE=1 SV=1 && PF00505:HMG (high mobility group) box	HMG	14	7	4	10	2	3	0	4	0.756871	0.712394	0.216933	0.592597	0.0995386	0.16507	0	0.225362	dd_Smed_v6_34144_0_1	2.1956	0.461561	transcription factor 7 (T-cell specific, HMG-box)	NA	cpTCF1
dd_Smed_v6_27471_0_1	17.9951	27.3078	14.1153	10.7394	5.63473	5.53017	10.5593	2.73747	17.5394	6.11541	1.5065	0.00673945	0.48052	dd_Smed_v6_27471_0_1	dd_Smed_v6_27471_0_1	1	443	+	443	protein_coding	- && - && -	-	20	16	16	11	7	6	10	3	1.76221	2.65385	1.41422	1.06239	0.567797	0.538062	1.06265	0.27547	dd_Smed_v6_27471_0_1	1.5065	0.48052	NA	NA	NA
dd_Smed_v6_10685_0_1	317.613	1385.87	292.011	310.467	160.992	190.791	272.429	174.285	576.49	199.624	1.52817	0.0068901	0.483485	dd_Smed_v6_10685_0_1	dd_Smed_v6_10685_0_1	1	683	+	683	protein_coding	- && - && -	-	353	812	331	318	200	207	258	191	20.1737	87.3564	18.9762	19.9206	10.5222	12.0402	17.7825	11.3755	dd_Smed_v6_10685_0_1	1.52817	0.483485	NA	NA	NA
dd_Smed_v6_421_0_1	4810.98	19366.3	3901.12	4376.8	2245.04	2603.79	4216.32	2059.49	8113.81	2781.16	1.54458	0.00716451	0.493472	dd_Smed_v6_421_0_1	dd_Smed_v6_421_0_1	1	486	+	486	protein_coding	- && sp|Q5DC69|CH10_SCHJA 10 kDa heat shock protein, mitochondrial OS=Schistosoma japonicum OX=6182 GN=SJCHGC01960 PE=3 SV=2 && PF00166:Chaperonin 10 Kd subunit	-	5347	11347	4422	4483	2789	2825	3993	2257	429.442	1715.55	356.274	394.665	206.211	230.923	386.774	188.909	dd_Smed_v6_421_0_1	1.54458	0.493472	heat shock 10kDa protein 1 (chaperonin 10)	NA	NA
dd_Smed_v6_6444_0_1	1068.91	2735.9	868.974	927.495	500.686	647.951	813.064	511.906	1400.32	618.402	1.1783	0.00723914	0.493472	dd_Smed_v6_6444_0_1	dd_Smed_v6_6444_0_1	1	1201	+	1201	protein_coding	- && sp|Q9JJ00|PLS1_MOUSE Phospholipid scramblase 1 OS=Mus musculus OX=10090 GN=Plscr1 PE=1 SV=1 && PF03803:Scramblase	-	1188	1603	985	950	622	703	770	561	38.6104	98.0731	32.1141	33.8436	18.61	23.254	30.1815	19.001	dd_Smed_v6_6444_0_1	1.1783	0.493472	scramblase 1	NA	NA
dd_Smed_v6_8020_0_1	878.159	3077.25	820.453	869.892	439.509	531.818	800.393	428.87	1411.44	550.147	1.35855	0.00786729	0.509655	dd_Smed_v6_8020_0_1	dd_Smed_v6_8020_0_1	1	1262	+	1262	protein_coding	- && sp|P58058|NADK_MOUSE NAD kinase OS=Mus musculus OX=10090 GN=Nadk PE=1 SV=2 && PF01513:ATP-NAD kinase	-	976	1803	930	891	546	577	758	470	30.1871	104.977	28.8553	30.2075	15.5465	18.1636	28.2751	15.1494	dd_Smed_v6_8020_0_1	1.35855	0.509655	NAD kinase-like	NA	NA
dd_Smed_v6_40139_0_1	3.59901	11.9472	0.882207	1.95262	0	0	1.05593	0	4.59525	0.263982	3.96433	0.00808082	0.519291	dd_Smed_v6_40139_0_1	dd_Smed_v6_40139_0_1	1	460	+	460	protein_coding	- && - && -	-	4	7	1	2	0	0	1	0	0.339417	1.11815	0.0851225	0.186024	0	0	0.102338	0	dd_Smed_v6_40139_0_1	3.96433	0.519291	NA	NA	NA
dd_Smed_v6_14289_0_1	286.121	720.243	288.482	305.585	141.673	201.851	254.479	169.723	400.108	191.931	1.057	0.00841681	0.529392	dd_Smed_v6_14289_0_1	dd_Smed_v6_14289_0_1	1	1089	+	1089	protein_coding	- && - && PF00169:PH domain	-	318	422	327	313	176	219	241	186	11.398	28.4737	11.7577	12.2974	5.80742	7.98916	10.418	6.94772	dd_Smed_v6_14289_0_1	1.057	0.529392	NA	NA	dd_14289
dd_Smed_v6_18131_0_1	47.6869	215.049	64.4011	77.1285	42.663	37.7895	45.4049	33.7621	101.066	39.9049	1.32765	0.00844257	0.529392	dd_Smed_v6_18131_0_1	dd_Smed_v6_18131_0_1	1	1550	+	1550	protein_coding	- && sp|O54750|CP2J6_MOUSE Cytochrome P450 2J6 OS=Mus musculus OX=10090 GN=Cyp2j6 PE=2 SV=2 && PF00067:Cytochrome P450	-	53	126	73	79	53	41	43	37	1.33467	5.97308	1.84414	2.18068	1.22869	1.05084	1.30596	0.971018	dd_Smed_v6_18131_0_1	1.32765	0.529392	cytochrome P450 2J2-like	NA	NA
dd_Smed_v6_15455_0_1	6.29827	39.2549	7.93986	23.4314	2.41489	9.21695	2.11185	4.56244	19.2311	4.57653	2.03778	0.00865453	0.540949	dd_Smed_v6_15455_0_1	dd_Smed_v6_15455_0_1	1	511	+	511	protein_coding	- && sp|Q7XIM0|CDPKH_ORYSJ Calcium-dependent protein kinase 17 OS=Oryza sativa subsp. japonica OX=39947 GN=CPK17 PE=2 SV=1 && PF13499:EF-hand domain pair	-	7	23	9	24	3	10	2	5	0.534697	3.30724	0.689642	2.00949	0.210959	0.777435	0.184248	0.398021	dd_Smed_v6_15455_0_1	2.03778	0.540949	Calcineurin B2	NA	Non ciliated neurons_3 PPP3R2 (15455)
dd_Smed_v6_8541_1_1	9.89728	20.4808	7.05766	1.95262	1.60992	1.84339	2.11185	2.73747	9.8471	2.07566	2.19582	0.00919395	0.561567	dd_Smed_v6_8541_1_1	dd_Smed_v6_8541_1_1	1	620	+	620	protein_coding	- && - && -	-	11	12	8	2	2	2	2	3	0.692519	1.42216	0.505243	0.138018	0.115914	0.128151	0.151856	0.196828	dd_Smed_v6_8541_1_1	2.19582	0.561567	#N/A	#N/A	#N/A
dd_Smed_v6_10914_0_1	385.094	1268.11	322.006	395.406	198.021	229.502	352.68	156.036	592.653	234.059	1.33869	0.00945138	0.568301	dd_Smed_v6_10914_0_1	dd_Smed_v6_10914_0_1	1	914	+	914	protein_coding	- && - && -	-	428	743	365	405	246	249	334	171	18.278	59.7313	15.6368	18.9586	9.67136	10.8228	17.2026	7.6104	dd_Smed_v6_10914_0_1	1.33869	0.568301	NA	NA	NA
dd_Smed_v6_7188_0_1	473.27	1745.99	368.763	407.121	211.705	265.448	391.749	239.072	748.786	276.994	1.43335	0.00945867	0.568301	dd_Smed_v6_7188_0_1	dd_Smed_v6_7188_0_1	1	1216	+	1216	protein_coding	- && sp|Q290J8|PIGV_DROPS GPI mannosyltransferase 2 OS=Drosophila pseudoobscura pseudoobscura OX=46245 GN=GA19757 PE=3 SV=1 && PF00583:Acetyltransferase (GNAT) family|PF04188:Mannosyltransferase (PIG-V)	-	526	1023	418	417	263	288	371	262	16.8843	61.8161	13.46	14.6723	7.77179	9.40901	14.3626	8.76446	dd_Smed_v6_7188_0_1	1.43335	0.568301	CG1969 gene product from transcript CG1969-RG	NA	NA
dd_Smed_v6_8447_0_1	310.415	885.796	293.775	378.808	201.24	252.544	250.255	179.76	467.199	220.95	1.07727	0.00958052	0.56849	dd_Smed_v6_8447_0_1	dd_Smed_v6_8447_0_1	1	914	+	914	protein_coding	- && - && PF13920:Zinc finger, C3HC4 type (RING finger)	-	345	519	333	388	250	274	237	197	14.7334	41.7235	14.2659	18.1628	9.82862	11.9094	12.2066	8.76753	dd_Smed_v6_8447_0_1	1.07727	0.56849	NA	NA	NA
dd_Smed_v6_70245_0_1	8.99753	0	7.93986	7.81048	0	1.84339	0	0.912489	6.18697	0.688969	3.21128	0.0104876	0.587909	dd_Smed_v6_70245_0_1	dd_Smed_v6_70245_0_1	1	634	+	634	protein_coding	- && - && -	-	10	0	9	8	0	2	0	1	0.615661	0	0.555847	0.53988	0	0.125321	0	0.0641605	dd_Smed_v6_70245_0_1	3.21128	0.587909	uncharacterized LOC101238589	NA	NA
dd_Smed_v6_6040_0_1	618.13	2116.35	544.322	595.549	309.91	341.027	569.145	365.908	968.589	396.498	1.28748	0.01157	0.62301	dd_Smed_v6_6040_0_1	dd_Smed_v6_6040_0_1	1	600	+	600	protein_coding	- && sp|Q8VE22|RT23_MOUSE 28S ribosomal protein S23, mitochondrial OS=Mus musculus OX=10090 GN=Mrps23 PE=1 SV=1 && PF10484:Mitochondrial ribosomal protein S23	-	687	1240	617	610	385	370	539	401	44.6927	151.855	40.2658	43.4986	23.0573	24.4983	42.2894	27.1863	dd_Smed_v6_6040_0_1	1.28748	0.62301	GG10178 gene product from transcript GG10178-RA	NA	NA
dd_Smed_v6_4299_0_1	1131.89	2746.14	998.658	1156.93	450.779	543.8	1161.52	510.081	1508.4	666.545	1.17786	0.0115915	0.62301	dd_Smed_v6_4299_0_1	dd_Smed_v6_4299_0_1	1	1730	+	1730	protein_coding	- && sp|P70712|KYNU_RAT Kynureninase OS=Rattus norvegicus OX=10116 GN=Kynu PE=1 SV=2 && PF00266:Aminotransferase class-V	-	1258	1609	1132	1185	560	590	1100	559	28.3835	68.3391	25.6214	29.3068	11.6316	13.5485	29.9323	13.1439	dd_Smed_v6_4299_0_1	1.17786	0.62301	kynureninase	NA	NA
dd_Smed_v6_9610_0_1	753.093	2094.17	682.828	669.749	394.431	528.131	611.382	385.983	1049.96	479.982	1.12811	0.0116862	0.62307	dd_Smed_v6_9610_0_1	dd_Smed_v6_9610_0_1	1	1219	+	1219	protein_coding	- && sp|B1WBP0|MPPD2_RAT Metallophosphoesterase MPPED2 OS=Rattus norvegicus OX=10116 GN=Mpped2 PE=1 SV=1 && -	-	837	1227	774	686	490	573	579	423	26.8011	73.9606	24.8622	24.0778	14.4441	18.6739	22.3598	14.1154	dd_Smed_v6_9610_0_1	1.12811	0.62307	metallophosphoesterase domain containing 2, putative	NA	NA
dd_Smed_v6_246_0_1	37652.9	109711	30679.6	35237	19364.2	22218.4	32037.9	21076.7	53320.1	23674.3	1.17133	0.0118422	0.62307	dd_Smed_v6_246_0_1	dd_Smed_v6_246_0_1	1	2387	+	2387	protein_coding	- && sp|P12716|ACTC_PISOC Actin, cytoplasmic OS=Pisaster ochraceus OX=7612 PE=3 SV=1 && PF00022:Actin	-	41848	64281	34776	36092	24056	24106	30341	23098	684.31	1978.74	570.465	646.927	362.134	401.197	598.372	393.622	dd_Smed_v6_246_0_1	1.17133	0.62307	Protein ACT-2	NA	Smed-actin-2
dd_Smed_v6_68166_0_1	4.49877	0	7.93986	2.92893	0	0.921695	0	0	3.84189	0.230424	3.83558	0.0119116	0.62307	dd_Smed_v6_68166_0_1	dd_Smed_v6_68166_0_1	1	654	+	654	protein_coding	- && - && -	-	5	0	9	3	0	1	0	0	0.298417	0	0.538849	0.196264	0	0.0607445	0	0	dd_Smed_v6_68166_0_1	3.83558	0.62307	histone-lysine N-methyltransferase SETMAR-like	NA	NA
dd_Smed_v6_15533_0_1	74.6795	305.506	64.4011	90.7969	37.0282	55.3017	62.2997	51.0994	133.846	51.4323	1.37153	0.011914	0.62307	dd_Smed_v6_15533_0_1	dd_Smed_v6_15533_0_1	1	1183	+	1183	protein_coding	- && - && -	-	83	179	73	93	46	60	59	56	2.73857	11.118	2.41624	3.36353	1.39724	2.01489	2.3478	1.92558	dd_Smed_v6_15533_0_1	1.37153	0.62307	NA	NA	NA
dd_Smed_v6_50476_0_1	19.7946	20.4808	14.1153	5.85786	4.82977	1.84339	7.39149	6.38742	15.0621	5.11302	1.55193	0.0120053	0.62307	dd_Smed_v6_50476_0_1	dd_Smed_v6_50476_0_1	1	1160	+	1160	protein_coding	- && - && -	-	22	12	16	6	6	2	7	7	0.740279	0.760121	0.540087	0.221304	0.185863	0.0684947	0.284076	0.245469	dd_Smed_v6_50476_0_1	1.55193	0.62307	NA	NA	NA
dd_Smed_v6_3387_0_1	2121.62	7014.69	1839.4	2017.06	1097.97	1274.7	1942.91	1112.32	3248.19	1356.98	1.25891	0.0120573	0.62307	dd_Smed_v6_3387_0_1	dd_Smed_v6_3387_0_1	1	1144	+	1144	protein_coding	- && sp|Q9XZJ4|PSA6_DROME Proteasome subunit alpha type-6 OS=Drosophila melanogaster OX=7227 GN=Prosalpha1 PE=1 SV=2 && PF10584:Proteasome subunit A N-terminal signature|PF00227:Proteasome subunit	-	2358	4110	2085	2066	1364	1383	1840	1219	80.4542	263.983	71.3645	77.2682	42.8437	48.0265	75.7156	43.3446	dd_Smed_v6_3387_0_1	1.25891	0.62307	Proteasome alpha1 subunit	NA	NA
dd_Smed_v6_1355_0_1	1728.43	6995.91	1627.67	1530.85	1003.79	1166.87	1474.07	974.538	2970.72	1154.82	1.36275	0.0120648	0.62307	dd_Smed_v6_1355_0_1	dd_Smed_v6_1355_0_1	1	753	+	753	protein_coding	- && - && PF11901:Protein of unknown function (DUF3421)	-	1921	4099	1845	1568	1247	1266	1396	1068	99.578	399.984	95.9408	89.0938	59.5073	66.7919	87.2739	57.6944	dd_Smed_v6_1355_0_1	1.36275	0.62307	AGAP009604-PA	NA	NA
dd_Smed_v6_29316_0_1	14.396	17.0674	3.52883	3.90524	3.21985	2.76508	1.05593	1.82498	9.72437	2.21646	2.06974	0.0122941	0.627992	dd_Smed_v6_29316_0_1	dd_Smed_v6_29316_0_1	1	348	+	348	protein_coding	- && - && -	-	16	10	4	4	4	3	1	2	1.79462	2.11145	0.450073	0.491787	0.413028	0.342473	0.135274	0.23378	dd_Smed_v6_29316_0_1	2.06974	0.627992	NA	NA	NA
dd_Smed_v6_13237_0_1	21.5941	102.404	32.6417	22.4551	4.02481	9.21695	25.3423	14.5998	44.7738	13.296	1.74479	0.0125001	0.63029	dd_Smed_v6_13237_0_1	dd_Smed_v6_13237_0_1	1	503	+	503	protein_coding	- && - && -	-	24	60	37	23	5	10	24	16	1.86241	8.76481	2.88029	1.95639	0.357191	0.789799	2.24614	1.29393	dd_Smed_v6_13237_0_1	1.74479	0.63029	NA	NA	NA
dd_Smed_v6_18533_0_1	55.7847	186.034	58.2257	49.7918	24.9538	55.3017	33.7897	18.2498	87.4591	33.0737	1.39189	0.0131214	0.649889	dd_Smed_v6_18533_0_1	dd_Smed_v6_18533_0_1	1	720	+	720	protein_coding	- && - && -	-	62	109	66	51	31	60	32	20	3.36117	11.1238	3.58933	3.03064	1.54713	3.31058	2.09224	1.12994	dd_Smed_v6_18533_0_1	1.39189	0.649889	NA	NA	NA
dd_Smed_v6_17481_0_1	27.8923	87.0436	29.1128	33.1945	15.2943	23.9641	22.1745	13.6873	44.3108	18.78	1.21426	0.013365	0.650772	dd_Smed_v6_17481_0_1	dd_Smed_v6_17481_0_1	1	591	+	591	protein_coding	- && - && -	-	31	51	33	34	19	26	21	15	2.04741	6.34077	2.18639	2.46143	1.15522	1.74772	1.67273	1.03243	dd_Smed_v6_17481_0_1	1.21426	0.650772	NA	NA	NA
dd_Smed_v6_43988_0_1	4.49877	18.7741	4.41104	9.7631	3.21985	0.921695	3.16778	1.82498	9.36175	2.28358	1.96936	0.0137118	0.659109	dd_Smed_v6_43988_0_1	dd_Smed_v6_43988_0_1	1	621	+	621	protein_coding	- && - && -	-	5	11	5	10	4	1	3	2	0.314275	1.30155	0.315268	0.688977	0.231455	0.0639725	0.227417	0.131007	dd_Smed_v6_43988_0_1	1.96936	0.659109	hypothetical protein	NA	NA
dd_Smed_v6_2117_0_1	2114.42	8113.83	1879.98	2099.07	1137.41	1345.67	2065.39	1173.46	3551.82	1430.48	1.31176	0.0145154	0.664814	dd_Smed_v6_2117_0_1	dd_Smed_v6_2117_0_1	1	915	+	915	protein_coding	- && sp|O73672|PSA2_CARAU Proteasome subunit alpha type-2 OS=Carassius auratus OX=7957 GN=psma2 PE=2 SV=3 && PF10584:Proteasome subunit A N-terminal signature|PF00227:Proteasome subunit	-	2350	4754	2131	2150	1413	1460	1956	1286	100.248	381.766	91.1936	100.534	55.4906	63.3894	100.633	57.1712	dd_Smed_v6_2117_0_1	1.31176	0.664814	Proteasome alpha2 subunit	NA	NA
dd_Smed_v6_17442_0_1	3.59901	10.2404	0	1.95262	0	0	0	0	3.94801	0	4.49657	0.0147479	0.664814	dd_Smed_v6_17442_0_1	dd_Smed_v6_17442_0_1	1	335	+	335	protein_coding	- && - && -	-	4	6	0	2	0	0	0	0	0.466065	1.31603	0	0.255436	0	0	0	0	dd_Smed_v6_17442_0_1	4.49657	0.664814	NA	NA	NA
dd_Smed_v6_783_0_1	1947.97	8233.3	1812.05	2500.33	1158.34	1475.63	1939.74	1402.5	3623.41	1494.05	1.2778	0.0154356	0.668101	dd_Smed_v6_783_0_1	dd_Smed_v6_783_0_1	1	703	+	703	protein_coding	- && - && -	-	2165	4824	2054	2561	1439	1601	1837	1537	120.208	504.21	114.406	155.866	73.5536	90.4734	123.012	88.9356	dd_Smed_v6_783_0_1	1.2778	0.668101	NA	NA	dd_783
dd_Smed_v6_18434_0_1	1.79951	20.4808	9.70428	13.6683	2.41489	1.84339	5.27964	0	11.4132	2.38448	2.25469	0.0155779	0.668346	dd_Smed_v6_18434_0_1	dd_Smed_v6_18434_0_1	1	402	+	402	protein_coding	- && - && -	-	2	12	11	14	3	2	5	0	0.194194	2.19338	1.07144	1.49004	0.26816	0.197646	0.585515	0	dd_Smed_v6_18434_0_1	2.25469	0.668346	NA	NA	NA
dd_Smed_v6_80734_0_1	0.899753	6.82695	2.64662	0.97631	0	0	0	0	2.83741	0	3.99345	0.0157682	0.668431	dd_Smed_v6_80734_0_1	dd_Smed_v6_80734_0_1	1	459	+	459	protein_coding	- && - && -	-	1	4	3	1	0	0	0	0	0.085039	0.640334	0.255924	0.0932146	0	0	0	0	dd_Smed_v6_80734_0_1	3.99345	0.668431	NA	NA	NA
dd_Smed_v6_29918_0_1	0	10.2404	0.882207	5.85786	0	0	0	0	4.24512	0	4.61125	0.0158364	0.668431	dd_Smed_v6_29918_0_1	dd_Smed_v6_29918_0_1	1	554	+	554	protein_coding	- && - && -	-	0	6	1	6	0	0	0	0	0	0.795794	0.0706793	0.463381	0	0	0	0	dd_Smed_v6_29918_0_1	4.61125	0.668431	NA	NA	dd_29918 (SEA)
dd_Smed_v6_28567_0_1	18.8948	29.0145	14.1153	17.5736	12.8794	10.1386	6.33556	5.47493	19.8996	8.70713	1.14508	0.0158822	0.668431	dd_Smed_v6_28567_0_1	dd_Smed_v6_28567_0_1	1	592	+	592	protein_coding	- && sp|Q20561|HLH13_CAEEL Helix-loop-helix protein 13 OS=Caenorhabditis elegans OX=6239 GN=hlh-13 PE=2 SV=1 && PF00010:Helix-loop-helix DNA-binding domain	bHLH	21	17	16	18	16	11	6	6	1.38461	2.11002	1.05828	1.30091	0.971174	0.738169	0.477115	0.412275	dd_Smed_v6_28567_0_1	1.14508	0.668431	NCBI: ptf-3 protein (ptf-3) mRNA - partial cds	NA	NA
dd_Smed_v6_12691_0_1	17.9951	47.7886	1.76441	12.692	5.63473	3.68678	7.39149	1.82498	20.06	4.6345	2.08908	0.0163274	0.668431	dd_Smed_v6_12691_0_1	dd_Smed_v6_12691_0_1	1	269	+	269	protein_coding	- && sp|P83606|BMTI6_RHIMP Kunitz-type serine protease inhibitor 6 (Fragment) OS=Rhipicephalus microplus OX=6941 PE=1 SV=2 && -	-	20	28	2	13	7	4	7	2	2.90207	7.6483	0.291125	2.0677	0.935071	0.590735	1.22501	0.302437	dd_Smed_v6_12691_0_1	2.08908	0.668431	Kazal-type serine proteinase inhibitor 1	Serine protease inhibitor-1	dd_12691 (WFIKKN2)
dd_Smed_v6_10783_0_1	174.552	718.536	153.504	193.309	100.62	115.212	182.675	90.3364	309.975	122.211	1.33959	0.0166911	0.673287	dd_Smed_v6_10783_0_1	dd_Smed_v6_10783_0_1	1	1582	+	1582	protein_coding	- && - && -	-	194	421	174	198	125	125	173	99	4.78659	19.554	4.3067	5.35495	2.83924	3.13898	5.14794	2.54558	dd_Smed_v6_10783_0_1	1.33959	0.673287	NA	NA	NA
dd_Smed_v6_62587_0_1	7.19802	10.2404	2.64662	0.97631	0.804962	0	1.05593	0.912489	5.26534	0.693344	2.88014	0.0168359	0.676341	dd_Smed_v6_62587_0_1	dd_Smed_v6_62587_0_1	1	481	+	481	protein_coding	- && sp|Q23027|INX5_CAEEL Innexin-5 OS=Caenorhabditis elegans OX=6239 GN=inx-5 PE=3 SV=2 && PF00876:Innexin	-	8	6	3	1	1	0	1	1	0.649196	0.91657	0.244218	0.0889511	0.0747057	0	0.0978698	0.0845692	dd_Smed_v6_62587_0_1	2.88014	0.676341	pannexin 4	INX-13	NA
dd_Smed_v6_285_0_1	566.844	1645.29	374.056	396.382	288.176	238.719	475.167	205.31	745.644	301.843	1.30344	0.0171638	0.678393	dd_Smed_v6_285_0_1	dd_Smed_v6_285_0_1	1	358	+	358	protein_coding	- && sp|Q00215|ACTC_STYPL Actin, cytoplasmic OS=Styela plicata OX=7726 PE=3 SV=1 && -	-	630	964	424	406	358	259	450	225	68.6892	197.858	46.3751	48.5221	35.9334	28.741	59.1729	25.5656	dd_Smed_v6_285_0_1	1.30344	0.678393	actin, cytoplasmic-like	NA	NA
dd_Smed_v6_15018_0_1	110.67	249.184	111.158	80.0574	81.3011	62.6752	82.3623	43.7995	137.767	67.5345	1.01952	0.0178152	0.687274	dd_Smed_v6_15018_0_1	dd_Smed_v6_15018_0_1	1	687	+	687	protein_coding	- && - && PF15002:ERK and JNK pathways, inhibitor	-	123	146	126	82	101	68	78	48	6.98842	15.6155	7.18151	5.10686	5.28279	3.93221	5.3448	2.84212	dd_Smed_v6_15018_0_1	1.01952	0.687274	coiled-coil domain-containing protein 134-like	NA	NA
dd_Smed_v6_19513_0_1	22.4938	97.284	19.4086	23.4314	12.0744	19.3556	10.5593	16.4248	40.6545	14.6035	1.44771	0.018515	0.694215	dd_Smed_v6_19513_0_1	dd_Smed_v6_19513_0_1	1	523	+	523	protein_coding	- && - && -	-	25	57	22	24	15	21	10	18	1.86582	8.00816	1.64711	1.96339	1.0306	1.59515	0.900103	1.4	dd_Smed_v6_19513_0_1	1.44771	0.694215	NA	NA	NA
dd_Smed_v6_17797_0_1	106.171	382.309	110.276	113.252	74.0565	71.8922	105.593	62.9617	178.002	78.6258	1.17207	0.0185228	0.694215	dd_Smed_v6_17797_0_1	dd_Smed_v6_17797_0_1	1	711	+	711	protein_coding	- && - && PF00046:Homeodomain	Homeobox	118	224	125	116	92	78	100	69	6.47804	23.1493	6.88403	6.98047	4.64961	4.35823	6.62101	3.94763	dd_Smed_v6_17797_0_1	1.17207	0.694215	NA	NA	NA
dd_Smed_v6_25670_0_1	9.89728	49.4954	15.8797	14.6447	4.82977	7.37356	12.6711	6.38742	22.4793	7.81547	1.49574	0.0187264	0.694867	dd_Smed_v6_25670_0_1	dd_Smed_v6_25670_0_1	1	530	+	530	protein_coding	- && - && -	-	11	29	18	15	6	8	12	7	0.810117	4.02051	1.32984	1.21091	0.406793	0.599652	1.06586	0.537254	dd_Smed_v6_25670_0_1	1.49574	0.694867	NA	NA	NA
dd_Smed_v6_12899_0_1	178.151	653.68	167.619	149.375	84.521	85.7176	184.787	104.936	287.207	114.991	1.31755	0.01876	0.694867	dd_Smed_v6_12899_0_1	dd_Smed_v6_12899_0_1	1	488	+	488	protein_coding	- && sp|Q5UAP4|RSSA_BOMMO 40S ribosomal protein SA OS=Bombyx mori OX=7091 PE=2 SV=1 && PF00318:Ribosomal protein S2	-	198	383	190	153	105	93	175	115	15.8371	57.6685	15.2453	13.4143	7.73158	7.57091	16.8815	9.58595	dd_Smed_v6_12899_0_1	1.31755	0.694867	stubarista	NA	NA
dd_Smed_v6_4079_0_1	59.3837	279.905	49.4036	41.005	40.2481	29.4942	52.7964	24.6372	107.424	36.794	1.53659	0.0195429	0.707559	dd_Smed_v6_4079_0_1	dd_Smed_v6_4079_0_1	1	369	+	369	protein_coding	- && - && -	-	66	164	56	42	50	32	50	27	6.9815	32.657	5.94243	4.86989	4.86903	3.44515	6.37878	2.97642	dd_Smed_v6_4079_0_1	1.53659	0.707559	DEHA2C13772p	NA	NA
dd_Smed_v6_27473_0_1	9.89728	27.3078	9.70428	7.81048	2.41489	2.76508	8.44742	4.56244	13.68	4.54746	1.56265	0.0198428	0.708325	dd_Smed_v6_27473_0_1	dd_Smed_v6_27473_0_1	1	681	+	681	protein_coding	- && - && -	-	11	16	11	8	3	3	8	5	0.630487	1.72636	0.632481	0.50262	0.158297	0.175008	0.553015	0.298662	dd_Smed_v6_27473_0_1	1.56265	0.708325	NA	NA	NA
dd_Smed_v6_12490_0_1	78.2785	273.078	69.6944	67.3654	47.4927	49.7715	71.8031	31.9371	122.104	50.2511	1.27238	0.01988	0.708325	dd_Smed_v6_12490_0_1	dd_Smed_v6_12490_0_1	1	423	+	423	protein_coding	- && - && -	-	87	160	79	69	59	54	68	35	8.02804	27.7932	7.31289	6.97919	5.01199	5.07152	7.56767	3.36577	dd_Smed_v6_12490_0_1	1.27238	0.708325	NA	NA	NA
dd_Smed_v6_4793_0_1	607.333	2193.16	623.72	690.251	397.651	478.359	609.27	406.057	1028.62	472.835	1.12009	0.0200849	0.711849	dd_Smed_v6_4793_0_1	dd_Smed_v6_4793_0_1	1	776	+	776	protein_coding	- && - && -	-	675	1285	707	707	494	519	577	445	33.9526	121.675	35.6747	38.9811	22.8751	26.5699	35.0032	23.3268	dd_Smed_v6_4793_0_1	1.12009	0.711849	NA	NA	NA
dd_Smed_v6_10988_0_1	324.811	179.207	371.409	420.79	218.95	155.766	54.9082	185.235	324.054	153.715	1.07626	0.0204648	0.714027	dd_Smed_v6_10988_0_1	dd_Smed_v6_10988_0_1	1	1693	+	1693	protein_coding	- && - && -	-	361	105	421	431	272	169	52	203	8.32302	4.55713	9.73705	10.8922	5.77312	3.96565	1.44591	4.87749	dd_Smed_v6_10988_0_1	1.07626	0.714027	NA	NA	tgs-1
dd_Smed_v6_10351_0_1	450.776	1698.2	399.64	421.766	239.879	275.587	456.161	273.747	742.596	311.343	1.25269	0.0205478	0.714027	dd_Smed_v6_10351_0_1	dd_Smed_v6_10351_0_1	1	835	+	835	protein_coding	- && - && -	-	501	995	453	432	298	299	432	300	23.4197	87.558	21.2429	22.1357	12.8241	14.2256	24.3552	14.6148	dd_Smed_v6_10351_0_1	1.25269	0.714027	NA	NA	NA
dd_Smed_v6_43185_0_1	1.79951	3.41347	0.882207	2.92893	0	0	0	0	2.25603	0	3.69738	0.0207683	0.717864	dd_Smed_v6_43185_0_1	dd_Smed_v6_43185_0_1	1	492	+	492	protein_coding	- && - && -	-	2	2	1	3	0	0	0	0	0.15867	0.298692	0.0795861	0.260887	0	0	0	0	dd_Smed_v6_43185_0_1	3.69738	0.717864	NA	NA	NA
dd_Smed_v6_1771_0_1	1879.58	6251.78	1734.42	1865.73	1032.77	1274.7	1902.78	1106.85	2932.88	1329.27	1.14131	0.0209169	0.720455	dd_Smed_v6_1771_0_1	dd_Smed_v6_1771_0_1	1	1005	+	1005	protein_coding	- && sp|Q9IB84|PSB1A_CARAU Proteasome subunit beta type-1-A OS=Carassius auratus OX=7957 GN=psmb1-A PE=2 SV=1 && PF00227:Proteasome subunit	-	2089	3663	1966	1911	1283	1383	1802	1213	81.1341	267.812	76.5984	81.3563	45.8732	54.669	84.4078	49.0967	dd_Smed_v6_1771_0_1	1.14131	0.720455	proteasome (prosome, macropain) subunit, beta type, 1	NA	NA
dd_Smed_v6_2089_0_1	537.153	2587.41	444.632	752.735	292.201	468.221	555.418	395.108	1080.48	427.737	1.33593	0.0210542	0.720789	dd_Smed_v6_2089_0_1	dd_Smed_v6_2089_0_1	1	500	+	500	protein_coding	- && - && -	-	597	1516	504	771	363	508	526	433	46.6053	222.786	39.4696	65.9752	26.0877	40.3625	49.5233	35.227	dd_Smed_v6_2089_0_1	1.33593	0.720789	NA	NA	NA
dd_Smed_v6_22781_0_1	84.5768	244.063	90.8673	76.1522	45.0779	58.0668	84.4742	44.7119	123.915	58.0827	1.08524	0.021074	0.720789	dd_Smed_v6_22781_0_1	dd_Smed_v6_22781_0_1	1	1338	+	1338	protein_coding	- && - && -	-	94	143	103	78	56	63	80	49	2.74222	7.85307	3.01428	2.49422	1.50394	1.87055	2.81467	1.48969	dd_Smed_v6_22781_0_1	1.08524	0.720789	PANTHER: G-PROTEIN COUPLED RECEPTOR	NA	NA
dd_Smed_v6_12695_0_1	453.476	1609.45	408.462	379.785	265.637	303.238	432.93	211.697	712.794	303.376	1.23088	0.0215562	0.725126	dd_Smed_v6_12695_0_1	dd_Smed_v6_12695_0_1	1	1693	+	1693	protein_coding	- && sp|Q1LVS8|SVOPL_DANRE Putative transporter SVOPL OS=Danio rerio OX=7955 GN=svopl PE=2 SV=1 && PF07690:Major Facilitator Superfamily	-	504	943	463	389	330	329	410	232	11.62	40.9274	10.7084	9.83081	7.00415	7.72012	11.4004	5.57427	dd_Smed_v6_12695_0_1	1.23088	0.725126	SVOP-like	NA	NA
dd_Smed_v6_9704_0_1	266.327	921.638	250.547	234.314	133.624	196.321	251.311	151.473	418.207	183.182	1.18839	0.0218013	0.725126	dd_Smed_v6_9704_0_1	dd_Smed_v6_9704_0_1	1	697	+	697	protein_coding	- && - && -	-	296	540	284	240	166	213	238	166	16.5764	56.9273	15.9547	14.7324	8.55803	12.1404	16.0745	9.68797	dd_Smed_v6_9704_0_1	1.18839	0.725126	transmembrane protein 229B	NA	NA
dd_Smed_v6_31902_0_1	35.9901	110.938	31.7595	26.3604	27.3687	16.5905	20.0626	22.8122	51.262	21.7085	1.21284	0.0225202	0.730702	dd_Smed_v6_31902_0_1	dd_Smed_v6_31902_0_1	1	867	+	867	protein_coding	- && - && -	-	40	65	36	27	34	18	19	25	1.80083	5.50876	1.62587	1.33242	1.40915	0.82478	1.03164	1.17295	dd_Smed_v6_31902_0_1	1.21284	0.730702	NA	NA	NA
dd_Smed_v6_20089_0_1	12.5965	18.7741	12.3509	3.90524	4.02481	4.60847	3.16778	5.47493	11.9067	4.319	1.42189	0.023283	0.731653	dd_Smed_v6_20089_0_1	dd_Smed_v6_20089_0_1	1	393	+	393	protein_coding	- && - && -	-	14	11	14	4	5	5	3	6	1.39049	2.05665	1.39488	0.435476	0.457168	0.505431	0.359354	0.621035	dd_Smed_v6_20089_0_1	1.42189	0.731653	NA	NA	NA
dd_Smed_v6_12310_0_1	335.608	1145.22	264.662	328.04	169.847	210.146	315.722	221.735	518.383	229.363	1.17429	0.0232961	0.731653	dd_Smed_v6_12310_0_1	dd_Smed_v6_12310_0_1	1	1279	+	1279	protein_coding	- && - && -	-	373	671	300	336	211	228	299	243	11.3833	38.5488	9.18444	11.24	5.92803	7.08189	11.0051	7.72846	dd_Smed_v6_12310_0_1	1.17429	0.731653	NA	Uncharacterized protein	Uncharacterized protein
dd_Smed_v6_102_0_1	589.338	2054.91	380.231	529.16	264.027	295.864	614.55	212.61	888.41	346.763	1.35645	0.023308	0.731653	dd_Smed_v6_102_0_1	dd_Smed_v6_102_0_1	1	893	+	893	protein_coding	- && - && -	-	655	1204	431	542	328	321	582	233	28.63	99.0682	18.8985	25.9683	13.1984	14.2803	30.6807	10.6136	dd_Smed_v6_102_0_1	1.35645	0.731653	NA	NA	NA
dd_Smed_v6_10060_0_1	242.034	913.104	171.148	209.907	119.134	144.706	233.36	120.449	384.048	154.412	1.31202	0.0234452	0.731653	dd_Smed_v6_10060_0_1	dd_Smed_v6_10060_0_1	1	516	+	516	protein_coding	- && - && PF11326:Protein of unknown function (DUF3128)	-	269	535	194	215	148	157	221	132	20.3485	76.1839	14.7216	17.8273	10.3065	12.0875	20.1621	10.4059	dd_Smed_v6_10060_0_1	1.31202	0.731653	CG15908 gene product from transcript CG15908-RA	NA	NA
dd_Smed_v6_28342_0_1	2.69926	0	4.41104	2.92893	0	0	0	0	2.50981	0	3.93983	0.0236579	0.731653	dd_Smed_v6_28342_0_1	dd_Smed_v6_28342_0_1	1	691	+	691	protein_coding	- && - && -	-	3	0	5	3	0	0	0	0	0.169463	0	0.283331	0.185755	0	0	0	0	dd_Smed_v6_28342_0_1	3.93983	0.731653	NA	NA	NA
dd_Smed_v6_43965_0_1	14.396	23.8943	6.17545	5.85786	5.63473	4.60847	3.16778	3.64995	12.5809	4.26524	1.49521	0.0240241	0.73898	dd_Smed_v6_43965_0_1	dd_Smed_v6_43965_0_1	1	763	+	763	protein_coding	- && - && -	-	16	14	7	6	7	5	3	4	0.818514	1.34823	0.359232	0.336452	0.329664	0.260334	0.185093	0.213252	dd_Smed_v6_43965_0_1	1.49521	0.73898	NA	NA	NA
dd_Smed_v6_20092_0_1	44.9877	95.5773	36.1705	29.2893	19.3191	14.7471	30.6219	31.0246	51.5062	23.9282	1.08855	0.0241958	0.741028	dd_Smed_v6_20092_0_1	dd_Smed_v6_20092_0_1	1	448	+	448	protein_coding	- && sp|O43805|SSNA1_HUMAN Sjoegren syndrome nuclear autoantigen 1 OS=Homo sapiens OX=9606 GN=SSNA1 PE=1 SV=2 && -	-	50	56	41	30	24	16	29	34	4.35635	9.18479	3.5835	2.8651	1.925	1.41882	3.04729	3.08715	dd_Smed_v6_20092_0_1	1.08855	0.741028	Sjoegren syndrome nuclear autoantigen 1-like	NA	NA
dd_Smed_v6_62035_0_1	3.59901	18.7741	1.76441	1.95262	0.804962	0	2.11185	0.912489	6.52254	0.957326	2.72171	0.0242414	0.741028	dd_Smed_v6_62035_0_1	dd_Smed_v6_62035_0_1	1	667	+	667	protein_coding	- && - && -	-	4	11	2	2	1	0	2	1	0.23408	1.21179	0.11741	0.128292	0.0538732	0	0.141156	0.0609862	dd_Smed_v6_62035_0_1	2.72171	0.741028	NA	NA	NA
dd_Smed_v6_11360_0_1	62.083	235.53	44.9926	45.8866	28.1737	32.2593	46.4608	45.6244	97.1229	38.1296	1.33802	0.0244561	0.741057	dd_Smed_v6_11360_0_1	dd_Smed_v6_11360_0_1	1	417	+	417	protein_coding	- && - && -	-	69	138	51	47	35	35	44	50	6.45868	24.3166	4.7889	4.82234	3.01599	3.33439	4.96719	4.87743	dd_Smed_v6_11360_0_1	1.33802	0.741057	NA	NA	NA
dd_Smed_v6_1583_0_1	1389.22	4422.16	1146.87	1196.96	725.271	840.585	1323.08	823.977	2038.8	928.228	1.13464	0.0245473	0.741057	dd_Smed_v6_1583_0_1	dd_Smed_v6_1583_0_1	1	724	+	724	protein_coding	- && sp|P28072|PSB6_HUMAN Proteasome subunit beta type-6 OS=Homo sapiens OX=9606 GN=PSMB6 PE=1 SV=4 && PF00227:Proteasome subunit	-	1544	2591	1300	1226	901	912	1253	903	83.2414	262.959	70.3083	72.4517	44.7183	50.0427	81.4716	50.7349	dd_Smed_v6_1583_0_1	1.13464	0.741057	Proteasome beta1 subunit	NA	NA
dd_Smed_v6_20921_0_1	27.8923	30.7213	22.9374	29.2893	18.5141	11.982	19.0067	4.56244	27.7101	13.5163	1.03114	0.0249148	0.74265	dd_Smed_v6_20921_0_1	dd_Smed_v6_20921_0_1	1	663	+	663	protein_coding	- && - && -	-	31	18	26	30	23	13	18	5	1.82507	1.99489	1.53554	1.93599	1.24656	0.778959	1.27806	0.306771	dd_Smed_v6_20921_0_1	1.03114	0.74265	NA	NA	NA
dd_Smed_v6_31435_0_1	13.4963	22.1876	6.17545	9.7631	3.21985	2.76508	8.44742	4.56244	12.9056	4.7487	1.42087	0.0251524	0.744163	dd_Smed_v6_31435_0_1	dd_Smed_v6_31435_0_1	1	512	+	512	protein_coding	- && sp|Q26604|SMOX5_SCHMA Homeobox protein SMOX-5 OS=Schistosoma mansoni OX=6183 GN=SMOX-5 PE=2 SV=1 && PF00046:Homeodomain	Homeobox	15	13	7	10	4	3	8	5	1.14354	1.86566	0.535341	0.835654	0.28073	0.232775	0.735553	0.397244	dd_Smed_v6_31435_0_1	1.42087	0.744163	PANTHER: FAMILY NOT NAMED	NA	NA
dd_Smed_v6_17384_0_1	35.9901	110.938	30.8772	42.9577	19.3191	34.1027	28.51	17.3373	55.1907	24.8173	1.1339	0.0251751	0.744163	dd_Smed_v6_17384_0_1	dd_Smed_v6_17384_0_1	1	618	+	618	protein_coding	- && - && -	-	40	65	35	44	24	37	27	19	2.5264	7.7283	2.21759	3.04622	1.39547	2.37847	2.05669	1.25061	dd_Smed_v6_17384_0_1	1.1339	0.744163	NA	NA	NA
dd_Smed_v6_5245_0_1	309.515	1003.56	165.855	246.03	153.748	200.008	236.528	129.573	431.24	179.964	1.25833	0.0265605	0.758246	dd_Smed_v6_5245_0_1	dd_Smed_v6_5245_0_1	1	451	+	451	protein_coding	- && sp|Q9CWG1|GLIP1_MOUSE Glioma pathogenesis-related protein 1 OS=Mus musculus OX=10090 GN=Glipr1 PE=2 SV=1 && PF00188:Cysteine-rich secretory protein family	-	344	588	188	252	191	217	224	142	29.7723	95.7988	16.3224	23.9067	15.2179	19.1147	23.3811	12.8076	dd_Smed_v6_5245_0_1	1.25833	0.758246	CG8483 gene product from transcript CG8483-RA	GLI pathogenesis related-1	NA
dd_Smed_v6_9562_0_1	233.036	824.354	179.97	193.309	127.184	135.489	229.136	118.624	357.667	152.608	1.22597	0.0270616	0.762872	dd_Smed_v6_9562_0_1	dd_Smed_v6_9562_0_1	1	600	+	600	protein_coding	- && - && -	-	259	483	204	198	158	147	217	130	16.8492	59.1501	13.3132	14.1192	9.46247	9.73309	17.0256	8.81352	dd_Smed_v6_9562_0_1	1.22597	0.762872	NA	NA	NA
[truncated: 85 more rows]

## Sheet: COL0h_vs_ctrl0h
gene_id	MT1.COL0h.rep1	MT2.COL0h.rep2	MT3.COL0h.rep3	MT4.COL0h.rep4	CTRL1.ctrl0h.rep1	CTRL2.ctrl0h.rep2	CTRL3.ctrl0h.rep3	CTRL4.ctrl0h.rep4	ave(MT_0h)	ave(ctrl_0h)	log2FoldChange	pvalue	padj	gene_name	gene_chr	gene_start	gene_end	gene_strand	gene_length	gene_biotype	gene_description	Family	MT1_count	MT2_count	MT3_count	MT4_count	CTRL1_count	CTRL2_count	CTRL3_count	CTRL4_count	MT1_fpkm	MT2_fpkm	MT3_fpkm	MT4_fpkm	CTRL1_fpkm	CTRL2_fpkm	CTRL3_fpkm	CTRL4_fpkm	gene_id	log2FC	padj	anno.1	anno.2	anno.3
[truncated: 6,359 more rows]

[truncated: 2 more sheets: COL4h_vs_ctrl4h, COL18h_vs_ctrl18h]
